# Supplementary material for: Crystal structure and Hirshfeld surface analysis of (E)-1-{2,2-di­bromo-1-[4-(tert-but­yl)phen­yl]ethen­yl}-2-(3,4-di­methyl­phen­yl)diazene
Source: Acta Crystallogr E Crystallogr Commun. 2025 Jul 1;81(Pt 8):662–6. doi: 10.1107/S2056989025005390 (PMC12326485; doi:10.1107/S2056989025005390)
Supplement: Supplementary file 1 [file e-81-00662-sup1.cif]

##############################################################################
#                                                                            #
# This CIF contains the data in a paper accepted for publication in          #
# Acta Crystallographica Section E. It conforms to the requirements of       #
# Notes for Authors for Acta Crystallographica Section E, and has been       #
# peer reviewed under the auspices of the IUCr Commission on Journals.       #
#                                                                            #
# Full details of the Crystallographic Information File format               #
# are given in the paper "The Crystallographic Information File (CIF):       #
# a New Standard Archive File for Crystallography" by S. R. Hall, F. H.      #
# Allen and I. D. Brown [Acta Cryst. (1991), A47, 655-685].                  #
#                                                                            #
# The current version of the core CIF dictionary is obtainable from          #
# ftp://ftp.iucr.org/pub/cif_core.dic.                                       #
#                                                                            #
# Software is freely available for graphical display of the structure(s)     #
# in this CIF. For information consult the CIF software page                 #
# http://www.iucr.org/resources/cif/software.                                #
#                                                                            #
# This file may be used for bona fide research purposes within the           #
# scientific community so long as proper attribution is given to the journal # 
# article from which it was obtained.                                        #
#                                                                            #
##############################################################################
data_I
_audit_creation_method     SHELXL-2013
_journal_date_recd_electronic     2025-03-11
_journal_date_accepted     2025-06-17
_journal_name_full     'Acta Crystallographica, Section E'
_journal_year     2025
_journal_volume     81
_journal_issue      8
_journal_page_first     0
_journal_page_last     0
_journal_paper_category     GO
_journal_paper_doi     10.1107/S2056989025005390
_journal_coeditor_code     EV2015
_publ_contact_author_name     'Alebel N. Belay'
_publ_contact_author_address
;
Department of Chemistry, Bahir Dar University, PO Box 79, Bahir Dar, .
Ethiopia
;
_publ_contact_author_email     'alebel.nibret@bdu.edu.et'
_publ_contact_author_fax     ?
_publ_contact_author_phone     ?
_publ_section_title
;\
Crystal structure and Hirshfeld surface analysis of
(<i>E</i>)-1-{2,2-dibromo-1-[4-(<i>tert</i>-butyl)phenyl]ethenyl}-2-(3,4-\
dimethylphenyl)diazene
;
loop_
    _publ_author_name
    _publ_author_footnote
    _publ_author_address
    'Shikhaliyev, Namig G.' .
;
Department of Chemical Engineering, Baku Engineering University,
Hasan Aliyev Str. 120, AZ 0101 Baku,
Azerbaijan
;
    'Cisterna, Jonathan' .
;
Departamento de Qu\'imica, Universidad Cat\'olica del Norte, Av. Angamos 0610,
Antofagasta,
Chile
;
    'Gajar, Ayten M.' .
;
Department of Chemistry, Baku State University, Z. Khalilov str. 23, Az 1148,
Baku,
Azerbaijan
;
    'Niyazova, Ayten A.' .
;
"Composite Materials" Scientific Research Center,
Azerbaijan State Economic University (UNEC), Murtuza Mukhtarov str. 194,
Az 1065, Baku,
Azerbaijan
;
    'Khalilov, Ali N.' .
;
"Composite Materials" Scientific Research Center,
Azerbaijan State Economic University (UNEC), Murtuza Mukhtarov str. 194,
Az 1065, Baku,
Azerbaijan
;
    'Khrustalev, Victor N.' .
;
Peoples\#8217; Friendship University of Russia (RUDN University),
Miklukho-Maklay St. 6, Moscow, 117198, Russian Federation
N. D. Zelinsky Institute of Organic
Chemistry RAS, Leninsky Prosp. 47, Moscow,
119991, Russian Federation
;
    'Belay, Alebel N.' .
;
Department of Chemistry, Bahir Dar University, PO Box 79, Bahir Dar,
Ethiopia
;
    'Maharramov, Abel M.' .
;
Department of Chemistry, Baku State University, Z. Khalilov str. 23, Az 1148,
Baku, Azerbaijan
;
_publ_section_synopsis
;
The title azo compound crystallizes in the triclinic space group <i>P</i>\=1
with two independent molecules in the asymmetric unit. Hirshfeld surface
analysis and energy framework calculations revealed key non-covalent
interactions such as C---H...\p, C---H...Br, \p--\p stacking, and halogen
bonding, which consolidate the crystal structure.
;
_chemical_name_systematic
;
(<i>E</i>)-1-{2,2-Dibromo-1-[4-(<i>tert</i>-butyl)phenyl]ethenyl}-\
2-(3,4-dimethylphenyl)diazene
;
_chemical_name_common     ?
_chemical_formula_moiety     'C20 H22 Br2 N2'
_chemical_formula_sum     'C20 H22 Br2 N2'
_chemical_formula_iupac     'C20 H22 Br2 N2'
_chemical_formula_weight     450.20
_chemical_melting_point     ?
_space_group_crystal_system     triclinic
_space_group_name_H-M_alt     'P -1'
_space_group_name_Hall     '-P 1'
loop_
    _space_group_symop_operation_xyz
    'x, y, z'
    '-x, -y, -z'
_cell_length_a     9.89357(5)
_cell_length_b     12.23384(7)
_cell_length_c     17.12566(9)
_cell_angle_alpha     76.6038(5)
_cell_angle_beta     89.3055(4)
_cell_angle_gamma     73.3449(5)
_cell_volume     1928.555(19)
_cell_formula_units_Z     4
_cell_measurement_reflns_used     36360
_cell_measurement_theta_min     2.645
_cell_measurement_theta_max     79.346
_cell_measurement_temperature     100(2)
_exptl_crystal_description     prism
_exptl_crystal_colour     red
_exptl_crystal_size_max     0.31
_exptl_crystal_size_mid     0.25
_exptl_crystal_size_min     0.21
_exptl_crystal_density_diffrn     1.551
_exptl_crystal_density_meas     ?
_exptl_crystal_density_method     ?
_exptl_crystal_F_000     904
_exptl_absorpt_coefficient_mu     5.343
_exptl_absorpt_correction_type     multi-scan
_exptl_absorpt_process_details
;
(CrysAlisPro; Rigaku OD, 2021)
;
_exptl_absorpt_correction_T_min     0.504
_exptl_absorpt_correction_T_max     1.000
_exptl_special_details
;
CrysAlisPro 1.171.41.117a (Rigaku Oxford Diffraction, 2021)
Empirical absorption correction using spherical harmonics,
implemented in SCALE3 ABSPACK scaling algorithm.
;
_diffrn_ambient_temperature     100(2)
_diffrn_source     'micro-focus sealed X-ray tube'
_diffrn_radiation_type     CuK\a
_diffrn_radiation_wavelength     1.54184
_diffrn_measurement_device_type     'XtaLAB Synergy, Dualflex, HyPix'
_diffrn_measurement_method     '\f and \w'
_diffrn_detector_area_resol_mean     0.78
_diffrn_reflns_number     59739
_diffrn_reflns_av_R_equivalents     0.0490
_diffrn_reflns_av_unetI/netI     0.0276
_diffrn_reflns_theta_min     2.657
_diffrn_reflns_theta_max     79.626
_diffrn_reflns_theta_full     67.684
_diffrn_measured_fraction_theta_max     0.992
_diffrn_measured_fraction_theta_full     1.000
_diffrn_reflns_limit_h_min     -11
_diffrn_reflns_limit_h_max     12
_diffrn_reflns_limit_k_min     -15
_diffrn_reflns_limit_k_max     15
_diffrn_reflns_limit_l_min     -21
_diffrn_reflns_limit_l_max     21
_refine_special_details     ?
_reflns_number_total     8330
_reflns_number_gt     7876
_reflns_threshold_expression     'I > 2\s(I)'
_refine_ls_structure_factor_coef     Fsqd
_refine_ls_matrix_type     full
_refine_ls_R_factor_all     0.0362
_refine_ls_R_factor_gt     0.0348
_refine_ls_wR_factor_gt     0.0962
_refine_ls_wR_factor_ref     0.0975
_refine_ls_goodness_of_fit_ref     1.093
_refine_ls_restrained_S_all     1.093
_refine_ls_number_reflns     8330
_refine_ls_number_parameters     443
_refine_ls_number_restraints     0
_refine_ls_hydrogen_treatment     constr
_refine_ls_weighting_scheme     calc
_refine_ls_weighting_details
              'w=1/[\s^2^(Fo^2^)+(0.0523P)^2^+1.7466P] where P=(Fo^2^+2Fc^2^)/3'
_atom_sites_solution_hydrogens     geom
_atom_sites_solution_primary     difmap
_atom_sites_solution_secondary     difmap
_refine_ls_shift/su_max     0.001
_refine_ls_shift/su_mean     0.000
_refine_diff_density_max     1.006
_refine_diff_density_min     -0.861
_refine_ls_extinction_method     none
_refine_ls_extinction_coef     .
loop_
    _atom_type_symbol
    _atom_type_description
    _atom_type_scat_dispersion_real
    _atom_type_scat_dispersion_imag
    _atom_type_scat_source
    'C' 'C' 0.0181 0.0091
                         'International Tables Vol C Tables 4.2.6.8 and 6.1.1.4'
    'H' 'H' 0.0000 0.0000
                         'International Tables Vol C Tables 4.2.6.8 and 6.1.1.4'
    'Br' 'Br' -0.6763 1.2805
                         'International Tables Vol C Tables 4.2.6.8 and 6.1.1.4'
    'N' 'N' 0.0311 0.0180
                         'International Tables Vol C Tables 4.2.6.8 and 6.1.1.4'
_computing_data_collection
;
CrysAlisPro 1.171.41.117a (Rigaku OD, 2021)
;
_computing_cell_refinement
;
CrysAlisPro 1.171.41.117a (Rigaku OD, 2021)
;
_computing_data_reduction
;
CrysAlisPro 1.171.41.117a (Rigaku OD, 2021)
;
_computing_structure_solution
;
<i>SHELXT</i> (Sheldrick, 2015a)
;
_computing_structure_refinement
;
SHELXL (Sheldrick, 2015b)
;
_computing_molecular_graphics
;
SHELXTL (Sheldrick, 2008)
;
_computing_publication_material
;
SHELXTL (Sheldrick, 2008)
;
loop_
    _atom_site_type_symbol
    _atom_site_label
    _atom_site_fract_x
    _atom_site_fract_y
    _atom_site_fract_z
    _atom_site_U_iso_or_equiv
    _atom_site_adp_type
    _atom_site_calc_flag
    _atom_site_occupancy
    _atom_site_disorder_assembly
    _atom_site_disorder_group
    Br Br1 0.39020(3) 0.65399(2) 0.49638(2) 0.02673(8) Uani d 1 . .
    Br Br2 0.34648(3) 0.87116(2) 0.57292(2) 0.02590(8) Uani d 1 . .
    N N1 0.35259(18) 0.69310(16) 0.72925(11) 0.0193(3) Uani d 1 . .
    N N2 0.34989(19) 0.62342(17) 0.79595(11) 0.0209(3) Uani d 1 . .
    C C1 0.3699(2) 0.63915(18) 0.66366(12) 0.0189(4) Uani d 1 . .
    C C2 0.3679(2) 0.70933(19) 0.59018(13) 0.0210(4) Uani d 1 . .
    C C3 0.3979(2) 0.50950(18) 0.67648(12) 0.0188(4) Uani d 1 . .
    C C4 0.2892(2) 0.4581(2) 0.67752(13) 0.0216(4) Uani d 1 . .
    H H4 0.1939 0.5062 0.6681 0.026 Uiso calc 1 . .
    C C5 0.3195(2) 0.33693(19) 0.69232(13) 0.0208(4) Uani d 1 . .
    H H5 0.2441 0.3030 0.6934 0.025 Uiso calc 1 . .
    C C6 0.4588(2) 0.26337(18) 0.70571(11) 0.0177(4) Uani d 1 . .
    C C7 0.5661(2) 0.31621(19) 0.70445(13) 0.0201(4) Uani d 1 . .
    H H7 0.6616 0.2685 0.7134 0.024 Uiso calc 1 . .
    C C8 0.5364(2) 0.43807(19) 0.69034(13) 0.0222(4) Uani d 1 . .
    H H8 0.6114 0.4722 0.6902 0.027 Uiso calc 1 . .
    C C9 0.4882(2) 0.12987(18) 0.72170(12) 0.0200(4) Uani d 1 . .
    C C10 0.4240(3) 0.0863(2) 0.80055(15) 0.0304(5) Uani d 1 . .
    H H10A 0.4445 0.0007 0.8118 0.046 Uiso calc 1 . .
    H H10B 0.3215 0.1227 0.7957 0.046 Uiso calc 1 . .
    H H10C 0.4651 0.1076 0.8446 0.046 Uiso calc 1 . .
    C C11 0.4221(3) 0.0985(2) 0.65293(17) 0.0360(6) Uani d 1 . .
    H H11A 0.4594 0.1299 0.6021 0.054 Uiso calc 1 . .
    H H11B 0.3193 0.1326 0.6502 0.054 Uiso calc 1 . .
    H H11C 0.4453 0.0129 0.6624 0.054 Uiso calc 1 . .
    C C12 0.6470(3) 0.0659(2) 0.72932(16) 0.0295(5) Uani d 1 . .
    H H12A 0.6912 0.0835 0.7739 0.044 Uiso calc 1 . .
    H H12B 0.6898 0.0923 0.6792 0.044 Uiso calc 1 . .
    H H12C 0.6614 -0.0190 0.7397 0.044 Uiso calc 1 . .
    C C13 0.3361(2) 0.6775(2) 0.86203(13) 0.0221(4) Uani d 1 . .
    C C14 0.3347(2) 0.6052(2) 0.93741(13) 0.0235(4) Uani d 1 . .
    H H14 0.3405 0.5252 0.9416 0.028 Uiso calc 1 . .
    C C15 0.3249(2) 0.6471(2) 1.00761(14) 0.0240(4) Uani d 1 . .
    C C16 0.3187(2) 0.7646(2) 1.00061(14) 0.0247(4) Uani d 1 . .
    C C17 0.3173(2) 0.8378(2) 0.92485(14) 0.0250(4) Uani d 1 . .
    H H17 0.3102 0.9181 0.9205 0.030 Uiso calc 1 . .
    C C18 0.3259(2) 0.7964(2) 0.85567(14) 0.0237(4) Uani d 1 . .
    H H18 0.3250 0.8476 0.8045 0.028 Uiso calc 1 . .
    C C19 0.3217(3) 0.5654(2) 1.08795(14) 0.0311(5) Uani d 1 . .
    H H19A 0.3261 0.4875 1.0802 0.047 Uiso calc 1 . .
    H H19B 0.2341 0.5964 1.1132 0.047 Uiso calc 1 . .
    H H19C 0.4030 0.5590 1.1227 0.047 Uiso calc 1 . .
    C C20 0.3146(3) 0.8120(2) 1.07465(15) 0.0323(5) Uani d 1 . .
    H H20A 0.3183 0.8934 1.0592 0.048 Uiso calc 1 . .
    H H20B 0.3958 0.7640 1.1116 0.048 Uiso calc 1 . .
    H H20C 0.2270 0.8095 1.1013 0.048 Uiso calc 1 . .
    Br Br3 0.24367(3) 0.15502(2) 0.41709(2) 0.02955(8) Uani d 1 . .
    Br Br4 0.19508(3) 0.36576(2) 0.50063(2) 0.03296(8) Uani d 1 . .
    N N3 0.1094(2) 0.51443(17) 0.33545(11) 0.0220(4) Uani d 1 . .
    N N4 0.07769(19) 0.58727(16) 0.26830(11) 0.0204(3) Uani d 1 . .
    C C21 0.1507(2) 0.39520(19) 0.33196(13) 0.0214(4) Uani d 1 . .
    C C22 0.1889(2) 0.3189(2) 0.40421(13) 0.0241(4) Uani d 1 . .
    C C23 0.1561(2) 0.35732(18) 0.25522(13) 0.0206(4) Uani d 1 . .
    C C24 0.0330(2) 0.3772(2) 0.20823(14) 0.0233(4) Uani d 1 . .
    H H24 -0.0560 0.4162 0.2250 0.028 Uiso calc 1 . .
    C C25 0.0405(2) 0.3402(2) 0.13751(13) 0.0227(4) Uani d 1 . .
    H H25 -0.0442 0.3538 0.1065 0.027 Uiso calc 1 . .
    C C26 0.1699(2) 0.28308(18) 0.11024(12) 0.0194(4) Uani d 1 . .
    C C27 0.2918(2) 0.26499(19) 0.15739(13) 0.0213(4) Uani d 1 . .
    H H27 0.3811 0.2274 0.1403 0.026 Uiso calc 1 . .
    C C28 0.2851(2) 0.30098(19) 0.22908(13) 0.0219(4) Uani d 1 . .
    H H28 0.3696 0.2869 0.2604 0.026 Uiso calc 1 . .
    C C29 0.1723(2) 0.2451(2) 0.03092(13) 0.0230(4) Uani d 1 . .
    C C30 0.1064(3) 0.3543(2) -0.03732(14) 0.0319(5) Uani d 1 . .
    H H30A 0.1140 0.3318 -0.0889 0.048 Uiso calc 1 . .
    H H30B 0.1568 0.4128 -0.0383 0.048 Uiso calc 1 . .
    H H30C 0.0067 0.3877 -0.0282 0.048 Uiso calc 1 . .
    C C31 0.3219(3) 0.1862(3) 0.01054(16) 0.0360(6) Uani d 1 . .
    H H31A 0.3653 0.1166 0.0536 0.054 Uiso calc 1 . .
    H H31B 0.3782 0.2414 0.0050 0.054 Uiso calc 1 . .
    H H31C 0.3185 0.1626 -0.0402 0.054 Uiso calc 1 . .
    C C32 0.0853(3) 0.1578(2) 0.03751(15) 0.0278(5) Uani d 1 . .
    H H32A -0.0135 0.1969 0.0454 0.042 Uiso calc 1 . .
    H H32B 0.1233 0.0909 0.0833 0.042 Uiso calc 1 . .
    H H32C 0.0905 0.1299 -0.0120 0.042 Uiso calc 1 . .
    C C33 0.0451(2) 0.70618(19) 0.27538(13) 0.0203(4) Uani d 1 . .
    C C34 0.0515(2) 0.7391(2) 0.34773(13) 0.0217(4) Uani d 1 . .
    H H34 0.0737 0.6807 0.3969 0.026 Uiso calc 1 . .
    C C35 0.0256(2) 0.8566(2) 0.34845(14) 0.0226(4) Uani d 1 . .
    C C36 -0.0068(2) 0.9434(2) 0.27575(14) 0.0230(4) Uani d 1 . .
    C C37 -0.0160(2) 0.9096(2) 0.20417(14) 0.0238(4) Uani d 1 . .
    H H37 -0.0399 0.9678 0.1550 0.029 Uiso calc 1 . .
    C C38 0.0092(2) 0.7919(2) 0.20356(13) 0.0230(4) Uani d 1 . .
    H H38 0.0019 0.7701 0.1544 0.028 Uiso calc 1 . .
    C C39 0.0356(3) 0.8902(2) 0.42721(14) 0.0281(5) Uani d 1 . .
    H H39A 0.0529 0.8201 0.4716 0.042 Uiso calc 1 . .
    H H39B -0.0533 0.9476 0.4341 0.042 Uiso calc 1 . .
    H H39C 0.1135 0.9249 0.4270 0.042 Uiso calc 1 . .
    C C40 -0.0267(3) 1.0705(2) 0.27440(15) 0.0279(5) Uani d 1 . .
    H H40A -0.1093 1.0992 0.3042 0.042 Uiso calc 1 . .
    H H40B -0.0414 1.1169 0.2186 0.042 Uiso calc 1 . .
    H H40C 0.0575 1.0782 0.2995 0.042 Uiso calc 1 . .
loop_
    _atom_site_aniso_label
    _atom_site_aniso_U_11
    _atom_site_aniso_U_22
    _atom_site_aniso_U_33
    _atom_site_aniso_U_12
    _atom_site_aniso_U_13
    _atom_site_aniso_U_23
    Br1 0.04118(15) 0.02158(13) 0.01649(12) -0.00428(10) 0.00179(9) -0.00884(9)
    Br2 0.04033(14) 0.01623(12) 0.02161(12) -0.00799(9) 0.00190(9) -0.00576(9)
    N1 0.0230(8) 0.0182(8) 0.0171(8) -0.0051(7) -0.0006(6) -0.0062(7)
    N2 0.0222(8) 0.0228(9) 0.0183(8) -0.0068(7) -0.0011(6) -0.0056(7)
    C1 0.0225(10) 0.0165(9) 0.0177(9) -0.0035(7) -0.0009(7) -0.0066(7)
    C2 0.0279(10) 0.0178(10) 0.0188(10) -0.0057(8) 0.0004(8) -0.0083(8)
    C3 0.0271(10) 0.0158(9) 0.0154(9) -0.0069(8) -0.0002(7) -0.0065(7)
    C4 0.0219(10) 0.0219(10) 0.0222(10) -0.0042(8) 0.0011(8) -0.0105(8)
    C5 0.0234(10) 0.0218(10) 0.0210(10) -0.0095(8) 0.0022(8) -0.0090(8)
    C6 0.0275(10) 0.0178(9) 0.0105(8) -0.0086(8) 0.0029(7) -0.0060(7)
    C7 0.0206(9) 0.0184(10) 0.0204(10) -0.0041(7) 0.0002(7) -0.0046(8)
    C8 0.0238(10) 0.0200(10) 0.0243(10) -0.0092(8) -0.0001(8) -0.0042(8)
    C9 0.0281(10) 0.0153(9) 0.0168(9) -0.0065(8) 0.0013(8) -0.0041(7)
    C10 0.0379(13) 0.0255(11) 0.0283(12) -0.0130(10) 0.0072(10) -0.0029(9)
    C11 0.0543(16) 0.0242(12) 0.0329(13) -0.0115(11) -0.0082(11) -0.0127(10)
    C12 0.0348(12) 0.0180(10) 0.0349(13) -0.0063(9) 0.0047(10) -0.0065(9)
    C13 0.0197(10) 0.0289(11) 0.0184(10) -0.0064(8) -0.0009(7) -0.0078(8)
    C14 0.0246(10) 0.0237(10) 0.0215(10) -0.0066(8) -0.0006(8) -0.0048(8)
    C15 0.0212(10) 0.0265(11) 0.0213(10) -0.0055(8) 0.0003(8) -0.0013(8)
    C16 0.0234(10) 0.0279(11) 0.0234(11) -0.0072(8) -0.0004(8) -0.0073(9)
    C17 0.0290(11) 0.0234(11) 0.0241(11) -0.0077(9) 0.0019(8) -0.0089(9)
    C18 0.0249(10) 0.0251(11) 0.0214(10) -0.0063(8) -0.0005(8) -0.0074(8)
    C19 0.0415(13) 0.0293(12) 0.0204(11) -0.0097(10) 0.0025(9) -0.0027(9)
    C20 0.0423(13) 0.0351(13) 0.0245(11) -0.0148(11) 0.0055(10) -0.0125(10)
    Br3 0.04488(15) 0.01919(13) 0.02299(13) -0.00876(10) -0.00063(10)
                                                                     -0.00254(9)
    Br4 0.05341(17) 0.02801(14) 0.01713(12) -0.01054(11) -0.00191(10)
                                                                    -0.00619(10)
    N3 0.0276(9) 0.0195(9) 0.0194(8) -0.0081(7) 0.0000(7) -0.0041(7)
    N4 0.0227(8) 0.0203(9) 0.0201(8) -0.0077(7) 0.0003(6) -0.0066(7)
    C21 0.0249(10) 0.0215(10) 0.0190(10) -0.0080(8) 0.0000(8) -0.0055(8)
    C22 0.0332(11) 0.0212(10) 0.0190(10) -0.0085(9) -0.0002(8) -0.0063(8)
    C23 0.0282(10) 0.0171(9) 0.0174(9) -0.0082(8) -0.0002(8) -0.0037(8)
    C24 0.0227(10) 0.0237(10) 0.0235(10) -0.0057(8) 0.0018(8) -0.0073(8)
    C25 0.0230(10) 0.0231(10) 0.0222(10) -0.0060(8) -0.0027(8) -0.0063(8)
    C26 0.0241(10) 0.0174(9) 0.0156(9) -0.0060(7) -0.0001(7) -0.0019(7)
    C27 0.0221(10) 0.0205(10) 0.0205(10) -0.0058(8) 0.0008(8) -0.0038(8)
    C28 0.0233(10) 0.0211(10) 0.0208(10) -0.0070(8) -0.0031(8) -0.0032(8)
    C29 0.0288(11) 0.0231(10) 0.0181(10) -0.0084(8) 0.0001(8) -0.0059(8)
    C30 0.0501(15) 0.0291(12) 0.0187(10) -0.0178(11) -0.0060(10) -0.0016(9)
    C31 0.0335(13) 0.0521(16) 0.0266(12) -0.0105(11) 0.0049(10) -0.0203(12)
    C32 0.0375(12) 0.0253(11) 0.0249(11) -0.0122(9) 0.0007(9) -0.0103(9)
    C33 0.0211(9) 0.0194(10) 0.0211(10) -0.0066(8) 0.0008(7) -0.0051(8)
    C34 0.0229(10) 0.0230(10) 0.0182(10) -0.0066(8) 0.0009(7) -0.0033(8)
    C35 0.0208(10) 0.0243(11) 0.0230(10) -0.0047(8) 0.0012(8) -0.0081(9)
    C36 0.0199(10) 0.0210(10) 0.0270(11) -0.0039(8) 0.0006(8) -0.0063(9)
    C37 0.0264(10) 0.0217(10) 0.0212(10) -0.0073(8) -0.0027(8) -0.0005(8)
    C38 0.0257(10) 0.0254(11) 0.0185(10) -0.0083(8) -0.0018(8) -0.0051(8)
    C39 0.0366(12) 0.0241(11) 0.0232(11) -0.0043(9) 0.0000(9) -0.0104(9)
    C40 0.0303(11) 0.0209(11) 0.0311(12) -0.0048(9) -0.0007(9) -0.0070(9)
_geom_special_details
;
 All esds (except the esd in the dihedral angle between two l.s. planes)
 are estimated using the full covariance matrix.  The cell esds are taken
 into account individually in the estimation of esds in distances, angles
 and torsion angles; correlations between esds in cell parameters are only
 used when they are defined by crystal symmetry.  An approximate (isotropic)
 treatment of cell esds is used for estimating esds involving l.s. planes.
;
loop_
    _geom_bond_atom_site_label_1
    _geom_bond_atom_site_label_2
    _geom_bond_site_symmetry_2
    _geom_bond_distance
    _geom_bond_publ_flag
    Br1 C2 . 1.870(2) ?
    Br2 C2 . 1.882(2) ?
    N1 N2 . 1.262(3) ?
    N1 C1 . 1.415(3) ?
    N2 C13 . 1.424(3) ?
    C1 C2 . 1.346(3) ?
    C1 C3 . 1.493(3) ?
    C3 C8 . 1.387(3) ?
    C3 C4 . 1.391(3) ?
    C4 C5 . 1.388(3) ?
    C4 H4 . 0.9500 ?
    C5 C6 . 1.401(3) ?
    C5 H5 . 0.9500 ?
    C6 C7 . 1.390(3) ?
    C6 C9 . 1.533(3) ?
    C7 C8 . 1.397(3) ?
    C7 H7 . 0.9500 ?
    C8 H8 . 0.9500 ?
    C9 C11 . 1.527(3) ?
    C9 C10 . 1.533(3) ?
    C9 C12 . 1.533(3) ?
    C10 H10A . 0.9800 ?
    C10 H10B . 0.9800 ?
    C10 H10C . 0.9800 ?
    C11 H11A . 0.9800 ?
    C11 H11B . 0.9800 ?
    C11 H11C . 0.9800 ?
    C12 H12A . 0.9800 ?
    C12 H12B . 0.9800 ?
    C12 H12C . 0.9800 ?
    C13 C14 . 1.388(3) ?
    C13 C18 . 1.406(3) ?
    C14 C15 . 1.405(3) ?
    C14 H14 . 0.9500 ?
    C15 C16 . 1.398(3) ?
    C15 C19 . 1.508(3) ?
    C16 C17 . 1.393(3) ?
    C16 C20 . 1.507(3) ?
    C17 C18 . 1.385(3) ?
    C17 H17 . 0.9500 ?
    C18 H18 . 0.9500 ?
    C19 H19A . 0.9800 ?
    C19 H19B . 0.9800 ?
    C19 H19C . 0.9800 ?
    C20 H20A . 0.9800 ?
    C20 H20B . 0.9800 ?
    C20 H20C . 0.9800 ?
    Br3 C22 . 1.881(2) ?
    Br4 C22 . 1.876(2) ?
    N3 N4 . 1.260(3) ?
    N3 C21 . 1.413(3) ?
    N4 C33 . 1.431(3) ?
    C21 C22 . 1.349(3) ?
    C21 C23 . 1.487(3) ?
    C23 C28 . 1.389(3) ?
    C23 C24 . 1.398(3) ?
    C24 C25 . 1.382(3) ?
    C24 H24 . 0.9500 ?
    C25 C26 . 1.403(3) ?
    C25 H25 . 0.9500 ?
    C26 C27 . 1.393(3) ?
    C26 C29 . 1.532(3) ?
    C27 C28 . 1.392(3) ?
    C27 H27 . 0.9500 ?
    C28 H28 . 0.9500 ?
    C29 C31 . 1.525(3) ?
    C29 C32 . 1.537(3) ?
    C29 C30 . 1.540(3) ?
    C30 H30A . 0.9800 ?
    C30 H30B . 0.9800 ?
    C30 H30C . 0.9800 ?
    C31 H31A . 0.9800 ?
    C31 H31B . 0.9800 ?
    C31 H31C . 0.9800 ?
    C32 H32A . 0.9800 ?
    C32 H32B . 0.9800 ?
    C32 H32C . 0.9800 ?
    C33 C38 . 1.392(3) ?
    C33 C34 . 1.396(3) ?
    C34 C35 . 1.389(3) ?
    C34 H34 . 0.9500 ?
    C35 C36 . 1.408(3) ?
    C35 C39 . 1.511(3) ?
    C36 C37 . 1.393(3) ?
    C36 C40 . 1.505(3) ?
    C37 C38 . 1.391(3) ?
    C37 H37 . 0.9500 ?
    C38 H38 . 0.9500 ?
    C39 H39A . 0.9800 ?
    C39 H39B . 0.9800 ?
    C39 H39C . 0.9800 ?
    C40 H40A . 0.9800 ?
    C40 H40B . 0.9800 ?
    C40 H40C . 0.9800 ?
loop_
    _geom_angle_atom_site_label_1
    _geom_angle_atom_site_label_2
    _geom_angle_atom_site_label_3
    _geom_angle_site_symmetry_1
    _geom_angle_site_symmetry_3
    _geom_angle
    _geom_angle_publ_flag
    N2 N1 C1 . . 113.51(17) ?
    N1 N2 C13 . . 113.24(18) ?
    C2 C1 N1 . . 116.73(18) ?
    C2 C1 C3 . . 121.99(18) ?
    N1 C1 C3 . . 121.17(18) ?
    C1 C2 Br1 . . 122.95(16) ?
    C1 C2 Br2 . . 123.01(16) ?
    Br1 C2 Br2 . . 114.03(11) ?
    C8 C3 C4 . . 119.14(19) ?
    C8 C3 C1 . . 118.81(18) ?
    C4 C3 C1 . . 122.02(19) ?
    C5 C4 C3 . . 120.2(2) ?
    C5 C4 H4 . . 119.9 ?
    C3 C4 H4 . . 119.9 ?
    C4 C5 C6 . . 121.55(19) ?
    C4 C5 H5 . . 119.2 ?
    C6 C5 H5 . . 119.2 ?
    C7 C6 C5 . . 117.50(19) ?
    C7 C6 C9 . . 122.46(19) ?
    C5 C6 C9 . . 120.04(18) ?
    C6 C7 C8 . . 121.32(19) ?
    C6 C7 H7 . . 119.3 ?
    C8 C7 H7 . . 119.3 ?
    C3 C8 C7 . . 120.33(19) ?
    C3 C8 H8 . . 119.8 ?
    C7 C8 H8 . . 119.8 ?
    C11 C9 C6 . . 110.07(18) ?
    C11 C9 C10 . . 109.4(2) ?
    C6 C9 C10 . . 109.04(18) ?
    C11 C9 C12 . . 108.1(2) ?
    C6 C9 C12 . . 111.90(18) ?
    C10 C9 C12 . . 108.28(19) ?
    C9 C10 H10A . . 109.5 ?
    C9 C10 H10B . . 109.5 ?
    H10A C10 H10B . . 109.5 ?
    C9 C10 H10C . . 109.5 ?
    H10A C10 H10C . . 109.5 ?
    H10B C10 H10C . . 109.5 ?
    C9 C11 H11A . . 109.5 ?
    C9 C11 H11B . . 109.5 ?
    H11A C11 H11B . . 109.5 ?
    C9 C11 H11C . . 109.5 ?
    H11A C11 H11C . . 109.5 ?
    H11B C11 H11C . . 109.5 ?
    C9 C12 H12A . . 109.5 ?
    C9 C12 H12B . . 109.5 ?
    H12A C12 H12B . . 109.5 ?
    C9 C12 H12C . . 109.5 ?
    H12A C12 H12C . . 109.5 ?
    H12B C12 H12C . . 109.5 ?
    C14 C13 C18 . . 119.1(2) ?
    C14 C13 N2 . . 116.2(2) ?
    C18 C13 N2 . . 124.7(2) ?
    C13 C14 C15 . . 121.8(2) ?
    C13 C14 H14 . . 119.1 ?
    C15 C14 H14 . . 119.1 ?
    C16 C15 C14 . . 118.5(2) ?
    C16 C15 C19 . . 121.8(2) ?
    C14 C15 C19 . . 119.7(2) ?
    C17 C16 C15 . . 119.7(2) ?
    C17 C16 C20 . . 120.0(2) ?
    C15 C16 C20 . . 120.3(2) ?
    C18 C17 C16 . . 121.6(2) ?
    C18 C17 H17 . . 119.2 ?
    C16 C17 H17 . . 119.2 ?
    C17 C18 C13 . . 119.2(2) ?
    C17 C18 H18 . . 120.4 ?
    C13 C18 H18 . . 120.4 ?
    C15 C19 H19A . . 109.5 ?
    C15 C19 H19B . . 109.5 ?
    H19A C19 H19B . . 109.5 ?
    C15 C19 H19C . . 109.5 ?
    H19A C19 H19C . . 109.5 ?
    H19B C19 H19C . . 109.5 ?
    C16 C20 H20A . . 109.5 ?
    C16 C20 H20B . . 109.5 ?
    H20A C20 H20B . . 109.5 ?
    C16 C20 H20C . . 109.5 ?
    H20A C20 H20C . . 109.5 ?
    H20B C20 H20C . . 109.5 ?
    N4 N3 C21 . . 115.01(18) ?
    N3 N4 C33 . . 112.37(18) ?
    C22 C21 N3 . . 113.99(19) ?
    C22 C21 C23 . . 123.0(2) ?
    N3 C21 C23 . . 122.99(19) ?
    C21 C22 Br4 . . 123.41(17) ?
    C21 C22 Br3 . . 122.78(17) ?
    Br4 C22 Br3 . . 113.81(12) ?
    C28 C23 C24 . . 118.8(2) ?
    C28 C23 C21 . . 120.03(19) ?
    C24 C23 C21 . . 121.2(2) ?
    C25 C24 C23 . . 120.2(2) ?
    C25 C24 H24 . . 119.9 ?
    C23 C24 H24 . . 119.9 ?
    C24 C25 C26 . . 121.8(2) ?
    C24 C25 H25 . . 119.1 ?
    C26 C25 H25 . . 119.1 ?
    C27 C26 C25 . . 117.30(19) ?
    C27 C26 C29 . . 123.09(19) ?
    C25 C26 C29 . . 119.61(18) ?
    C28 C27 C26 . . 121.3(2) ?
    C28 C27 H27 . . 119.3 ?
    C26 C27 H27 . . 119.3 ?
    C23 C28 C27 . . 120.64(19) ?
    C23 C28 H28 . . 119.7 ?
    C27 C28 H28 . . 119.7 ?
    C31 C29 C26 . . 112.15(18) ?
    C31 C29 C32 . . 108.6(2) ?
    C26 C29 C32 . . 109.08(18) ?
    C31 C29 C30 . . 108.6(2) ?
    C26 C29 C30 . . 108.85(18) ?
    C32 C29 C30 . . 109.58(19) ?
    C29 C30 H30A . . 109.5 ?
    C29 C30 H30B . . 109.5 ?
    H30A C30 H30B . . 109.5 ?
    C29 C30 H30C . . 109.5 ?
    H30A C30 H30C . . 109.5 ?
    H30B C30 H30C . . 109.5 ?
    C29 C31 H31A . . 109.5 ?
    C29 C31 H31B . . 109.5 ?
    H31A C31 H31B . . 109.5 ?
    C29 C31 H31C . . 109.5 ?
    H31A C31 H31C . . 109.5 ?
    H31B C31 H31C . . 109.5 ?
    C29 C32 H32A . . 109.5 ?
    C29 C32 H32B . . 109.5 ?
    H32A C32 H32B . . 109.5 ?
    C29 C32 H32C . . 109.5 ?
    H32A C32 H32C . . 109.5 ?
    H32B C32 H32C . . 109.5 ?
    C38 C33 C34 . . 119.8(2) ?
    C38 C33 N4 . . 115.74(19) ?
    C34 C33 N4 . . 124.42(19) ?
    C35 C34 C33 . . 120.5(2) ?
    C35 C34 H34 . . 119.7 ?
    C33 C34 H34 . . 119.7 ?
    C34 C35 C36 . . 119.9(2) ?
    C34 C35 C39 . . 119.7(2) ?
    C36 C35 C39 . . 120.4(2) ?
    C37 C36 C35 . . 119.0(2) ?
    C37 C36 C40 . . 120.1(2) ?
    C35 C36 C40 . . 120.9(2) ?
    C38 C37 C36 . . 121.1(2) ?
    C38 C37 H37 . . 119.5 ?
    C36 C37 H37 . . 119.5 ?
    C37 C38 C33 . . 119.7(2) ?
    C37 C38 H38 . . 120.2 ?
    C33 C38 H38 . . 120.2 ?
    C35 C39 H39A . . 109.5 ?
    C35 C39 H39B . . 109.5 ?
    H39A C39 H39B . . 109.5 ?
    C35 C39 H39C . . 109.5 ?
    H39A C39 H39C . . 109.5 ?
    H39B C39 H39C . . 109.5 ?
    C36 C40 H40A . . 109.5 ?
    C36 C40 H40B . . 109.5 ?
    H40A C40 H40B . . 109.5 ?
    C36 C40 H40C . . 109.5 ?
    H40A C40 H40C . . 109.5 ?
    H40B C40 H40C . . 109.5 ?
loop_
    _geom_torsion_atom_site_label_1
    _geom_torsion_atom_site_label_2
    _geom_torsion_atom_site_label_3
    _geom_torsion_atom_site_label_4
    _geom_torsion_site_symmetry_1
    _geom_torsion_site_symmetry_2
    _geom_torsion_site_symmetry_3
    _geom_torsion_site_symmetry_4
    _geom_torsion
    _geom_torsion_publ_flag
    C1 N1 N2 C13 . . . . 178.45(17) ?
    N2 N1 C1 C2 . . . . 177.35(19) ?
    N2 N1 C1 C3 . . . . -6.3(3) ?
    N1 C1 C2 Br1 . . . . 179.63(14) ?
    C3 C1 C2 Br1 . . . . 3.3(3) ?
    N1 C1 C2 Br2 . . . . 1.0(3) ?
    C3 C1 C2 Br2 . . . . -175.32(15) ?
    C2 C1 C3 C8 . . . . 89.0(3) ?
    N1 C1 C3 C8 . . . . -87.1(3) ?
    C2 C1 C3 C4 . . . . -93.1(3) ?
    N1 C1 C3 C4 . . . . 90.7(3) ?
    C8 C3 C4 C5 . . . . 0.0(3) ?
    C1 C3 C4 C5 . . . . -177.83(19) ?
    C3 C4 C5 C6 . . . . -0.6(3) ?
    C4 C5 C6 C7 . . . . 0.6(3) ?
    C4 C5 C6 C9 . . . . -179.88(19) ?
    C5 C6 C7 C8 . . . . 0.0(3) ?
    C9 C6 C7 C8 . . . . -179.51(19) ?
    C4 C3 C8 C7 . . . . 0.6(3) ?
    C1 C3 C8 C7 . . . . 178.49(19) ?
    C6 C7 C8 C3 . . . . -0.6(3) ?
    C7 C6 C9 C11 . . . . -124.5(2) ?
    C5 C6 C9 C11 . . . . 56.0(3) ?
    C7 C6 C9 C10 . . . . 115.5(2) ?
    C5 C6 C9 C10 . . . . -64.0(2) ?
    C7 C6 C9 C12 . . . . -4.3(3) ?
    C5 C6 C9 C12 . . . . 176.27(19) ?
    N1 N2 C13 C14 . . . . -179.04(18) ?
    N1 N2 C13 C18 . . . . 0.2(3) ?
    C18 C13 C14 C15 . . . . -0.7(3) ?
    N2 C13 C14 C15 . . . . 178.53(19) ?
    C13 C14 C15 C16 . . . . -1.0(3) ?
    C13 C14 C15 C19 . . . . 179.2(2) ?
    C14 C15 C16 C17 . . . . 2.3(3) ?
    C19 C15 C16 C17 . . . . -177.9(2) ?
    C14 C15 C16 C20 . . . . -177.3(2) ?
    C19 C15 C16 C20 . . . . 2.5(3) ?
    C15 C16 C17 C18 . . . . -1.9(3) ?
    C20 C16 C17 C18 . . . . 177.7(2) ?
    C16 C17 C18 C13 . . . . 0.1(3) ?
    C14 C13 C18 C17 . . . . 1.2(3) ?
    N2 C13 C18 C17 . . . . -178.0(2) ?
    C21 N3 N4 C33 . . . . -176.50(17) ?
    N4 N3 C21 C22 . . . . 177.8(2) ?
    N4 N3 C21 C23 . . . . -0.2(3) ?
    N3 C21 C22 Br4 . . . . -2.6(3) ?
    C23 C21 C22 Br4 . . . . 175.41(16) ?
    N3 C21 C22 Br3 . . . . 178.31(15) ?
    C23 C21 C22 Br3 . . . . -3.7(3) ?
    C22 C21 C23 C28 . . . . -64.6(3) ?
    N3 C21 C23 C28 . . . . 113.2(2) ?
    C22 C21 C23 C24 . . . . 115.3(3) ?
    N3 C21 C23 C24 . . . . -66.9(3) ?
    C28 C23 C24 C25 . . . . 0.6(3) ?
    C21 C23 C24 C25 . . . . -179.4(2) ?
    C23 C24 C25 C26 . . . . -0.5(3) ?
    C24 C25 C26 C27 . . . . -0.1(3) ?
    C24 C25 C26 C29 . . . . -179.4(2) ?
    C25 C26 C27 C28 . . . . 0.7(3) ?
    C29 C26 C27 C28 . . . . 179.9(2) ?
    C24 C23 C28 C27 . . . . 0.0(3) ?
    C21 C23 C28 C27 . . . . 180.0(2) ?
    C26 C27 C28 C23 . . . . -0.7(3) ?
    C27 C26 C29 C31 . . . . 0.0(3) ?
    C25 C26 C29 C31 . . . . 179.2(2) ?
    C27 C26 C29 C32 . . . . 120.3(2) ?
    C25 C26 C29 C32 . . . . -60.5(3) ?
    C27 C26 C29 C30 . . . . -120.2(2) ?
    C25 C26 C29 C30 . . . . 59.0(3) ?
    N3 N4 C33 C38 . . . . 179.90(19) ?
    N3 N4 C33 C34 . . . . 1.9(3) ?
    C38 C33 C34 C35 . . . . -1.6(3) ?
    N4 C33 C34 C35 . . . . 176.37(19) ?
    C33 C34 C35 C36 . . . . -0.2(3) ?
    C33 C34 C35 C39 . . . . -178.9(2) ?
    C34 C35 C36 C37 . . . . 1.7(3) ?
    C39 C35 C36 C37 . . . . -179.6(2) ?
    C34 C35 C36 C40 . . . . -176.3(2) ?
    C39 C35 C36 C40 . . . . 2.4(3) ?
    C35 C36 C37 C38 . . . . -1.3(3) ?
    C40 C36 C37 C38 . . . . 176.7(2) ?
    C36 C37 C38 C33 . . . . -0.4(3) ?
    C34 C33 C38 C37 . . . . 1.9(3) ?
    N4 C33 C38 C37 . . . . -176.22(19) ?
_shelx_space_group_comment
;
The symmetry employed for this shelxl refinement is uniquely defined
by the following loop, which should always be used as a source of
symmetry information in preference to the above space-group names.
They are only intended as comments.
;
_shelx_estimated_absorpt_T_min     0.288
_shelx_estimated_absorpt_T_max     0.400
_shelx_hkl_file
;
   0   0  -1 421721. 16515.2   2
   0   0   2 71607.6 3062.25  76
   0   0  -2 79757.0 3077.38   2
   0   0   3 935.406 134.064  76
   0   0  -3 1690.27 176.504   2
   0   0   4 194385. 7951.25  76
   0   0  -4 201214. 7990.02   2
   0   0   5 72285.8 3108.32  76
   0   0  -5 71610.2 3138.63   2
   0   0   6 10768.1 716.171  76
   0   0  -6 10393.8 722.781   2
   0   0   7 7723.79 626.173  76
   0   0  -7 8560.08 661.616   2
   0   0   8 1703.59 288.054  76
   0   0  -8 757.506 200.195   2
   0   0   9 40298.0 2167.13  76
   0   0   9 44073.2 2884.12   4
   0   0  -9 42245.3 2172.16   2
   0   0  10 185497. 7926.05  76
   0   0  10 169910. 8785.33   4
   0   0 -10 192883. 7926.15   2
   0   0  11 249488. 11638.3   4
   0   0  12 290022. 11222.0  52
   0   0  12 282297. 11234.5  51
   0   0  12 277471. 11155.8  53
   0   0 -12 281189. 11230.0  50
   0   0  12 294691. 11333.3  62
   0   0 -12 290944. 11177.0  59
   0   0 -12 305837. 11257.9  66
   0   0 -12 298784. 11160.2  58
   0   0  12 278274. 12896.2   4
   0   0 -13 370275. 14333.5  50
   0   0 -13 370799. 14221.2  58
   0   0  13 365171. 14334.6  69
   0   0 -13 348085. 14218.2  59
   0   0  13 348040. 14374.8  62
   0   0 -13 384103. 14332.5  66
   0   0  13 359040. 16139.9   4
   0   0  13 334023. 14243.1  52
   0   0  13 334825. 14202.8  53
   0   0  13 319110. 14254.2  51
   0   0  14 257245. 11302.9  46
   0   0 -14 279272. 11440.2  50
   0   0 -14 290179. 11350.9  58
   0   0  14 293999. 11487.1  69
   0   0 -14 283595. 11353.6  59
   0   0  14 284979. 11539.3  62
   0   0 -14 292223. 11448.6  66
   0   0  14 276182. 13310.0   4
   0   0  14 267801. 11428.4  51
   0   0  14 265597. 11368.5  52
   0   0  14 268922. 11340.4  53
   0   0  15 29591.7 1611.68  52
   0   0  15 27560.0 1571.49  53
   0   0 -15 27459.1 1633.86  50
   0   0  15 25570.9 1524.97  46
   0   0  15 26657.2 2733.95   4
   0   0  15 33597.3 1731.96  69
   0   0 -15 28191.9 1571.36  59
   0   0  15 29756.1 1734.81  62
   0   0 -15 29378.2 1649.39  66
   0   0 -15 33003.5 1629.96  58
   0   0  15 27144.1 1553.97  77
   0   0  16 17143.9 1085.26  53
   0   0  16 15377.1 1042.30  52
   0   0  16 14424.9 999.758  46
   0   0 -16 17462.4 1144.03  50
   0   0  16 13977.9 1909.82   4
   0   0  16 18640.5 1182.80  69
   0   0 -16 16696.2 1051.78  59
   0   0  16 17342.2 1196.17  62
   0   0 -16 18810.4 1165.20  66
   0   0  16 17480.3 1088.95  77
   0   0 -16 17074.1 1064.67  58
   0   0  17 37293.1 1875.54  46
   0   0 -17 41721.9 2052.46  50
   0   0  17 38964.3 1975.70  77
   0   0  17 39227.6 2043.70  69
   0   0 -17 36447.5 1888.79  59
   0   0  17 40199.7 2107.18  62
   0   0 -17 42831.4 2069.77  66
   0   0 -17 39917.4 1942.63  58
   0   0  17 36438.5 1928.44  53
   0   0 -18 5125.23 499.430  50
   0   0  18 4485.50 462.757  77
   0   0  18 5305.57 523.896  69
   0   0  18 4852.89 525.529  62
   0   0 -18 5485.00 515.745  66
   0   0 -18 5038.44 446.428  58
   0   0  18 5307.30 478.183  53
   0   0  19 692.711 173.196  69
   0   0  19 744.325 198.393  62
   0   0 -19 450.153 138.332  66
   0   0 -19 808.869 178.531  50
   0   0  19 859.560 184.740  77
   0   0  20 2983.51 291.185  69
   0   0  20 2888.65 295.099   7
   0   0 -20 2933.88 273.246  50
   0   0 -20 2823.75 272.972  66
   0   0  20 3091.27 291.564  77
   0   0 -21 3250.86 247.817  65
   0   0  21 3232.40 240.462   7
   0  -1  20 6002.37 375.577   7
   0  -1  20 5569.36 333.776  69
   0   1 -20 4437.31 285.902  66
   0  -1  20 3140.55 257.415  23
   0  -1  20 4650.47 309.187  49
   0   1 -20 4452.02 287.953  50
   0  -1  19 18456.2 1026.65   7
   0  -1  19 17891.7 982.747  77
   0  -1  19 18721.4 1008.06  69
   0   1 -19 18694.5 979.514  66
   0   1 -19 18899.8 994.457  50
   0  -1  19 17723.2 1041.19  62
   0  -1  18 48900.1 2307.38  77
   0  -1  18 47295.9 2340.71  69
   0  -1  18 51318.4 2333.95  53
   0   1 -18 50595.7 2334.15  66
   0   1 -18 49696.1 2342.52  50
   0  -1  18 50123.9 2418.67  62
   0  -1  17 54388.8 2564.53  77
   0  -1  17 55841.3 2652.22  69
   0  -1  17 54281.5 2586.78  53
   0   1 -17 53699.2 2603.47  66
   0  -1  17 54954.8 2705.76  62
   0   1 -17 55009.1 2631.50  50
   0  -1  16 35231.9 1850.26  46
   0   1 -16 38359.7 1997.68  50
   0  -1  16 36952.2 1903.10  77
   0  -1  16 39130.0 2016.26  69
   0  -1  16 37051.8 1935.65  53
   0   1 -16 37832.8 1855.59  58
   0   1 -16 37090.7 1963.08  66
   0  -1  16 37739.8 2061.15  62
   0  -1  15 13597.6 1067.26  62
   0  -1  15 13501.5 940.991  46
   0   1 -15 14246.2 1021.02  50
   0  -1  15 15006.6 1945.38   4
   0  -1  15 14768.5 1045.74  69
   0  -1  15 15797.9 1024.01  53
   0  -1  15 11276.7 905.213  52
   0   1 -15 15423.4 957.485  58
   0   1 -15 16919.9 1072.88  66
   0  -1  15 15348.2 975.933  77
   0  -1  14 1436.21 333.934  62
   0   1 -14 736.030 227.936  50
   0  -1  14 1248.66 251.198  46
   0  -1  14 1792.42 676.293   4
   0  -1  14 1583.18 309.753  69
   0  -1  14 1148.28 251.796  52
   0  -1  14 1491.07 283.990  53
   0   1 -14 1390.52 254.152  58
   0   1 -14 1663.84 281.477  59
   0   1 -14 1670.14 308.508  66
   0  -1  14 1279.18 246.072  77
   0  -1  13 44.3044 136.101  62
   0  -1  13 247.253 138.319  52
   0  -1  13 34.5108 99.1737  53
   0   1 -13 77.5141 94.1312  50
   0  -1  13 33.1056 88.0812  46
   0  -1  13 341.465 370.845   4
   0  -1  13-38.2124 109.809  69
   0   1 -13 176.076 119.259  58
   0   1 -13 158.775 114.390  59
   0  -1  13 59.1300 111.237  77
   0   1 -13 182.839 143.198  66
   0   1 -12 3204.14 375.286  59
   0  -1  12 3130.92 441.167  62
   0  -1  12 2208.44 289.627  28
   0  -1  12 2893.91 376.379  53
   0  -1  12 3543.73 437.080  51
   0  -1  12 2939.18 388.258  52
   0  -1  12 3472.17 399.355  46
   0   1 -12 3468.06 430.805  50
   0  -1  12 3766.43 877.771   4
   0  -1  12 3743.18 435.751  69
   0   1 -12 4032.07 439.706  66
   0  -1  12 3278.76 370.194  77
   0   1 -12 3333.38 372.575  58
   0  -1  11 2130.62 434.367  76
   0  -1  11 3129.47 320.759  77
   0  -1  11 1560.34 226.943  28
   0  -1  11 2247.44 347.033  62
   0  -1  11 1758.20 278.044  53
   0  -1  11 2072.18 309.490  51
   0  -1  11 1698.98 581.168   4
   0  -1  11 3007.67 367.785  69
   0  -1  10 24756.7 2297.22   4
   0  -1  10 29294.5 1421.94  77
   0  -1  10 30224.8 1863.58  76
   0  -1   9 670.756 225.654  76
   0  -1   9 907.962 154.459  77
   0  -1   8 3860.76 723.380   4
   0   1  -8 4254.56 430.902   2
   0  -1   8 4043.93 526.315  76
   0  -1   8 5109.44 360.605  77
   0   1  -7 66810.4 3071.84   2
   0  -1   7 68162.4 3753.70   4
   0  -1   7 75085.2 3326.17  76
   0   1  -6 298265. 12226.8   2
   0  -1   6 308012. 12922.1   4
   0  -1   6 314592. 12435.6  76
   0   1  -5 625053. 24393.9   2
   0  -1   5 642675. 24580.3  76
   0   1  -4 582992. 23868.6   2
   0  -1   4 632877. 24070.3  76
   0  -1   4 612019. 23772.6  25
   0  -1   3 393429. 15775.9  76
   0   1  -3 397406. 15612.7   2
   0   1  -2 4062.33 244.185   2
   0   1  -1 42750.2 1841.43  75
   0  -1   0 41033.0 1704.44  79
   0   1   1 19982.7 875.749   1
   0   1   2 4926.30 310.830   1
   0   1   3 200415. 8047.06   1
   0   1   4 39437.7 1674.38  76
   0   1   4 42069.1 1868.37   1
   0   1   5 199479. 8186.34  76
   0   1   5 207900. 8421.68   1
   0  -1  -5 217996. 8431.91   2
   0   1   6 432665. 17525.4  76
   0  -1  -6 466892. 17798.3   2
   0   1   7 512913. 20955.6  76
   0  -1  -7 565495. 21279.5   2
   0   1   8 401443. 16576.6  76
   0   1   8 416232. 16442.8  77
   0  -1  -8 443693. 16911.2   2
   0   1   9 108387. 4511.73  77
   0  -1  -9 111374. 4971.60   2
   0   1  10 324151. 12943.2  77
   0  -1 -10 323372. 13435.6   2
   0   1  11 224206. 9063.70  77
   0  -1 -11 221380. 9557.47   2
   0  -1 -12 13363.6 851.681  59
   0  -1 -12 13160.1 846.421  58
   0  -1 -12 13755.3 896.100  50
   0   1  12 12507.0 1608.52   4
   0   1  12 13046.0 831.129  53
   0   1  12 13037.2 881.842  51
   0   1  12 15453.8 987.595  62
   0   1  12 13507.4 822.667  77
   0   1  13 5225.53 554.499  51
   0   1  13 4536.72 474.264  53
   0   1  13 6587.72 597.405  52
   0   1  13 5704.12 1125.74   4
   0  -1 -13 6088.15 553.634  59
   0   1  13 5632.60 591.680  62
   0  -1 -13 4935.12 525.333  66
   0  -1 -13 6025.31 574.077  50
   0  -1 -13 5258.97 512.373  58
   0   1  13 5624.77 504.032  77
   0   1  14 16585.9 1040.56  53
   0   1  14 15772.1 1080.70  52
   0   1  14 16487.3 1113.15  51
   0  -1 -14 16571.8 1102.45  50
   0   1  14 15282.9 1965.73   4
   0   1  14 16731.0 1161.22  62
   0  -1 -14 15737.7 1047.98  59
   0  -1 -14 17716.3 1126.89  66
   0   1  14 15530.9 1013.16  77
   0  -1 -14 16641.0 1058.12  58
   0   1  15 755.327 204.846  53
   0   1  15 750.207 206.749  52
   0   1  15 1133.27 275.793  51
   0  -1 -15 695.329 220.484  50
   0   1  15 1645.74 688.854   4
   0   1  15 1448.33 303.551  69
   0   1  15 1193.60 301.237  62
   0  -1 -15 1027.55 254.988  66
   0   1  15 873.294 227.221  77
   0  -1 -15 645.657 197.979  59
   0  -1 -15 1191.90 256.671  58
   0   1  16 9101.84 790.785  51
   0   1  16 9458.66 732.660  53
   0   1  16 8797.65 737.826  52
   0  -1 -16 10562.3 831.118  50
   0   1  16 8970.59 710.654  46
   0   1  16 10930.0 1636.88   4
   0   1  16 9524.62 804.859  69
   0   1  16 8462.73 806.915  62
   0  -1 -16 9939.16 759.007  59
   0  -1 -16 10480.2 829.521  66
   0   1  16 8604.16 725.200  77
   0  -1 -16 10124.1 776.528  58
   0  -1 -17 20394.0 1158.90  58
   0   1  17 19004.1 1197.11  69
   0   1  17 18751.5 1230.50  62
   0  -1 -17 18252.8 1098.98  59
   0  -1 -17 19778.2 1209.10  66
   0   1  17 16113.8 1024.62  46
   0  -1 -17 17283.9 1143.11  50
   0   1  17 17280.4 1073.78  53
   0   1  17 15404.6 1050.00  52
   0  -1 -18 24306.9 1328.44  58
   0   1  18 27165.4 1448.18  69
   0   1  18 22389.9 1398.14  62
   0  -1 -18 22996.1 1280.41  59
   0  -1 -18 24706.3 1407.52  66
   0  -1 -18 23292.5 1362.50  50
   0   1  18 23829.1 1290.67  53
   0   1  19 39819.8 1924.91  69
   0   1  19 37088.9 1915.52  62
   0  -1 -19 38077.7 1897.11  66
   0  -1 -19 37796.4 1814.01  58
   0  -1 -19 39054.3 1882.32  50
   0   1  20 66608.9 2611.43  69
   0   1  20 58107.4 2574.80  62
   0  -1 -20 62520.0 2576.23  66
   0  -1 -20 58320.6 2525.60  50
   0  -1 -21 53798.1 1901.39  66
   0   1  21 54793.7 1928.68  69
   0   1  21 56333.6 1949.05   7
   0   2 -20 4357.94 313.116  65
   0   2 -19 3976.88 299.925  66
   0  -2  19 5134.25 354.332  69
   0  -2  19 3639.72 297.741  23
   0  -2  19 5247.66 421.599  62
   0  -2  19 6223.84 419.383   7
   0  -2  19 5188.69 368.506  49
   0   2 -19 5018.02 351.495  50
   0  -2  18 8239.10 604.806  53
   0  -2  18 8354.03 603.968  49
   0   2 -18 8694.54 605.195  50
   0  -2  18 9624.09 646.274   7
   0  -2  18 8641.14 605.224  69
   0   2 -18 8317.24 567.608  66
   0  -2  18 6864.36 540.006  23
   0  -2  18 8344.69 650.444  62
   0  -2  18 8010.25 570.679  77
   0   2 -17 19966.0 1157.08  66
   0  -2  17 21577.6 1219.05  69
   0   2 -17 19229.0 1180.91  50
   0  -2  17 22650.7 1232.76  53
   0  -2  17 20648.5 1276.41  62
   0  -2  17 20018.6 1146.41  77
   0   2 -16 55676.0 2708.98  66
   0  -2  16 56035.8 2751.46  69
   0  -2  16 54141.1 2624.37  46
   0   2 -16 60519.8 2792.12  50
   0  -2  16 61736.5 2784.22  53
   0  -2  16 56959.2 2859.13  62
   0  -2  16 60309.8 2702.84  77
   0  -2  15 53506.4 2505.11  77
   0   2 -15 51193.7 2549.24  66
   0  -2  15 55930.2 2628.59  69
   0  -2  15 49841.9 2478.14  46
   0   2 -15 56365.2 2641.02  50
   0  -2  15 49231.7 2559.11  53
   0  -2  15 51677.9 2687.55  62
   0  -2  15 55786.6 4090.23   4
   0  -2  14 20210.8 1176.05  77
   0   2 -14 21060.4 1248.84  66
   0  -2  14 19693.1 1256.73  69
   0  -2  14 19882.0 1197.96  46
   0   2 -14 19776.5 1265.50  50
   0  -2  14 19404.6 1241.80  53
   0  -2  14 16867.1 1150.66  52
   0  -2  14 19743.2 1118.44  54
   0  -2  14 19365.8 1329.17  62
   0  -2  14 19630.7 2273.57   4
   0  -2  13 33521.6 1667.75  77
   0   2 -13 34139.8 1763.74  66
   0  -2  13 34477.9 1800.44  69
   0  -2  13 30220.9 1689.74  46
   0   2 -13 31337.5 1767.93  50
   0  -2  13 31749.3 1744.60  53
   0  -2  13 28182.6 1672.90  52
   0  -2  13 32666.2 1861.50  62
   0  -2  13 33338.7 2986.84   4
   0  -2  12 1835.97 272.661  77
   0  -2  12 2007.55 477.581  76
   0   2 -12 2337.56 343.742  66
   0  -2  12 2543.12 366.706  69
   0   2 -12 1551.28 293.784  50
   0  -2  12 1293.17 262.306  46
   0  -2  12 2314.54 346.200  53
   0  -2  12 1785.63 304.766  52
   0  -2  12 1915.19 373.281  62
   0  -2  12 1642.90 622.319   4
   0  -2  11 1329.65 370.941  76
   0  -2  11 833.796 176.082  77
   0   2 -11 467.522 149.244  66
   0  -2  11 752.197 400.831   4
   0   2 -11 483.735 173.420  50
   0  -2  11 807.786 192.186  46
   0  -2  11 396.222 198.466  62
   0  -2  11 320.137 145.098  53
   0  -2  11 549.949 162.557  52
   0  -2  11 759.530 197.713  69
   0  -2  10 6756.44 506.119  77
   0  -2  10 7017.85 853.243  76
   0  -2  10 6588.37 1114.86   4
   0  -2   9 13637.3 1168.18  76
   0  -2   9 13153.7 758.642  77
   0  -2   9 13677.1 1534.46   4
   0  -2   8 25643.0 1221.39  77
   0  -2   8 25935.2 1660.13  76
   0  -2   8 22857.6 1979.82   4
   0  -2   7 14972.4 1116.59  76
   0  -2   7 14335.9 754.983  77
   0  -2   7 15921.1 1445.03   4
   0  -2   6 47309.2 2402.26  76
   0  -2   6 46737.8 2742.37   4
   0  -2   6 44629.4 1940.30  25
   0  -2   5 74776.4 3787.41   4
   0  -2   5 74737.2 3505.30  76
   0  -2   4 38040.2 2199.58   4
   0  -2   4 40390.1 2031.31  76
   0  -2   3 486531. 19469.1  76
   0  -2   2 465376. 18154.9  76
   0   2  -2 444758. 18099.6  75
   0   2  -1 29088.9 1404.63  75
   0  -2   0 322309. 13144.3  79
   0   2   0 343831. 13209.2  75
   0  -2  -1 8733.20 520.192  76
   0  -2  -1 9953.90 574.039  79
   0   2   2 1658.87 184.763   1
   0  -2  -2 1800.90 152.328  76
   0   2   3 138361. 5638.49   1
   0   2   4 1653.20 217.032   1
   0   2   5 235647. 9571.77   1
   0   2   6 51795.8 2455.26   1
   0   2   7 26365.1 1517.94   1
   0  -2  -7 26020.4 1273.37  25
   0   2   8 312504. 12595.1  77
   0  -2  -8 335829. 13168.6   2
   0   2   9 145637. 5939.53  77
   0  -2  -9 146079. 6507.74   2
   0   2  10 126986. 5279.66  77
   0  -2 -10 130712. 5901.87   2
   0   2  11 54469.0 2433.66  77
   0  -2 -11 52676.3 2969.84   2
   0   2  12 11546.7 817.435  51
   0   2  12 11991.6 872.741  62
   0  -2 -12 11096.2 1108.87   2
   0  -2 -12 11339.1 816.708  50
   0   2  12 11451.4 757.416  77
   0  -2 -12 12321.4 821.437  59
   0  -2 -12 11686.5 788.998  58
   0   2  13 2186.71 343.613  51
   0   2  13 1979.91 286.420  53
   0   2  13 2046.58 320.676  52
   0   2  13 2217.04 363.865  62
   0   2  13 1293.45 560.565   4
   0  -2 -13 1990.61 322.910  50
   0   2  13 2282.63 309.530  77
   0  -2 -13 1645.75 283.442  58
   0  -2 -13 1729.11 285.568  59
   0  -2 -13 2084.86 304.548  57
   0   2  14 25209.6 1481.23  52
   0   2  14 24564.6 1492.44  51
   0   2  14 23529.0 1374.12  53
   0   2  14 28723.9 2701.40   4
   0  -2 -14 26738.5 1482.93  59
   0   2  14 25969.3 1569.81  62
   0  -2 -14 25731.7 1496.45  50
   0   2  14 26587.2 1439.65  77
   0  -2 -14 27066.8 1471.57  58
   0   2  15 4077.23 500.125  52
   0   2  15 5545.11 577.805  51
   0   2  15 4912.47 491.563  53
   0  -2 -15 4617.47 537.209  50
   0   2  15 4585.25 1126.47   4
   0   2  15 5382.86 614.561  62
   0  -2 -15 5971.07 568.470  59
   0  -2 -15 5353.68 573.607  66
   0  -2 -15 4796.90 523.284  58
   0   2  15 5564.93 543.165  77
   0   2  16 76141.8 3607.91  51
   0   2  16 73238.7 3529.19  52
   0   2  16 75196.6 3448.63  53
   0  -2 -16 76266.4 3585.51  50
   0   2  16 73291.7 5099.11   4
   0   2  16 78854.5 3622.40  69
   0   2  16 78917.2 3675.62  62
   0  -2 -16 76339.5 3526.74  59
   0  -2 -16 80923.4 3633.85  66
   0  -2 -16 74812.2 4511.39  79
   0   2  16 76161.8 3521.62  77
   0  -2 -16 80614.3 3574.84  58
   0   2  17 60185.8 2923.75  46
   0  -2 -17 63517.2 3075.33  50
   0   2  17 62310.9 3021.16  77
   0   2  17 71020.0 3160.60  69
   0  -2 -17 63660.3 3013.06  59
   0   2  17 65956.2 3158.95  62
   0  -2 -17 71010.4 3153.41  66
   0  -2 -17 71391.4 3104.19  58
   0   2  17 61044.2 3001.31  52
   0   2  17 67002.6 3123.91  51
   0   2  17 62892.1 2942.21  53
   0  -2 -18 21949.1 1324.29  50
   0   2  18 23977.6 1330.34  77
   0   2  18 22235.1 1345.51  69
   0  -2 -18 22607.6 1278.17  59
   0   2  18 22650.5 1374.96  62
   0  -2 -18 24269.0 1383.66  66
   0  -2 -18 25230.5 1352.59  58
   0   2  18 20700.0 1235.25  52
   0   2  19 227.279 135.064  77
   0   2  19 282.054 152.719  69
   0   2  19 224.497 160.096  62
   0  -2 -19 406.478 173.597  66
   0  -2 -19 581.947 176.384  50
   0  -2 -19 271.434 132.419  58
   0  -2 -19 344.911 122.970  59
   0   2  20 2448.72 297.966  77
   0   2  20 3283.59 345.321  69
   0   2  20 2853.10 333.907  62
   0  -2 -20 2949.28 299.370  58
   0  -2 -20 3216.55 342.007  66
   0  -2 -20 3094.46 322.714  50
   0   2  21 12401.9 664.555  69
   0  -2 -21 10317.0 599.102  50
   0  -2 -21 11787.0 646.363  66
   0   3 -19 31894.3 1473.87  65
   0  -3  18 48584.6 2235.89  69
   0  -3  18 52193.5 2307.67   7
   0  -3  18 54732.0 2413.76  62
   0  -3  18 58246.6 2384.14  53
   0  -3  18 50247.2 2304.28  49
   0   3 -18 53283.8 2290.72  50
   0  -3  17 15232.7 932.467  49
   0   3 -17 15486.8 921.912  50
   0   3 -17 15219.9 865.929  66
   0  -3  17 15104.0 899.550  69
   0  -3  17 14504.7 865.038  23
   0  -3  17 13624.1 968.746  62
   0  -3  17 17018.1 955.892   7
   0  -3  17 17095.0 985.570  53
   0  -3  16 8256.49 686.565  53
   0   3 -16 7549.24 647.161  50
   0  -3  16 9223.53 695.808   7
   0  -3  16 8594.82 667.191  69
   0   3 -16 7264.48 596.578  66
   0  -3  16 8141.41 635.220  23
   0  -3  16 7861.94 721.355  62
   0  -3  16 9202.89 637.173  77
   0  -3  15 5642.69 508.949  77
   0   3 -15 5556.93 532.975  66
   0   3 -15 5792.09 580.137  50
   0  -3  15 6697.28 620.505  53
   0  -3  15 5726.42 631.929  62
   0  -3  15 5957.14 550.174  61
   0  -3  15 5641.68 567.726  69
   0  -3  14 715.737 478.496   4
   0  -3  14 1257.01 241.604  77
   0   3 -14 1362.05 267.266  66
   0  -3  14 1265.46 257.820  46
   0   3 -14 1243.59 272.958  50
   0  -3  14 1162.05 279.520  53
   0  -3  14 1134.47 223.194  54
   0  -3  14 1245.21 324.317  62
   0  -3  14 1608.34 298.090  69
   0  -3  13 13238.7 1868.18   4
   0  -3  13 14583.0 902.858  77
   0   3 -13 15337.8 985.642  66
   0  -3  13 13286.0 937.188  46
   0   3 -13 13495.4 987.378  50
   0  -3  13 13375.1 888.030  54
   0  -3  13 12144.8 959.156  53
   0  -3  13 11626.9 1001.45  62
   0  -3  13 14937.1 1009.94  69
   0  -3  12 172.563 495.846   4
   0  -3  12 387.138 257.487  76
   0  -3  12 27.9434 80.3541  77
   0   3 -12 242.284 135.569  66
   0   3 -12 39.3697 113.168  50
   0  -3  12 139.606 100.335  46
   0  -3  12 38.3584 138.202  53
   0  -3  12 60.3026 92.6716  54
   0  -3  12 232.465 182.082  62
   0  -3  12 37.2547 90.5260  69
   0  -3  11 53168.1 3736.55   4
   0   3 -11 45441.8 2258.54  66
   0  -3  11 48476.7 2961.13  76
   0  -3  11 47743.0 2181.24  77
   0  -3  11 46624.0 2301.59  69
   0   3 -11 46513.2 2324.76  50
   0  -3  11 44729.6 2272.26  46
   0  -3  11 45100.2 2392.42  62
   0  -3  10 98504.9 4401.78  46
   0   3 -10 96132.0 4419.66  50
   0  -3  10 103858. 4420.93  69
   0  -3  10 99138.7 5797.11   4
   0  -3  10 97755.5 4508.06  62
   0  -3  10 106187. 4302.95  77
   0  -3  10 103738. 5135.02  76
   0  -3   9 337698. 13953.5  76
   0  -3   9 329053. 13100.9  77
   0  -3   9 304401. 14615.1   4
   0  -3   8 317474. 12737.1  77
   0  -3   8 339065. 13568.8  76
   0  -3   8 303300. 14115.8   4
   0  -3   7 205643. 8445.86  76
   0  -3   7 190197. 7692.30  77
   0  -3   7 177226. 8833.54   4
   0  -3   6 308491. 12098.9  76
   0  -3   6 279345. 11555.5  25
   0  -3   6 279028. 12418.5   4
   0  -3   5 271770. 12037.9   4
   0  -3   5 286794. 11752.7  76
   0  -3   4 241104. 10514.9   4
   0  -3   4 248911. 10300.0  76
   0  -3   3 107180. 5224.58   4
   0  -3   3 121625. 5140.81  76
   0   3  -2 42873.8 2200.94  75
   0  -3   2 49565.4 2451.62   4
   0   3  -1 43460.9 2032.99  75
   0  -3   1 39173.4 2154.77   4
   0   3   0 25166.1 1342.15  75
   0  -3   0 26940.4 1390.06  76
   0  -3   0 24895.0 1281.30  79
   0  -3  -1 301.807 104.913  79
   0  -3  -1 448.764 125.057  76
   0   3   2 21691.0 1118.35   1
   0  -3  -2 20225.8 1064.68  76
   0   3   3 333186. 13252.2   1
   0  -3  -3 330915. 13108.5  76
   0   3   4 600639. 23940.3   1
   0  -3  -4 612513. 24213.2   3
   0   3   5 561152. 22294.6   1
   0   3   6 313151. 12688.0   1
   0   3   7 224987. 9321.62   1
   0  -3  -8 530736. 19691.4   2
   0   3   8 472209. 19385.5   1
   0   3   8 472356. 18959.2  77
   0  -3  -9 74673.4 3652.10   2
   0   3   9 69202.0 2988.22  77
   0  -3 -10 36345.8 2315.61   2
   0   3  10 37389.0 1735.12  77
   0  -3 -11 315.285 226.714   2
   0   3  11 251.269 105.748  77
   0   3  12 1305.60 257.641  52
   0  -3 -12 1345.13 245.009  57
   0  -3 -12 1738.88 275.442  58
   0  -3 -12 1788.47 285.218  59
   0   3  12 1276.28 221.722  77
   0  -3 -12 1867.29 297.250  50
   0  -3 -12 1355.02 415.618   2
   0   3  12 1799.82 309.589  62
   0   3  13 53.3630 71.0300  53
   0   3  13 36.0499 95.9387  52
   0  -3 -13 96.5584 115.964  58
   0  -3 -13 68.6142 83.3564  59
   0  -3 -13 157.488 108.207  57
   0   3  13 59.1747 78.7552  77
   0  -3 -13 35.9779 95.7473  50
   0  -3 -13 352.543 214.049   2
   0   3  13 40.3261 138.520  62
   0  -3 -14 11668.4 838.287  58
   0  -3 -14 11635.1 846.855  59
   0  -3 -14 10094.4 782.785  57
   0   3  14 11784.9 815.707  77
   0  -3 -14 11004.6 847.381  50
   0   3  14 12140.2 877.551  52
   0   3  14 8926.50 712.995  53
   0   3  14 11229.3 902.106  62
   0   3  15 23472.1 1338.01  53
   0   3  15 23957.5 1457.75  52
   0   3  15 24163.5 1401.38  77
   0  -3 -15 24237.1 2235.96  79
   0  -3 -15 24744.9 1401.77  57
   0  -3 -15 25543.9 1459.04  58
   0  -3 -15 25845.6 1494.42  50
   0   3  15 24209.4 2584.76   4
   0  -3 -15 24624.9 1447.99  59
   0   3  15 25383.9 1549.50  62
   0   3  16 66785.0 3129.34  53
   0   3  16 68377.8 3270.80  52
   0   3  16 66706.3 3285.37  51
   0  -3 -16 70057.2 3312.84  50
   0  -3 -16 77109.1 3374.50  66
   0   3  16 72255.4 3256.67  77
   0  -3 -16 62157.5 4222.53  79
   0  -3 -16 74075.7 3309.82  58
   0  -3 -16 66311.5 3247.09  59
   0   3  16 73336.5 3403.20  62
   0   3  16 65523.6 4802.19   4
   0  -3 -17 88202.9 4132.46  50
   0   3  17 94587.5 4234.18  62
   0  -3 -17 91854.3 4111.45  59
   0   3  17 91256.5 4103.38  77
   0   3  17 97636.1 4204.28  69
   0   3  17 88236.0 4087.21  52
   0   3  17 83625.6 3952.43  53
   0   3  17 92772.5 4173.84  51
   0  -3 -17 101973. 4234.14  66
   0  -3 -17 95363.4 4156.46  58
   0  -3 -18 79281.8 3640.82  50
   0   3  18 78297.1 3688.07  62
   0  -3 -18 81683.4 3604.80  59
   0   3  18 78720.2 3607.00  77
   0   3  18 87235.2 3706.84  69
   0   3  18 75338.8 3550.42  52
   0   3  18 74458.3 3629.64  51
   0  -3 -18 86278.7 3710.36  66
   0  -3 -18 83147.7 3653.25  58
   0  -3 -19 86059.5 3587.11  58
   0  -3 -19 84537.5 3588.04  50
   0   3  19 74290.1 3402.55   5
   0   3  19 86804.9 3628.85  69
   0   3  19 72315.8 3428.78  52
   0   3  19 84246.4 3562.69  77
   0  -3 -19 90735.3 3654.22  66
   0  -3 -19 75265.1 3481.22  59
   0   3  19 78016.4 3592.66  62
   0   3  20 75484.3 3226.05  62
   0  -3 -20 66430.0 3088.78  59
   0  -3 -20 74528.2 3190.03  58
   0   3  20 70024.5 3168.47  77
   0   3  20 78955.2 3248.75  69
   0  -3 -20 72939.4 3184.03  50
   0  -3 -20 77539.1 3237.69  66
   0  -3 -21 42949.5 1870.71  66
   0   3  21 42632.8 1871.17  69
   0  -3 -21 39020.4 1815.57  50
   0  -3 -21 42156.2 1812.37  58
   0   3  21 40741.4 1846.80   7
   0  -4  19 84.6057 45.1348  34
   0   4 -18-18.0006 67.7206  65
   0  -4  18-15.0715 67.4876  43
   0  -4  18 10.3634 43.5904  49
   0  -4  18-16.8117 79.5851  53
   0  -4  17 2743.58 267.341   7
   0  -4  17 2964.07 352.378  62
   0   4 -17 3251.06 354.929  65
   0  -4  17 2899.08 329.365  53
   0   4 -17 2350.10 265.284  50
   0  -4  17 2799.42 297.792  49
   0  -4  16 5109.69 455.288   7
   0  -4  16 4792.90 425.589  69
   0  -4  16 4694.72 406.816  23
   0  -4  16 5265.01 539.479  62
   0  -4  16 6136.44 540.257  53
   0  -4  16 5532.37 494.910  49
   0   4 -16 6170.88 503.929  50
   0  -4  15 8415.30 658.073   7
   0  -4  15 7151.96 600.511  69
   0  -4  15 7260.20 590.439  23
   0  -4  15 7499.92 711.454  62
   0  -4  15 8242.51 694.062  53
   0   4 -15 8089.24 659.453  50
   0  -4  15 8181.39 675.531  49
   0   4 -14 76001.8 3448.80  50
   0  -4  14 72721.9 3461.93  49
   0  -4  14 80077.3 3442.56   7
   0  -4  14 76401.3 3307.93  77
   0  -4  14 75115.0 3325.67  54
   0  -4  14 70276.8 3357.63  23
   0  -4  14 71235.4 3374.76  69
   0  -4  14 76801.7 3422.21  61
   0  -4  14 71351.3 3549.55  62
   0  -4  13 153574. 6353.75  77
   0  -4  13 147924. 6649.00  62
   0  -4  13 156996. 6510.64  61
   0   4 -13 148617. 6504.75  50
   0  -4  13 151608. 6402.12  54
   0  -4  13 152234. 6473.60  69
   0  -4  13 150552. 8301.00   4
   0  -4  12 120528. 6851.82   4
   0  -4  12 108844. 4942.27  42
   0  -4  12 116284. 5196.68  62
   0  -4  12 110609. 4988.34  46
   0   4 -12 113277. 5046.47  50
   0  -4  12 116622. 4959.11  54
   0  -4  12 116122. 5018.88  69
   0  -4  12 118395. 4883.72  77
   0  -4  12 113341. 5924.15  76
   0  -4  11 91877.9 5797.33   4
   0  -4  11 88444.4 4204.12  42
   0  -4  11 93069.9 4419.66  62
   0  -4  11 101935. 4157.69  77
   0  -4  11 97825.0 5168.09  76
   0   4 -11 94464.2 4311.00  50
   0  -4  11 93134.9 4268.50  46
   0  -4  11 99500.6 4248.93  54
   0  -4  11 101977. 4304.72  69
   0  -4  10 83785.4 3991.47  53
   0  -4  10 85928.9 3926.89  54
   0  -4  10 88802.9 5433.13   4
   0  -4  10 94438.3 4855.63  76
   0  -4  10 96002.5 3856.17  77
   0  -4  10 90104.0 3997.13  46
   0   4 -10 87290.3 4004.33  50
   0  -4  10 87795.8 4121.06  62
   0  -4  10 89412.4 3967.71  69
   0  -4   9 66010.3 3016.53  53
   0  -4   9 59071.4 2907.67  54
   0  -4   9 62280.3 3075.31  62
   0  -4   9 77532.3 3879.16  76
   0  -4   9 71202.0 2866.52  77
   0  -4   9 60503.4 2960.32  46
   0   4  -9 63126.0 2990.57  50
   0  -4   9 66822.0 4268.44   4
   0  -4   8 23614.6 1806.49  76
   0  -4   8 22788.8 1151.81  77
   0  -4   8 22604.8 2135.43   4
   0  -4   7 49.0718 50.2608  77
   0  -4   7 76.8787 144.619  76
   0  -4   7-115.187 306.424   4
   0  -4   6 1212.79 413.739   4
   0  -4   6 1133.56 339.117  76
   0  -4   6 1410.34 272.035  25
   0  -4   5 18423.1 1419.13  76
   0  -4   5 17326.2 1542.61   4
   0  -4   4 32174.0 1971.54  76
   0  -4   4 29468.9 2086.56   4
   0  -4   3 63804.0 3358.17  72
   0  -4   3 68493.8 3532.39   4
   0   4  -2 124451. 5650.07  75
   0  -4   2 138777. 6014.96   4
   0  -4   1 418173. 17436.0   4
   0  -4   1 429859. 17276.2  76
   0   4  -1 424949. 17150.1  75
   0  -4   0 897046. 35640.3  79
   0  -4   0 914356. 35809.0  76
   0   4   0 897363. 35743.8  75
   0  -4  -1 468734. 19019.8  79
   0  -4  -1 447165. 19031.5  76
   0  -4  -2 504228. 20371.0  76
   0  -4  -2 522746. 20523.8  79
   0   4   3 287923. 11846.4   1
   0  -4  -3 289096. 12181.2   3
   0  -4  -3 285685. 11736.3  76
   0  -4  -3 324170. 12127.4  79
   0   4   4 200471. 7909.46   1
   0  -4  -4 212605. 8320.16   3
   0  -4  -5 27814.3 1693.32   3
   0   4   5 24396.4 1373.71   1
   0   4   6 17340.6 1080.04   1
   0   4   7 72075.8 3339.35   1
   0   4   8 9597.92 802.822   1
   0  -4  -9 10066.7 1023.38   2
   0   4   9 9143.27 825.515   1
   0  -4  -9 9281.37 789.283  25
   0   4   9 9211.42 574.714  77
   0  -4 -10 57930.0 3077.28   2
   0   4  10 47813.5 2219.04  77
   0  -4 -11 167841. 7584.13   2
   0   4  11 158687. 6611.87  77
   0   4  12 139863. 6067.74  77
   0  -4 -12 157774. 6217.35  59
   0  -4 -12 151074. 6181.18  57
   0   4  12 145066. 6172.03  51
   0   4  12 132969. 6154.38  52
   0  -4 -12 149179. 7098.37   2
   0  -4 -12 150081. 6215.80  50
   0  -4 -13 278769. 11342.7  50
   0   4  13 277324. 11220.5  77
   0   4  13 276162. 11399.8  62
   0   4  13 269736. 11304.3  51
   0   4  13 269787. 11332.2  52
   0  -4 -13 266502. 12231.6   2
   0  -4 -13 291272. 11351.2  59
   0  -4 -13 273311. 11285.2  57
   0  -4 -14 254099. 10433.2  50
   0  -4 -14 251245. 11818.4  79
   0   4  14 263024. 10336.7  77
   0   4  14 265611. 10535.0  62
   0   4  14 224876. 10200.8  53
   0   4  14 266212. 10461.2  52
   0  -4 -14 252291. 11328.9   2
   0  -4 -14 250267. 10365.0  57
   0  -4 -14 247022. 10361.7  58
   0  -4 -14 262701. 10446.0  59
   0  -4 -15 143834. 6129.38  59
   0  -4 -15 140556. 6059.36  57
   0  -4 -15 143676. 6092.40  58
   0  -4 -15 138487. 7363.56  79
   0   4  15 140615. 6033.21  77
   0  -4 -15 142369. 6133.95  50
   0   4  15 134921. 5920.64  53
   0   4  15 141295. 6133.50  52
   0   4  15 150685. 6237.68  62
   0  -4 -16 121859. 5196.72  58
   0  -4 -16 119655. 5131.64  57
   0  -4 -16 110076. 5181.09  66
   0  -4 -16 107851. 6287.95  79
   0   4  16 121693. 5161.13  77
   0  -4 -16 126880. 5248.32  59
   0   4  16 120970. 5295.81  62
   0   4  16 112107. 5000.01  53
   0   4  16 118779. 5203.99  52
   0  -4 -16 121049. 5234.20  50
   0  -4 -17 59517.7 2997.77  50
   0   4  17 63403.5 2957.78  77
   0  -4 -17 64482.9 3012.93  58
   0  -4 -17 66577.8 3029.15  59
   0   4  17 65552.4 3100.08  62
   0   4  17 60497.3 2974.34  52
   0  -4 -18 6427.41 606.214  50
   0   4  18 7316.27 609.181  77
   0  -4 -18 6879.04 624.278  58
   0   4  18 7242.95 667.760  62
   0  -4 -18 7240.85 621.483  59
   0   4  18 7004.58 603.216  52
   0  -4 -19 3470.18 391.623  50
   0   4  19 2856.04 346.489  77
   0  -4 -19 3221.44 384.267  58
   0   4  19 3110.04 403.752  62
   0  -4 -19 3426.03 374.197  59
   0   4  19 2960.76 334.869  52
   0  -4 -20 2144.88 276.771  50
   0   4  20 2514.13 283.888  77
   0  -4 -20 2797.40 316.378  58
   0  -4 -20 2064.58 257.844  59
   0   4  20 2396.78 311.500  62
   0   4  20 2643.12 249.837   5
   0  -4 -21 7810.11 456.043  50
   0   4  21 6814.56 436.015   7
   0  -4 -21 7667.64 460.333  58
   0   5 -18 1305.84 138.640  65
   0  -5  18 1441.10 150.717  53
   0  -5  17 15134.4 805.044  53
   0  -5  17 12584.6 726.981  43
   0   5 -17 14377.0 793.384  65
   0   5 -16 4280.67 426.413  65
   0  -5  16 4138.66 381.278  49
   0   5 -16 4885.07 386.785  50
   0  -5  15 4930.09 523.840  62
   0  -5  15 3994.84 376.233   7
   0  -5  15 5089.81 468.059  49
   0   5 -15 4678.60 440.820  50
   0   5 -15 4844.58 495.745  65
   0  -5  14 7923.67 737.930  62
   0  -5  14 7871.68 647.792  61
   0  -5  14 8431.59 623.185   7
   0   5 -14 7586.79 642.152  50
   0  -5  14 7976.64 680.194  49
   0  -5  13 5634.23 572.256  61
   0  -5  13 5669.22 657.841  62
   0  -5  13 5974.51 547.326  54
   0  -5  13 6470.76 566.207   7
   0  -5  13 6088.32 610.694  49
   0   5 -13 6596.67 602.353  50
   0   5 -12 4393.28 522.481  50
   0  -5  12 5184.88 572.350  49
   0  -5  12 5239.70 513.845   7
   0  -5  12 5616.90 641.182  62
   0  -5  12 5149.95 558.367  61
   0  -5  12 5098.03 521.398  54
   0  -5  12 6021.98 613.724  53
   0  -5  12 4981.41 500.854  23
   0  -5  12 3704.22 779.642  76
   0  -5  12 4473.01 1099.71   4
   0  -5  11 29218.4 1609.66   7
   0  -5  11 29827.7 1635.27  54
   0  -5  11 31543.2 1741.32  53
   0  -5  11 29371.1 1692.04  61
   0  -5  11 26943.8 1754.22  62
   0  -5  11 31242.0 1743.02  49
   0   5 -11 30865.3 1689.75  50
   0  -5  11 27540.0 2782.30   4
   0  -5  11 28952.5 2370.21  76
   0  -5  11 31545.9 1521.65  77
   0  -5  10 36890.8 1880.77  42
   0  -5  10 36961.3 1907.66  54
   0  -5  10 35910.9 1966.02  53
   0  -5  10 34826.9 1939.57  61
   0  -5  10 37562.2 2071.26  62
   0  -5  10 37351.9 1998.35  49
   0   5 -10 34624.7 1908.94  50
   0  -5  10 38429.7 3197.63   4
   0  -5  10 37589.5 1759.59  77
   0  -5  10 37192.1 2693.06  76
   0  -5   9 36851.5 1890.06  42
   0  -5   9 39611.0 1777.49  77
   0  -5   9 36869.0 2662.48  76
   0  -5   9 40532.8 3176.11   4
   0  -5   9 37035.5 1964.39  61
   0  -5   9 35497.7 2034.60  62
   0  -5   9 37715.9 1998.79  49
   0   5  -9 37015.8 1939.02  50
   0  -5   9 37932.1 1919.87  54
   0  -5   9 35333.1 1955.51  53
   0  -5   8 2010.88 526.060  76
   0  -5   8 1315.99 529.054   4
   0  -5   8 1075.73 262.927  62
   0  -5   8 1634.13 289.437  61
   0  -5   8 907.377 223.400  53
   0  -5   8 1388.43 247.435  54
   0   5  -8 1522.17 268.781  50
   0  -5   8 1195.40 256.823  49
   0  -5   7 8199.69 1220.77   4
   0  -5   7 6957.84 610.703  53
   0  -5   7 9697.25 1117.10  76
   0  -5   6 37393.8 2119.49  25
   0  -5   6 40665.1 2570.03  76
   0  -5   6 34143.9 2685.66   4
   0  -5   5 38306.3 2443.22  76
   0  -5   5 34548.7 2572.97   4
   0  -5   4 145220. 6643.65  76
   0  -5   4 135253. 6775.16   4
   0  -5   3 140102. 6277.42   4
   0  -5   3 117653. 5967.21  72
   0  -5   2 227946. 10254.7   4
   0  -5   2 253277. 10161.4  76
   0  -5   2 231947. 10154.9  72
   0   5  -2 225116. 9875.30  75
   0  -5   1 17669.1 1427.41   3
   0  -5   1 18849.8 1452.78  72
   0   5  -1 18414.6 1310.73  75
   0  -5   0 55725.0 3039.27   3
   0  -5   0 62670.6 3001.85  76
   0   5   0 56699.4 2878.06  75
   0  -5   0 52698.6 3003.00  72
   0  -5  -1 392229. 15273.5  76
   0  -5  -1 384159. 15192.9  79
   0  -5  -1 333608. 15354.1  72
   0   5   1 376591. 15300.5  75
   0  -5  -2 6958.17 693.039  79
   0  -5  -2 7943.27 667.079  76
   0   5   3 13542.9 949.734   1
   0  -5  -3 14815.2 918.957  76
   0  -5  -3 13590.9 1058.42  79
   0  -5  -4 17822.2 1374.38   3
   0   5   4 17105.5 1099.09   1
   0  -5  -4 19162.1 1340.03  79
   0  -5  -4 17632.2 991.089  76
   0  -5  -5 22080.0 1562.69   3
   0   5   5 20036.2 1210.20   1
   0  -5  -5 17965.0 1433.39  79
   0   5   6 18221.6 1186.19   1
   0  -5  -6 23767.9 1672.59  79
   0   5   7 171557. 7269.26   1
   0   5   8 87514.8 4013.51   1
   0  -5  -9 190090. 8267.17   2
   0   5   9 171486. 7647.15   1
   0   5   9 180365. 7267.19  77
   0  -5 -10 125328. 6077.32   2
   0   5  10 121316. 5068.17  77
   0   5  11 62023.0 3089.47  64
   0  -5 -11 68745.2 3089.74  57
   0  -5 -11 68147.6 3074.67  59
   0  -5 -11 69664.8 3045.79  58
   0  -5 -11 71001.5 3963.56   2
   0   5  11 65068.2 2947.37  77
   0   5  11 67148.0 3085.31  52
   0  -5 -12 20436.5 1192.89  50
   0  -5 -12 18255.6 1146.90  59
   0  -5 -12 18969.6 1151.13  57
   0  -5 -12 18700.2 1115.58  58
   0  -5 -12 17044.0 1054.38  56
   0  -5 -12 19335.6 1774.93   2
   0   5  12 17425.0 1041.30  77
   0   5  12 16918.1 1126.91  52
   0   5  12 18855.3 1135.67  51
   0  -5 -13 1593.30 306.197  50
   0  -5 -13 1777.86 303.792  58
   0  -5 -13 1821.90 319.043  57
   0  -5 -13 1425.75 281.803  59
   0  -5 -13 1720.79 547.377   2
   0  -5 -13 1569.22 623.493  79
   0   5  13 1485.65 259.181  77
   0   5  13 2871.75 392.833  51
   0   5  13 2061.39 336.123  52
   0   5  14 20354.4 1302.76  51
   0   5  14 20900.5 1324.96  52
   0   5  14 19936.6 1160.01  53
   0   5  14 21587.7 1245.88  77
   0  -5 -14 23387.9 2238.54  79
   0  -5 -14 22341.3 1358.84  50
   0  -5 -14 22223.2 1323.18  57
   0  -5 -14 22614.8 1313.01  58
   0  -5 -14 21936.3 1341.94  59
   0  -5 -14 23348.8 2058.67   2
   0   5  14 21481.1 1399.39  62
   0  -5 -15 21146.3 1342.46  50
   0   5  15 24594.7 1447.45  62
   0   5  15 19669.1 1203.32  68
   0   5  15 22715.3 1351.81  51
   0   5  15 22292.1 1350.36  52
   0   5  15 19490.1 1147.45  53
   0  -5 -15 22827.9 2232.47  79
   0   5  15 20161.8 1236.95  77
   0  -5 -15 21525.1 1312.68  57
   0  -5 -15 23329.6 1384.11  59
   0  -5 -16 574.228 205.798  50
   0  -5 -16 1013.37 255.315  66
   0   5  16 806.309 249.435  62
   0   5  16 765.946 237.214  52
   0   5  16 517.070 217.559  51
   0  -5 -16 712.018 379.726  79
   0   5  16 687.016 202.593  77
   0  -5 -16 505.442 172.896  57
   0  -5 -16 729.672 217.255  59
   0  -5 -17 1198.90 265.409  50
   0   5  17 675.194 245.871  62
   0  -5 -17 1242.85 258.628  66
   0   5  17 1408.41 278.912  52
   0   5  17 1101.15 257.413  51
   0   5  17 881.880 213.732  77
   0  -5 -17 953.809 237.866  59
   0  -5 -18 277.973 136.508  50
   0   5  18 336.139 181.736  62
   0   5  18 138.557 146.119  69
   0  -5 -18 483.096 180.067  66
   0   5  18 319.273 151.545  52
   0   5  18 265.708 128.729  77
   0  -5 -18 202.404 137.526  58
   0  -5 -18 371.893 164.577  59
   0  -5 -19 8922.34 663.080  50
   0  -5 -19 8509.74 640.953  59
   0   5  19 9463.11 697.612  62
   0   5  19 8775.70 666.254  69
   0  -5 -19 7932.02 635.859  66
   0   5  19 7310.15 583.798  52
   0   5  19 8012.33 595.643  77
   0  -5 -19 8863.76 656.988  58
   0  -5 -20 23095.4 1159.63  58
   0  -5 -20 24311.3 1167.38  50
   0   5  20 21610.7 1067.72   5
   0   5  20 21673.8 1152.65  62
   0  -5 -20 22571.2 1121.85  59
   0  -5 -20 22992.2 1164.24  66
   0   5  20 23201.6 1171.72  69
   0   5  20 17557.4 1006.28  52
   0   5  20 19419.4 1060.63  77
   0   5  21 33350.6 1489.84  69
   0  -5 -21 29251.9 1403.79  59
   0  -5 -21 34106.4 1483.69  58
   0  -5 -21 31864.6 1463.68  50
   0  -5 -21 33037.2 1482.91  66
   0  -6  17 6184.67 399.670  34
   0   6 -17 8619.17 420.254  65
   0  -6  16 36848.5 1730.06  34
   0  -6  16 35701.9 1662.70  43
   0   6 -15 28449.6 1424.15  65
   0  -6  15 26519.2 1352.18  43
   0  -6  15 28072.4 1433.81  53
   0  -6  15 26065.9 1334.49  49
   0   6 -14 28413.9 1546.55  65
   0  -6  14 29018.1 1503.37  49
   0  -6  14 27604.4 1493.80  43
   0   6 -14 27625.8 1451.98  50
   0  -6  14 31747.3 1600.40  53
   0  -6  13 32638.4 1861.52  62
   0  -6  13 33944.6 1758.50  61
   0   6 -13 32399.9 1710.13  50
   0  -6  13 31686.5 1747.41  49
   0   6 -13 35738.1 1843.78  65
   0  -6  13 33078.5 1693.52  54
   0  -6  13 35677.3 1842.53  53
   0  -6  12 34360.9 1984.87  62
   0  -6  12 36018.9 1900.75  61
   0  -6  12 34369.0 1890.87  49
   0   6 -12 33430.3 1832.18  50
   0   6 -12 34052.4 1918.47  65
   0  -6  12 39393.8 1874.76  54
   0  -6  12 36637.9 1951.53  53
   0  -6  11 35524.7 2760.67  76
   0   6 -11 39389.3 2062.22  65
   0  -6  11 35908.0 1988.46  61
   0  -6  11 36136.9 2094.19  62
   0  -6  11 37002.4 2018.70  53
   0  -6  11 37375.2 1946.84  54
   0  -6  11 34605.0 3154.84   4
   0  -6  11 41556.1 2053.45  49
   0   6 -11 35357.2 1932.10  50
   0  -6  10 799.211 244.775  49
   0   6 -10 786.256 202.887  50
   0  -6  10 997.646 258.263  61
   0  -6  10 1000.34 284.868  62
   0  -6  10 937.217 204.820  63
   0  -6  10 1001.33 431.585  76
   0  -6  10 1424.56 581.445   4
   0  -6  10 1304.83 271.312  54
   0  -6  10 1294.03 298.766  53
   0  -6   9 165.215 141.868  49
   0   6  -9 36.8943 98.1728  50
   0  -6   9-48.7812 129.788  62
   0  -6   9 246.656 141.201  61
   0  -6   9 245.591 188.613  76
   0  -6   9 172.141 264.398   4
   0  -6   9 37.1618 106.803  54
   0  -6   9-41.7620 163.545  53
   0  -6   8 3417.66 430.130  54
   0  -6   8 3627.20 465.434  53
   0   6  -8 3012.41 401.047  50
   0  -6   8 3904.58 479.179  49
   0  -6   8 3400.03 458.641  61
   0  -6   8 4037.77 517.300  62
   0  -6   8 3383.64 399.833  42
   0  -6   8 3658.69 770.481  76
   0  -6   8 3734.48 909.444   4
   0  -6   7 6098.86 567.034  54
   0  -6   7 6137.76 593.527  53
   0   6  -7 5850.25 555.765  50
   0  -6   7 6170.26 599.234  49
   0  -6   7 5151.77 510.444  42
   0  -6   7 5871.43 1084.40   4
   0  -6   7 6143.86 513.036  60
   0  -6   7 5859.26 623.416  62
   0  -6   7 5857.37 584.889  61
   0  -6   7 6881.98 1043.56  76
   0  -6   6 7702.65 658.915  49
   0  -6   6 7685.08 660.758  61
   0  -6   6 6587.69 666.691  62
   0  -6   6 8014.79 1227.80   4
   0  -6   6 7086.44 627.964  53
   0  -6   6 7591.26 627.068  54
   0   6  -6 8041.01 673.422  65
   0  -6   6 8101.55 870.276  25
   0  -6   5 91131.1 5252.53   4
   0  -6   5 96937.4 5071.06  76
   0  -6   4 144036. 7208.73   4
   0  -6   3 224463. 9869.11   4
   0  -6   3 219204. 9646.25  72
   0  -6   3 235164. 9684.04  76
   0  -6   2 207350. 10270.7   3
   0   6  -2 227290. 10063.8  75
   0  -6   2 237014. 10421.8  72
   0  -6   1 122656. 6295.84   3
   0  -6   1 131189. 6379.41  72
   0   6  -1 137766. 6127.22  75
   0  -6   1 144637. 6378.77  76
   0  -6   0 141969. 7075.05   3
   0   6   0 145023. 6832.31  75
   0  -6   0 159447. 7175.45  72
   0  -6  -1 164142. 7310.57   3
   0   6   1 157584. 7051.46  75
   0  -6  -1 165639. 7326.46  72
   0  -6  -1 163447. 7062.60  76
   0  -6  -1 148093. 6883.41  79
   0  -6  -2 85270.3 4551.96  72
   0   6   2 94937.5 4478.69  75
   0  -6  -2 94202.0 4374.89  79
   0  -6  -2 92521.4 4277.94  76
   0   6   3 19597.5 1334.99   1
   0  -6  -3 21128.9 1621.96  72
   0  -6  -3 20287.9 1296.76  76
   0   6   3 23852.2 1593.89  75
   0  -6  -3 22418.6 1512.68  79
   0   6   4 80028.0 3694.90   1
   0  -6  -4 83635.7 4013.17  79
   0  -6  -4 76439.2 3543.90  76
   0  -6  -5 37930.2 2383.43   3
   0   6   5 32294.5 1855.86   1
   0  -6  -5 36328.9 2257.48  79
   0   6   6 403.863 165.213   1
   0  -6  -6 820.058 321.678  79
   0   6   7 40514.8 2159.80   1
   0  -6  -7 43923.2 2757.26  79
   0  -6  -8 109388. 5690.75  79
   0  -6  -9 94300.0 5009.55   2
   0  -6  -9 99437.8 5321.34  79
   0  -6 -10 135335. 6830.84  79
   0  -6 -10 128311. 5490.69  59
   0  -6 -10 131116. 5488.34  56
   0  -6 -10 136596. 5540.29  57
   0   6  10 129176. 5531.66  52
   0  -6 -10 136724. 6494.79   2
   0  -6 -10 122128. 5520.69  63
   0  -6 -10 118750. 5941.06  25
   0   6  11 214536. 9594.12  64
   0   6  11 236153. 9613.30  52
   0  -6 -11 248201. 10773.9   2
   0  -6 -11 244955. 11126.2  79
   0   6  11 226924. 9412.12  77
   0  -6 -11 223791. 9520.64  56
   0  -6 -11 237692. 9538.71  58
   0  -6 -11 252188. 9633.75  57
   0   6  12 141640. 6008.62  52
   0  -6 -12 139449. 7067.55   2
   0   6  12 133422. 5813.17  77
   0  -6 -12 139875. 7374.99  79
   0  -6 -12 141452. 5915.03  56
   0  -6 -12 143209. 6018.04  57
   0  -6 -12 139197. 5920.57  58
   0   6  13 29564.3 1659.74  52
   0   6  13 29050.6 1615.15  51
   0  -6 -13 30450.9 2474.47   2
   0   6  13 27244.1 1492.96  77
   0  -6 -13 27829.0 1539.57  56
   0  -6 -13 30490.4 1659.77  57
   0  -6 -13 29516.5 1637.66  59
   0  -6 -13 29293.7 1590.53  58
   0  -6 -14 16150.1 1100.04  50
   0   6  14 15909.6 1061.44  51
   0   6  14 15251.7 1070.70  52
   0  -6 -14 14011.1 1638.09   2
   0   6  14 14515.2 948.045  77
   0  -6 -14 16063.4 1082.17  59
   0  -6 -14 13797.1 982.397  58
   0  -6 -14 15443.6 1054.12  57
   0  -6 -15 1963.75 334.190  57
   0  -6 -15 1390.53 283.108  58
   0  -6 -15 1680.93 321.663  59
   0  -6 -15 1428.55 302.973  50
   0  -6 -15 1813.47 639.053  79
   0   6  15 1794.10 281.291  77
   0   6  15 1707.38 329.630  52
   0   6  15 1652.76 318.029  51
   0  -6 -15 2222.22 632.323   2
   0   6  15 1875.16 360.784  62
   0   6  16 2621.99 390.254  51
   0   6  16 2926.54 411.689  52
   0   6  16 2340.39 396.802  62
   0   6  16 2560.38 335.724  68
   0  -6 -16 2893.20 394.036  66
   0  -6 -16 2608.89 399.012  50
   0   6  16 2177.33 320.452  77
   0  -6 -16 2823.96 388.516  58
   0  -6 -16 2244.84 370.463  59
   0  -6 -16 3116.07 401.502  57
   0   6  17 4849.07 524.278  51
   0   6  17 4449.77 509.773  52
   0  -6 -17 5680.49 560.664  59
   0   6  17 4311.88 521.562  62
   0   6  17 4606.37 428.563  68
   0  -6 -17 4537.53 491.516  66
   0  -6 -17 5894.62 568.836  50
   0   6  17 4184.93 441.932  77
   0  -6 -17 4597.14 498.110  58
   0  -6 -17 4847.26 490.547  57
   0  -6 -18 7282.82 622.177  59
   0   6  18 6905.74 633.127  62
   0   6  18 7748.06 632.422  69
   0  -6 -18 7071.19 599.488  66
   0  -6 -18 6963.35 616.968  50
   0   6  18 5930.65 574.928  51
   0   6  18 7873.66 624.420  52
   0   6  18 7309.39 560.480  77
   0   6  19 426.015 141.751  52
   0   6  19 430.517 166.129  51
   0   6  19 376.585 148.483  62
   0   6  19 432.299 153.364  69
   0  -6 -19 366.294 151.262  66
   0  -6 -19 469.609 165.148  50
   0   6  19 374.832 120.429  77
   0  -6 -19 570.089 159.626  59
   0   6  20 3002.66 310.977  62
   0  -6 -20 2699.25 287.369  59
   0   6  20 2906.21 305.956  69
   0  -6 -20 2797.09 295.079  66
   0  -6 -20 2529.46 290.929  50
   0   6  20 2550.84 245.085  52
   0  -6 -21 15697.8 794.356  66
   0   6  21 15500.8 803.963  69
   0  -6 -21 16380.7 790.893  59
   0  -6 -21 16938.7 822.044  50
   0  -7  16 9338.67 537.681  34
   0  -7  16 11861.2 593.203  41
   0   7 -15 1566.58 197.118  65
   0  -7  15 1559.29 199.622  34
   0  -7  15 1591.57 219.302  53
   0  -7  15 1172.76 144.859  43
   0   7 -14 6842.20 515.775  65
   0  -7  14 6261.94 503.868  34
   0  -7  14 7320.89 557.489  53
   0  -7  14 5834.12 455.584  43
   0   7 -13 715.341 186.277  65
   0  -7  13 826.220 189.117  43
   0   7 -13 1094.63 189.465  50
   0  -7  13 867.947 217.909  53
   0  -7  12 413.128 143.867   9
   0   7 -12 387.021 187.513  65
   0  -7  12 444.941 193.430  53
   0  -7  12 266.488 140.539  61
   0  -7  12 187.651 127.559  43
   0   7 -12 169.689 119.460  50
   0  -7  12 293.688 142.179  49
   0   7 -11 6782.01 644.819  65
   0   7 -11 6195.93 575.149  50
   0  -7  11 5830.60 623.736  53
   0  -7  11 8099.20 686.128  61
   0  -7  11 7384.31 640.339  43
   0  -7  11 7275.73 648.949  49
   0  -7  10 18936.6 1232.40  49
   0  -7  10 19953.7 1228.85  43
   0   7 -10 21240.0 1289.82  65
   0  -7  10 19021.3 1255.47  53
   0   7 -10 17185.1 1153.91  50
   0  -7  10 21038.1 1250.13  54
   0  -7  10 20029.6 1271.88  61
   0  -7  10 15764.8 1818.31   3
   0  -7  10 18543.4 2189.91   4
   0  -7  10 18957.0 1925.38  76
   0  -7   9 49002.5 2414.80  49
   0  -7   9 46755.9 2362.70  43
   0   7  -9 51416.8 2449.29  65
   0  -7   9 46439.1 2353.20  54
   0   7  -9 44474.5 2306.35  50
   0  -7   9 47453.7 2413.92  53
   0  -7   9 44057.8 2213.73  63
   0  -7   9 45946.0 2419.03  61
   0  -7   9 52558.2 3864.35   4
   0  -7   9 41568.7 3278.34   3
   0  -7   9 52845.7 3479.18  76
   0  -7   8 65235.2 3224.47  49
   0  -7   8 68607.7 3206.52  43
   0   7  -8 72276.6 3288.11  65
   0  -7   8 70433.5 3227.96  54
   0  -7   8 66122.0 3234.09  53
   0   7  -8 63646.7 3147.38  50
   0  -7   8 69912.8 3288.24  61
   0  -7   8 64023.3 3071.08  63
   0  -7   8 73027.9 3073.27  60
   0  -7   8 71865.4 4747.33   4
   0  -7   8 57824.6 4154.89   3
   0  -7   8 76051.3 4406.34  76
   0  -7   7 98939.7 4132.30  55
   0  -7   7 97755.1 4340.73  54
   0  -7   7 98488.4 4370.90  53
   0   7  -7 93856.0 4285.57  50
   0  -7   7 96279.4 4364.37  49
   0  -7   7 91773.2 4289.36  43
   0  -7   7 95678.0 4239.43  42
   0   7  -7 99383.5 4377.70  65
   0  -7   7 101419. 4216.80  60
   0  -7   7 92570.7 4207.54  63
   0  -7   7 95557.9 4391.71  61
   0  -7   7 110273. 5669.45  76
   0  -7   7 83000.6 5347.56   3
   0  -7   7 109365. 6067.48   4
   0  -7   6 246386. 9384.44  55
   0   7  -6 222266. 9480.55  50
   0  -7   6 226539. 9549.49  53
   0  -7   6 229464. 9527.11  54
   0  -7   6 247295. 9601.92  49
   0  -7   6 230092. 9504.60  43
   0  -7   6 230498. 9448.15  42
   0   7  -6 229399. 9547.20  65
   0  -7   6 200299. 9329.32  31
   0  -7   6 226306. 9425.33  63
   0  -7   6 233982. 9597.63  61
   0  -7   6 242206. 9449.59  60
   0  -7   6 273075. 11061.7  76
   0  -7   6 212019. 10739.1   3
   0  -7   6 247661. 11334.8   4
   0   7  -5 97103.3 4331.05  50
   0  -7   5 98317.8 4369.83  53
   0  -7   5 106001. 4421.86  49
   0  -7   5 100258. 4296.69  42
   0  -7   5 96625.8 4322.97  43
   0  -7   5 100410. 4291.98  60
   0  -7   5 96083.7 4268.70  63
   0  -7   5 98491.8 4409.84  61
   0  -7   5 85822.3 4197.14  31
   0  -7   5 99824.2 4989.56  25
   0  -7   5 107003. 4264.86  55
   0   7  -5 106269. 4403.58  65
   0  -7   5 95178.4 5433.85   3
   0   7  -4 167049. 7254.99  50
   0  -7   4 173163. 7294.31  53
   0  -7   4 182376. 7341.41  49
   0  -7   4 206029. 8682.32  76
   0  -7   4 176662. 7347.10  61
   0  -7   4 180797. 7248.19  60
   0  -7   4 173254. 8472.34   3
   0  -7   4 185351. 7221.80  55
   0  -7   4 155513. 7151.53  31
   0   7  -4 174301. 7287.20  65
   0  -7   3 57199.9 2745.08  54
   0  -7   3 58134.3 3653.71   3
   0  -7   3 65156.3 3820.40  72
   0  -7   3 67762.3 3809.84  76
   0  -7   2 11166.3 1294.45  72
   0   7  -2 9775.13 1039.67  75
   0  -7   2 11389.5 1267.13  76
   0  -7   1-99.6767 108.265   3
   0  -7   1 296.850 214.932  72
   0   7  -1 148.075 160.823  75
   0  -7   1 90.3659 138.801  76
   0  -7   0 5076.16 812.442   3
   0  -7   0 6031.70 876.192  72
   0   7   0 4717.64 688.232  75
   0  -7   0 3554.79 640.128  76
   0  -7  -1 653.517 321.934   3
   0   7   1 723.913 284.942  75
   0  -7  -1 841.789 381.176  72
   0  -7  -1 777.173 288.557  76
   0   7   2 11497.7 1033.70   1
   0  -7  -2 12570.1 1276.04   3
   0  -7  -2 10549.6 1195.75  72
   0   7   2 11635.1 1129.05  75
   0  -7  -2 10282.1 981.878  76
   0  -7  -2 10696.8 1025.74  79
   0   7   3 62923.9 3298.85   1
   0  -7  -3 68149.8 3804.84  72
   0   7   3 69830.1 3645.53  75
   0  -7  -3 65186.2 3495.20  79
   0  -7  -3 67182.5 3314.77  76
   0   7   4 146532. 6527.00   1
   0  -7  -4 155404. 7187.99  72
   0   7   4 160471. 7040.03  75
   0  -7  -4 152524. 6927.66  79
   0  -7  -4 141066. 6416.30  76
   0   7   5 179182. 7899.38   1
   0  -7  -5 191229. 8645.49  72
   0  -7  -5 191955. 8474.13  79
   0  -7  -6 452966. 19489.1  79
   0  -7  -6 479420. 19815.1   3
   0  -7  -7 462364. 19560.0  79
   0  -7  -8 273111. 11147.2  56
   0  -7  -8 281155. 12389.3  79
   0   7   9 36375.3 1885.79  64
   0  -7  -9 38490.1 2670.19   2
   0  -7  -9 34601.1 2737.29  79
   0  -7  -9 36276.8 1828.71  59
   0  -7  -9 36872.3 1854.01  56
   0   7  10 41823.2 2100.00  52
   0  -7 -10 42163.0 2052.25  56
   0  -7 -10 42910.2 2046.56  59
   0  -7 -10 40214.0 2059.27  57
   0  -7 -10 41338.4 1991.81  58
   0  -7 -10 39400.1 3002.20  79
   0   7  10 37774.2 2057.37  64
   0  -7 -10 39920.8 2083.35  63
   0  -7 -10 40756.1 2866.65   2
   0  -7 -10 36234.0 2500.43  25
   0   7  11 15599.0 1083.32  64
   0  -7 -11 14637.4 1749.32  79
   0   7  11 17511.4 1107.41  52
   0  -7 -11 17765.6 1757.65   2
   0  -7 -11 15240.8 991.415  58
   0  -7 -11 15502.3 1020.07  56
   0  -7 -11 16892.1 1093.14  57
   0  -7 -11 15076.9 1026.70  59
   0   7  12 3269.82 440.303  64
   0   7  12 3756.99 462.995  52
   0  -7 -12 3454.71 771.898   2
   0  -7 -12 3043.78 785.830  79
   0  -7 -12 3471.47 434.344  59
   0  -7 -12 2852.45 414.009  57
   0  -7 -12 2849.22 376.523  58
   0  -7 -12 3909.89 444.572  56
   0   7  13 1596.15 308.303  51
   0   7  13 1866.37 338.121  52
   0  -7 -13 2659.35 680.837   2
   0  -7 -13 2032.76 661.317  79
   0  -7 -13 2051.53 318.262  58
   0  -7 -13 1418.30 303.187  57
   0  -7 -13 1733.53 299.722  56
   0   7  14 673.066 235.020  52
   0   7  14 1118.07 259.978  51
   0  -7 -14 401.833 292.594   2
   0  -7 -14 626.878 381.853  79
   0  -7 -14 958.684 220.589  56
   0  -7 -14 939.089 244.859  57
   0  -7 -14 701.868 204.058  58
   0   7  15 271.554 177.511  62
   0   7  15 381.455 160.766  51
   0   7  15 82.7906 149.447  52
   0  -7 -15 129.197 280.806   2
   0  -7 -15 245.004 142.586  58
   0  -7 -15 396.989 161.636  57
   0  -7 -16 60640.4 2869.95  50
   0  -7 -16 55806.2 2736.19  66
   0   7  16 57151.5 2727.96  68
   0  -7 -16 59354.8 2783.56  58
   0  -7 -16 59082.7 2827.38  57
   0  -7 -16 61013.6 2859.57  59
   0   7  16 62971.5 2935.43  62
   0   7  16 56620.7 2806.82  51
   0   7  16 60440.0 2865.86  52
   0  -7 -17 113447. 4908.11  50
   0  -7 -17 106848. 4793.64  66
   0   7  17 104799. 4728.11  68
   0  -7 -17 115608. 4871.21  57
   0  -7 -17 110828. 4831.28  58
   0  -7 -17 117335. 4913.42  59
   0   7  17 116385. 4954.95  62
   0   7  17 108193. 4859.31  51
   0   7  17 120559. 4930.11  52
   0  -7 -18 108596. 4877.97  50
   0  -7 -18 108422. 4807.62  66
   0  -7 -18 109418. 4841.32  58
   0   7  18 120242. 4951.47  62
   0  -7 -18 116145. 4902.46  59
   0   7  18 115825. 4882.75  51
   0   7  18 111940. 4864.32  52
   0   7  18 120981. 4883.87  69
   0  -7 -19 97193.7 4181.17  50
   0  -7 -19 96696.9 4151.90  58
   0   7  19 97506.4 4195.50  62
   0  -7 -19 99879.4 4184.92  59
   0   7  19 93093.8 4118.09  52
   0   7  19 95282.5 4154.37  51
   0   7  19 104034. 4172.40  69
   0  -7 -20 82620.7 3229.18  59
   0   7  20 81234.0 3224.03  62
   0  -7 -20 80939.3 3229.66  50
   0  -7 -20 81256.1 3215.94  58
   0  -7 -21 31746.4 1450.26  59
   0  -7 -21 33980.0 1465.13  58
   0  -7 -21 36161.9 1485.28  50
   0  -8  15 1181.67 131.082  53
   0   8 -15 1134.49 125.985  64
   0  -8  14 1277.06 162.932  34
   0   8 -14 1336.48 156.609  65
   0  -8  14 1649.26 204.699  53
   0  -8  13 9815.10 652.052  34
   0  -8  13 10149.6 604.851  43
   0   8 -13 11865.8 682.880  65
   0  -8  13 12212.0 739.649  53
   0  -8  12 19308.9 1022.25   9
   0  -8  12 16336.7 1011.43  34
   0  -8  12 17180.5 974.704  43
   0   8 -12 17146.0 1019.97  65
   0  -8  12 18402.9 1042.98  61
   0  -8  12 19595.1 1100.60  53
   0  -8  11 22637.2 1198.23   9
   0  -8  11 20966.7 1196.93  34
   0   8 -11 19073.4 1108.34  50
   0  -8  11 20322.4 1231.38  53
   0   8 -11 20837.8 1195.86  65
   0  -8  11 20109.6 1201.37  61
   0  -8  11 19034.2 1132.41  43
   0  -8  10 26901.0 1516.29  34
   0  -8  10 26347.4 1474.50  43
   0  -8  10 27646.5 1564.27  53
   0   8 -10 26199.2 1445.28  50
   0   8 -10 27785.1 1528.97  65
   0  -8  10 29039.0 1573.14  61
   0  -8   9 17501.1 1141.77  43
   0  -8   9 19170.7 1234.49  53
   0   8  -9 18565.4 1144.08  50
   0   8  -9 20267.7 1220.79  65
   0  -8   9 19337.4 1246.06  61
   0  -8   8 168.375 137.814  53
   0   8  -8 419.357 161.590  50
   0  -8   8 287.197 146.509  43
   0   8  -8 1023.34 242.185  65
   0  -8   8 139.515 152.124   3
   0  -8   8 392.348 148.227  60
   0  -8   8 520.440 216.270  61
   0  -8   8 555.072 369.403  76
   0  -8   7 1002.25 214.215  60
   0  -8   7 1675.66 337.928  61
   0  -8   7 808.483 202.352  63
   0  -8   7 1202.39 215.515  31
   0   8  -7 1142.58 256.706  65
   0  -8   7 857.624 441.133   3
   0  -8   7 1506.28 307.791  53
   0   8  -7 860.752 221.015  50
   0  -8   7 1119.88 245.577  43
   0  -8   7 841.482 432.909  76
   0  -8   7 1279.50 228.049   8
   0  -8   6 22482.4 1378.89  53
   0   8  -6 18811.3 1272.34  50
   0  -8   6 23850.2 1349.88  43
   0  -8   6 22497.8 1339.67  34
   0  -8   6 23668.8 1437.92  61
   0  -8   6 21958.6 1273.73  63
   0  -8   6 24952.9 1322.06  60
   0  -8   6 21070.1 1232.87  31
   0  -8   6 22831.4 1237.68  55
   0   8  -6 22939.3 1372.78  65
   0  -8   6 23663.6 2253.28   3
   0   8  -5 22895.7 1362.93  65
   0  -8   5 21656.8 1822.86  25
   0  -8   5 20951.0 1248.39  31
   0  -8   5 25833.5 1310.97  55
   0  -8   5 23159.0 1377.65  53
   0   8  -5 20265.2 1300.85  50
   0  -8   5 24875.8 2273.42  76
   0  -8   5 22142.1 1327.49  34
   0  -8   5 22980.4 1309.02  60
   0  -8   5 22428.4 1289.93  63
   0  -8   5 24309.0 1446.13  61
   0  -8   5 17433.5 1987.37   3
   0  -8   5 24685.5 1356.90  43
   0   8  -4 9569.28 756.138  65
   0  -8   4 10673.9 1222.25  25
   0  -8   4 9299.01 696.987  31
   0  -8   4 10908.0 741.603  55
   0   8  -4 8024.27 710.016  50
   0  -8   4 9287.46 760.904  53
   0  -8   4 10095.0 1379.41  76
   0  -8   4 10995.5 778.526  34
   0  -8   4 9053.87 686.021  71
   0  -8   4 10460.1 830.658  61
   0  -8   4 9922.87 739.139  60
   0  -8   4 9401.43 713.542  63
   0  -8   4 6470.61 1138.60   3
   0  -8   4 9621.28 738.582  43
   0   8  -3 11446.1 802.527  65
   0  -8   3 9126.79 712.410  31
   0  -8   3 11077.0 764.594  55
   0  -8   3 10310.9 783.183  53
   0   8  -3 10486.1 782.179  50
   0  -8   3 12464.3 1475.74  76
   0  -8   3 10017.8 750.111  34
   0  -8   3 10813.7 763.041  71
   0  -8   3 10953.2 782.716  60
   0  -8   3 9111.29 715.017  63
   0  -8   3 9528.01 1313.95   3
   0  -8   3 10398.7 760.483  43
   0   8  -2 15839.4 976.562  65
   0  -8   2 13713.3 913.903  31
   0  -8   2 17152.0 1000.59  71
   0  -8   2 16308.8 1716.10  72
   0  -8   2 14711.7 943.771  55
   0  -8   2 15169.9 917.893  56
   0  -8   2 13697.3 948.192  53
   0   8  -2 14215.2 956.652  50
   0  -8   2 16670.4 1660.83  76
   0  -8   2 14213.3 929.251  34
   0  -8   2 15240.7 965.187  60
   0  -8   2 13607.6 916.987  63
   0  -8   2 14715.3 1632.34   3
   0  -8   2 16617.5 978.313  43
   0  -8   1 20482.6 1239.19  61
   0  -8   1 20960.5 1183.94  60
   0  -8   1 20419.8 1164.02  63
   0  -8   1 19148.7 1141.90  31
   0   8  -1 18643.8 1170.23  50
   0  -8   1 20680.7 1193.24  53
   0  -8   1 22302.4 1228.35  71
   0  -8   1 22905.7 1935.92  76
   0  -8   1 19311.4 1863.83   3
   0  -8   1 22298.3 1990.34  72
   0   8  -1 18585.3 1629.98  75
   0  -8   1 20773.1 1147.63  56
   0  -8   1 19528.2 1154.93  55
   0  -8   0 71033.9 3338.47  55
   0  -8   0 77769.5 3446.97  71
   0  -8   0 74110.0 3355.06  31
   0  -8   0 80996.3 4288.85  76
   0  -8   0 74847.3 4395.53   3
   0   8   0 85660.8 4221.58  75
   0  -8   0 76950.1 4445.48  72
   0  -8   0 74299.0 3444.37  61
   0  -8   0 74676.4 3365.64  60
   0   8   0 79140.7 3442.22  64
   0  -8  -1 173256. 7961.56  76
   0  -8  -1 163310. 7129.45  31
   0  -8  -1 184513. 7263.51  71
   0  -8  -1 172938. 8341.53  72
   0   8   1 177161. 8015.38  75
   0  -8  -1 172225. 8299.15   3
   0  -8  -1 170778. 7231.93  61
   0  -8  -2 161207. 7927.10   3
   0   8   2 164797. 7412.29   1
   0  -8  -2 171397. 8021.37  72
   0   8   2 176522. 7737.16  75
   0  -8  -2 157349. 6782.92  60
   0  -8  -2 166103. 6892.71  61
   0  -8  -2 161341. 6771.20  55
   0  -8  -2 170155. 7493.90  76
   0  -8  -3 119335. 5931.70  79
   0  -8  -3 116982. 5706.32  76
   0  -8  -3 127912. 6484.98  72
   0   8   3 133961. 6200.83  75
   0  -8  -3 137924. 6500.83   3
   0   8   3 120830. 5740.49   1
   0  -8  -3 124779. 5254.34  60
   0  -8  -4 64354.6 2918.01  71
   0  -8  -4 69400.8 3969.43  72
   0   8   4 67718.1 3728.73  75
   0  -8  -4 65474.4 3578.65  79
   0  -8  -4 58765.2 3115.23  76
   0  -8  -4 61000.9 2842.32  63
   0  -8  -4 62311.2 2816.65  56
   0  -8  -4 60230.7 2807.14  60
   0  -8  -5 6191.87 570.307  71
   0  -8  -5 6852.52 1057.27  72
   0   8   5 6172.19 922.448  75
   0  -8  -5 6693.55 946.516  79
   0  -8  -5 6819.96 572.747  63
   0  -8  -5 6836.68 556.893  56
   0  -8  -5 6928.03 558.135  60
   0  -8  -6 4548.61 849.969  72
   0   8   6 2970.55 651.306  75
   0  -8  -6 2982.68 660.967  79
   0   8   6 2862.37 364.073  64
   0  -8  -6 2874.84 362.343  63
   0  -8  -6 3011.07 352.872  60
   0  -8  -6 2495.46 350.706  71
   0  -8  -7 13237.5 1468.19  79
   0  -8  -7 14862.6 922.323  56
   0  -8  -7 13939.9 935.520  63
   0   8   7 13185.0 911.130  64
   0  -8  -7 13934.7 903.661  71
   0  -8  -7 13077.1 1551.62  72
   0  -8  -7 13000.5 873.090  60
   0  -8  -8 5264.47 925.044  79
   0  -8  -8 3453.97 400.774  59
   0  -8  -8 4025.76 439.418  56
   0  -8  -8 4526.58 491.556  63
   0   8   8 4153.59 459.383  64
   0  -8  -8 3948.67 418.857  71
   0  -8  -8 4140.94 434.258  60
   0  -8  -9 70973.1 4288.69  79
   0   8   9 67822.7 3112.03  64
   0  -8  -9 66223.8 3076.14  57
   0  -8  -9 70432.1 3086.89  56
   0  -8  -9 67156.5 3030.70  59
   0  -8  -9 62715.5 2985.25  60
   0  -8  -9 61895.2 2959.96  71
   0   8  10 13475.4 966.444  64
   0  -8 -10 13402.2 1408.40  25
   0  -8 -10 10403.0 1497.76  79
   0  -8 -10 14248.6 936.150  59
   0  -8 -10 12151.5 844.193  58
   0  -8 -10 13856.3 943.012  56
   0  -8 -10 14559.8 904.094  60
   0  -8 -10 12636.2 1524.68   2
   0   8  10 15059.8 1028.83  52
   0   8  11 24614.7 1526.97  64
   0  -8 -11 27689.7 1525.13  59
   0  -8 -11 29133.2 1556.48  56
   0  -8 -11 25676.6 1434.16  58
   0  -8 -11 25934.7 2322.56   2
   0  -8 -11 25937.0 2443.75  79
   0   8  11 27901.4 1596.30  52
   0   8  12 66355.7 3206.97  52
   0  -8 -12 73656.8 3255.48  50
   0  -8 -12 67956.9 3193.85  57
   0  -8 -12 62579.0 3040.95  58
   0  -8 -12 64991.3 3124.68  59
   0  -8 -12 71991.5 3172.85  56
   0  -8 -12 62120.3 4325.07  79
   0   8  12 64587.5 3174.10  64
   0  -8 -12 63796.2 4175.97   2
   0  -8 -13 143304. 6202.17  50
   0  -8 -13 143697. 6142.23  59
   0  -8 -13 145763. 6189.10  57
   0  -8 -13 136053. 6083.25  56
   0  -8 -13 137884. 6038.13  58
   0  -8 -13 145250. 7441.04   2
   0  -8 -13 132912. 7559.38  79
   0   8  13 155396. 6175.83  51
   0   8  13 140767. 6200.17  52
   0  -8 -14 101022. 4431.21  59
   0  -8 -14 94264.5 4343.52  56
   0  -8 -14 110887. 4525.29  57
   0  -8 -14 93824.4 4315.43  58
   0  -8 -14 94794.5 5543.87   2
   0  -8 -14 86728.4 5631.46  79
   0   8  14 98546.5 4404.32  51
   0   8  14 103843. 4494.67  52
   0   8  15 110867. 4796.30  52
   0   8  15 106377. 4711.45  51
   0  -8 -15 105029. 4607.37  66
   0  -8 -15 103077. 4639.89  58
   0  -8 -15 113642. 4781.93  57
   0   8  16 78761.9 3572.49  52
   0   8  16 75098.1 3496.52  51
   0   8  16 78098.7 3467.91  68
   0  -8 -16 79914.9 3550.85  57
   0  -8 -16 70124.9 3423.94  58
   0   8  17 35050.7 1777.29  51
   0   8  17 35036.2 1808.55  52
   0   8  17 36971.9 1862.90  62
   0   8  17 34015.0 1705.98  68
   0  -8 -17 32829.8 1719.82  58
   0  -8 -17 37042.4 1806.99  57
   0  -8 -18 21851.3 1166.90  58
   0  -8 -18 21686.6 1183.80  57
   0  -8 -18 20851.0 1205.92  50
   0   8  18 22383.0 1197.39  51
   0   8  18 24349.9 1242.62  52
   0   8  18 20238.5 1083.71  68
   0   8  18 22741.0 1247.05  62
   0  -8 -18 23203.2 1232.61  59
   0   8  19 1944.91 235.675  51
   0   8  19 1744.76 227.320  52
   0   8  19 1564.14 236.694  62
   0  -8 -19 1890.72 248.732  59
   0  -8 -19 1200.07 193.141  58
   0  -8 -19 1547.75 231.985  50
   0  -8 -20 119.383 67.1340  59
   0  -8 -20 240.308 85.0027  50
   0  -9  13 68.3242 62.9749  53
   0   9 -13 54.8845 51.6354  64
   0  -9  13-14.0254 50.5340  41
   0   9 -12 4469.12 386.783  64
   0   9 -12 3749.55 305.875  65
   0  -9  12 4293.54 376.058  53
   0  -9  12 4396.35 332.027  34
   0  -9  11 9783.18 676.764  61
   0   9 -11 9186.34 628.247  65
   0  -9  11 10553.3 709.462  53
   0  -9  11 9733.59 640.778  34
   0  -9  10 19028.5 1049.81   9
   0  -9  10 17034.7 1038.08  61
   0   9 -10 15726.5 969.415  65
   0  -9  10 16813.2 942.016  43
   0  -9  10 16942.9 1038.62  53
   0  -9  10 16352.1 982.386  34
   0  -9   9 29090.9 1451.27   9
   0  -9   9 25425.2 1433.26  61
   0   9  -9 23590.8 1344.69  65
   0  -9   9 25273.5 1326.76  43
   0   9  -9 22997.2 1289.73  50
   0  -9   9 25731.7 1431.14  53
   0  -9   9 22983.7 1332.92  34
   0  -9   8 16221.3 1074.18  61
   0   9  -8 14620.6 978.386  65
   0  -9   8 14400.2 945.090  43
   0   9  -8 14090.1 934.820  50
   0  -9   8 16596.5 1063.34  53
   0  -9   8 15562.8 988.737  34
   0  -9   7 2777.62 373.094  34
   0  -9   7 2717.36 413.372  61
   0  -9   7 2812.96 335.319  60
   0   9  -7 1861.17 317.665  65
   0  -9   7 2728.05 356.550  43
   0  -9   7 2406.80 376.140  53
   0   9  -7 2240.87 329.847  50
   0   9  -6 13659.5 915.226  65
   0  -9   6 10984.3 880.531  53
   0   9  -6 9955.78 816.352  50
   0  -9   6 12414.8 837.634   8
   0  -9   6 12262.0 859.407  43
   0  -9   6 12826.4 820.249  31
   0  -9   6 12253.6 868.892  34
   0  -9   6 8842.22 1350.32   3
   0  -9   6 12928.6 973.552  61
   0  -9   6 12514.7 847.813  60
   0  -9   6 12743.5 1616.84  76
   0  -9   5 4704.10 562.331  61
   0  -9   5 4214.90 455.548  63
   0  -9   5 4304.76 472.171  60
   0   9  -5 3391.53 432.624  50
   0  -9   5 4697.70 520.388  53
   0  -9   5 5474.78 1039.67  76
   0  -9   5 3931.38 456.465  34
   0  -9   5 4062.59 439.279  31
   0  -9   5 5127.79 455.580  71
   0  -9   5 5727.33 1045.05   3
   0   9  -5 4144.90 473.605  65
   0  -9   5 4390.47 472.155  43
   0  -9   4 12198.8 856.597  60
   0  -9   4 11288.5 806.597  63
   0  -9   4 12429.5 1382.67  25
   0  -9   4 12161.1 820.183  71
   0  -9   4 14034.2 1660.91   3
   0   9  -4 10770.8 830.483  50
   0  -9   4 11769.8 876.606  53
   0  -9   4 12447.2 1560.89  76
   0  -9   4 11259.4 819.702  43
   0  -9   4 10560.3 793.539  31
   0  -9   4 10157.0 796.601  34
   0   9  -4 10884.4 828.610  65
   0  -9   3 1960.29 303.539  71
   0  -9   3 1607.57 277.656  34
   0  -9   3 1610.56 257.825  56
   0  -9   3 1809.75 312.653  53
   0   9  -3 1745.71 299.614  50
   0  -9   3 1495.61 267.890  43
   0   9  -3 1641.57 285.811  65
   0  -9   3 1827.33 558.679  25
   0  -9   3 1838.90 294.422  31
   0  -9   3 1706.70 301.533  60
   0  -9   3 1619.47 275.308  63
   0  -9   3 1913.93 597.605  76
   0  -9   3 2262.02 654.807   3
   0  -9   2 68.0137 90.5380  71
   0  -9   2 176.704 138.433  60
   0  -9   2 126.740 91.1143  63
   0  -9   2 64.9703 111.623  31
   0  -9   2 256.890 120.113  56
   0  -9   2 176.380 138.179  53
   0  -9   2 101.038 131.929  55
   0   9  -2-35.2451 121.097  50
   0  -9   2 776.920 372.080  76
   0   9  -2 316.744 155.078  64
   0   9  -2 32.8389 79.8292  65
   0  -9   2 688.903 395.910   3
   0  -9   2 95.1288 84.4320  43
   0   9  -1 4995.65 540.748  64
   0  -9   1 4747.54 484.246  63
   0  -9   1 4770.51 977.455  72
   0  -9   1 5057.46 528.199  71
   0  -9   1 4716.30 492.243  55
   0  -9   1 4809.65 475.531  56
   0  -9   1 4551.71 487.426  53
   0   9  -1 4594.35 496.579  50
   0  -9   1 5164.10 913.593  76
   0  -9   1 5135.17 506.845  31
   0  -9   1 4330.83 484.513  60
   0  -9   1 5025.41 549.965  61
   0  -9   1 5259.09 1000.13   3
   0  -9   1 4876.43 503.530  41
   0  -9   0 124.834 112.618  63
   0  -9   0 675.615 194.249  60
   0  -9   0 196.985 135.474  61
   0  -9   0 221.739 165.625  71
   0  -9   0 536.774 325.952  72
   0  -9   0 436.054 290.080  76
   0   9   0 183.904 132.658  64
   0  -9   0 29.9749 80.0304  56
   0  -9   0 225.951 131.343  53
   0  -9   0 98.1903 123.323  55
   0  -9   0 190.561 124.551  41
   0   9   0 576.802 330.225   1
   0  -9   0 263.204 285.929   3
   0  -9  -1 29114.2 1513.36  56
   0  -9  -1 27854.5 1507.00  41
   0  -9  -1 27878.0 1507.90  63
   0   9   1 29163.8 1578.01  64
   0  -9  -1 30054.2 1623.24  71
   0   9   1 27097.8 2140.61  75
   0  -9  -1 26448.5 2371.11  72
   0  -9  -1 25478.0 2072.39  76
   0  -9  -1 25936.2 1564.44  61
   0  -9  -1 25352.5 2291.21   3
   0  -9  -2 39411.0 2844.12   3
   0  -9  -2 32437.4 2312.40  76
   0   9   2 35802.0 1854.37  64
   0  -9  -2 33508.8 1787.74  63
   0   9   2 37304.5 2555.73  75
   0  -9  -2 37710.5 2846.51  72
   0  -9  -2 36962.8 1818.05  56
   0  -9  -2 33841.3 1799.03  60
   0  -9  -3 60300.3 3921.77   3
   0  -9  -3 58495.2 3320.25  76
   0  -9  -3 66194.1 4111.74  72
   0   9   3 61982.5 3706.82  75
   0  -9  -3 58301.8 2849.20  63
   0   9   3 63560.6 2911.35  64
   0  -9  -3 67495.9 3006.74  71
   0  -9  -3 60207.9 2845.43  60
   0  -9  -3 60739.8 2841.01  56
   0  -9  -4 70473.6 4482.76   3
   0  -9  -4 71225.0 4097.13  79
   0  -9  -4 86394.5 4778.63  72
   0  -9  -4 81226.8 3539.48  71
   0   9   4 83153.2 4425.29  75
   0   9   4 80683.7 3474.96  64
   0  -9  -4 72187.2 3400.65  63
   0  -9  -4 72555.3 3385.23  56
   0  -9  -4 71599.9 3378.69  60
   0  -9  -5 50159.3 3280.74  79
   0  -9  -5 57358.9 3719.01  72
   0  -9  -5 52848.2 2597.83  71
   0   9   5 54915.8 3450.58  75
   0  -9  -5 53285.6 2547.57  63
   0   9   5 54706.7 2576.46  64
   0  -9  -5 53657.1 2530.73  56
   0  -9  -5 50799.1 2503.07  60
   0  -9  -6 17122.8 1119.78  63
   0   9   6 17700.1 1132.98  64
   0  -9  -6 18503.4 1164.32  71
   0  -9  -6 21717.5 2061.96  72
   0  -9  -6 19091.9 1122.58  60
   0  -9  -6 17763.7 1754.59  79
   0   9   6 18033.1 1777.55  75
   0  -9  -7-122.230 188.072   2
   0  -9  -7 240.237 226.233  79
   0  -9  -7 994.897 463.205  72
   0   9   7 621.962 331.105  75
   0   9   7 887.120 221.670  64
   0  -9  -7 343.684 158.761  71
   0  -9  -7 230.706 117.731  59
   0  -9  -7 255.241 131.825  63
   0  -9  -7 259.112 132.100  60
   0  -9  -8 1005.10 432.176   2
   0   9   8 917.484 223.258  64
   0  -9  -8 1056.23 228.033  71
   0  -9  -8 585.691 356.420  72
   0   9   8 922.901 405.729  75
   0  -9  -8 396.515 138.754  59
   0  -9  -8 489.171 171.459  56
   0  -9  -8 586.054 181.214  57
   0  -9  -8 129.284 244.419  79
   0  -9  -8 535.601 191.966  63
   0  -9  -8 1375.89 255.250  60
   0  -9  -9 49914.6 2556.01  63
   0   9   9 52668.1 2559.84  64
   0  -9  -9 53333.8 3424.25  25
   0  -9  -9 49607.2 3563.17  79
   0  -9  -9 50830.9 2463.92  71
   0  -9  -9 42854.0 3506.07  72
   0  -9  -9 53313.4 2538.94  56
   0  -9  -9 53709.8 2492.75  59
   0  -9  -9 51948.5 2536.24  57
   0  -9  -9 52349.1 2482.21  60
   0  -9  -9 50910.3 3513.06   2
   0   9  10 10968.8 860.211  64
   0  -9 -10 10027.8 1282.31  25
   0  -9 -10 11980.5 1553.50  79
   0  -9 -10 12470.4 1622.90  72
   0  -9 -10 9662.57 754.773  71
   0   9  10 12228.3 937.559  52
   0  -9 -10 12004.2 870.968  56
   0  -9 -10 11853.8 841.853  59
   0  -9 -10 13325.0 909.948  57
   0  -9 -10 11237.8 805.985  60
   0  -9 -11 5476.56 1082.72  79
   0   9  11 6825.26 657.338  52
   0   9  11 5591.94 591.153  64
   0  -9 -11 7536.44 644.525  56
   0  -9 -11 5703.73 559.559  59
   0  -9 -11 6218.35 1073.49   2
   0   9  12 11343.0 897.734  52
   0  -9 -12 10297.3 851.547  50
   0   9  12 10018.5 826.499  64
   0  -9 -12 9411.70 1357.14   2
   0  -9 -12 11023.5 1546.53  79
   0  -9 -12 10291.2 803.565  59
   0  -9 -12 12191.5 873.189  56
   0  -9 -13 3320.34 441.019  50
   0   9  13 2379.36 365.053  51
   0   9  13 2491.77 407.110  52
   0  -9 -13 2572.80 713.848   2
   0  -9 -13 2651.75 409.097  57
   0  -9 -13 3147.36 414.387  56
   0  -9 -13 3282.04 427.157  59
   0  -9 -13 2938.69 813.089  79
   0  -9 -14 13731.0 950.364  56
   0  -9 -14 15010.6 1017.84  57
   0  -9 -14 14326.8 972.854  59
   0  -9 -14 13783.8 1000.35  50
   0   9  14 16198.5 1067.96  52
   0   9  14 13994.5 968.163  51
   0  -9 -15 32840.6 1730.22  57
   0  -9 -15 32149.4 1687.27  59
   0   9  15 29677.2 1645.58  51
   0   9  15 31632.8 1737.86  52
   0  -9 -15 32604.3 1734.91  50
   0  -9 -16 39870.7 2016.39  57
   0  -9 -16 39603.6 1994.16  59
   0   9  16 42542.2 2093.45  62
   0   9  16 42037.1 2058.67  52
   0   9  16 40654.5 1982.27  51
   0   9  16 38367.2 1955.29  68
   0  -9 -17 39180.9 1875.20  57
   0  -9 -17 33820.1 1817.30  59
   0   9  17 42400.6 1947.29  62
   0   9  17 39572.9 1892.18  52
   0   9  17 38820.0 1830.11  51
   0   9  17 35594.6 1785.25  68
   0  -9 -18 12988.3 735.209  57
   0   9  18 13147.7 768.330  62
   0  -9 -18 10616.0 637.869  70
   0   9  18 9722.54 620.626  68
   0   9  18 11898.9 725.968  52
   0   9  19 650.475 126.271  52
   0   9  19 673.916 139.331  62
   0   9  20 98.8973 50.0696   5
   0  -9 -20 184.499 57.0387  59
   0 -10  12 10985.4 556.961  41
   0 -10  11 5329.99 402.336  41
   0  10 -11 6221.36 416.287  64
   0 -10  11 5904.94 404.377   9
   0 -10  10 3442.45 325.838   9
   0 -10  10 2815.34 247.631  34
   0 -10  10 3439.54 332.395  41
   0  10 -10 3149.43 322.097  64
   0 -10  10 2837.82 304.125  53
   0 -10  10 2355.84 285.815  61
   0 -10   9 9106.13 587.129  34
   0 -10   9 9674.20 674.856  41
   0  10  -9 9691.73 683.089  64
   0  10  -9 8795.15 575.134  65
   0 -10   9 9259.89 657.530  53
   0 -10   9 9962.61 684.879  61
   0 -10   8 1796.80 245.120  34
   0 -10   8 1711.75 281.440  41
   0  10  -8 1829.15 290.722  64
   0  10  -8 1571.32 232.549  65
   0 -10   8 1800.55 282.431  53
   0 -10   8 2054.50 315.524  61
   0 -10   7-25.5321 83.1874  34
   0 -10   7 36.5023 118.929  61
   0  10  -7 26.1147 80.2195  65
   0  10  -7 35.2886 121.194  64
   0 -10   7-32.6740 112.214  53
   0 -10   7-66.8824 108.956   9
   0  10  -6 7348.18 649.068  64
   0  10  -6 6739.45 559.202  65
   0 -10   6 6211.10 529.481  60
   0 -10   6 7214.32 656.794  61
   0  10  -6 5278.79 510.682  50
   0 -10   6 6514.11 602.332  53
   0 -10   6 6385.26 543.740  34
   0 -10   5 10163.5 731.776   8
   0 -10   5 8773.41 675.586  34
   0  10  -5 7291.32 656.098  50
   0 -10   5 9979.70 764.184  53
   0  10  -5 10130.2 796.211  64
   0  10  -5 9104.74 697.934  65
   0 -10   5 9944.10 811.842  61
   0 -10   5 9451.87 714.525  60
   0 -10   5 9398.59 751.275  41
   0 -10   4 35893.0 2898.85   3
   0  10  -4 33469.3 1862.26  50
   0 -10   4 36893.4 1935.94  53
   0 -10   4 36044.1 2919.08  76
   0 -10   4 34238.7 1826.55  34
   0  10  -4 37888.9 1887.68  65
   0  10  -4 39385.6 2015.91  64
   0 -10   4 38572.6 1929.94  60
   0 -10   4 42008.8 1892.39  71
   0 -10   4 35496.1 1923.46  41
   0 -10   3 28520.4 1659.21  53
   0 -10   3 26928.6 2495.62  76
   0 -10   3 32230.8 1660.68  71
   0  10  -3 31260.5 1748.67  64
   0 -10   3 29470.8 1615.46  63
   0 -10   3 30994.1 2485.77  25
   0 -10   3 33998.4 1726.16  60
   0 -10   3 32077.7 2699.89   3
   0 -10   3 32756.5 1720.33  41
   0 -10   2 118170. 4863.10  56
   0 -10   2 110939. 4937.66  53
   0 -10   2 104052. 6051.70  76
   0 -10   2 106110. 4873.07  63
   0  10  -2 117136. 5044.03  64
   0 -10   2 108984. 6067.51  25
   0 -10   2 114923. 4980.20  60
   0 -10   2 107822. 5034.82  61
   0 -10   2 123154. 4986.38  71
   0 -10   2 107783. 6244.38   3
   0 -10   2 114503. 4958.95  41
   0 -10   1 56863.2 3827.50   3
   0 -10   1 52393.5 3568.96  76
   0  10  -1 56406.5 2710.54  64
   0 -10   1 50501.9 2567.30  63
   0 -10   1 56938.5 3771.93  25
   0 -10   1 56392.5 2672.76  60
   0 -10   1 51746.8 2715.90  61
   0 -10   1 59210.8 2708.99  71
   0 -10   1 59002.7 3941.54  72
   0 -10   1 53369.1 2561.09  56
   0 -10   1 54804.7 2619.25  41
   0 -10   0 80619.6 4686.37  76
   0 -10   0 83562.6 3708.62  56
   0 -10   0 85399.6 3789.03  60
   0 -10   0 84731.0 3870.01  61
   0 -10   0 77689.6 4932.85   3
   0 -10   0 79435.8 3702.93  63
   0  10   0 81430.2 3795.19  64
   0 -10   0 83018.2 3717.49  41
   0 -10   0 84932.5 3832.18  71
   0 -10   0 86994.7 5129.86  72
   0 -10  -1 65820.9 4103.40  76
   0 -10  -1 73457.4 3364.22  41
   0 -10  -1 72553.8 3380.06  56
   0  10   1 80923.4 3509.02  64
   0 -10  -1 74036.5 3394.42  63
   0 -10  -1 71922.8 4594.36   3
   0 -10  -1 78335.6 3537.73  71
   0 -10  -1 73495.0 4690.86  72
   0 -10  -2 44506.5 2199.33   9
   0 -10  -2 47014.4 2293.12  56
   0 -10  -2 45400.8 3389.11  72
   0 -10  -2 47050.0 2409.03  71
   0 -10  -2 45183.9 3360.11   3
   0  10   2 50020.7 2372.91  64
   0 -10  -2 45142.4 2282.72  63
   0 -10  -2 47158.3 2314.92  60
   0 -10  -3 1599.18 283.648  56
   0 -10  -3 998.255 467.445   3
   0 -10  -3 1437.07 482.941   2
   0 -10  -3 735.758 425.912  72
   0  10   3 1187.27 259.940  64
   0 -10  -3 1667.34 295.351  60
   0 -10  -3 1206.81 253.620  63
   0 -10  -4 914.190 217.303  63
   0 -10  -4 703.530 196.226  60
   0  10   4-233.204 537.779  75
   0 -10  -4 592.768 360.651  72
   0 -10  -4 770.947 187.962  33
   0 -10  -4 715.636 225.214  71
   0 -10  -4 144.213 351.009   3
   0 -10  -4 948.321 427.630   2
   0  10   4 990.843 240.296  64
   0 -10  -4 1068.37 237.896  56
   0 -10  -5 1883.52 313.288  56
   0  10   5 2525.61 361.946  64
   0  10   5 2289.93 606.243  75
   0 -10  -5 2246.57 676.401  72
   0 -10  -5 2961.07 428.132  71
   0 -10  -5 2308.53 348.293  63
   0 -10  -5 2063.64 323.147  60
   0 -10  -5 1910.58 624.408   3
   0 -10  -5 2362.33 653.533   2
   0 -10  -6 2700.43 690.066   2
   0  10   6 2998.35 723.572  75
   0 -10  -6 2501.07 405.286  71
   0 -10  -6 2426.16 704.459  72
   0 -10  -6 2750.67 353.947  40
   0 -10  -6 2765.02 365.804  60
   0 -10  -6 1784.14 317.792  63
   0  10   6 2566.54 369.513  64
   0 -10  -6 2414.40 358.537  56
   0 -10  -6 1737.76 278.572  59
   0 -10  -7 379.646 180.464  71
   0  10   7 442.638 161.073  64
   0 -10  -7 350.253 162.212  60
   0 -10  -7 383.808 167.532  63
   0 -10  -7 558.330 163.550  59
   0 -10  -7 484.060 164.494  57
   0 -10  -7 920.545 428.772   2
   0 -10  -7 616.453 410.302  72
   0  10   7 129.876 200.144  75
   0 -10  -8 27293.4 2587.18  72
   0 -10  -8 28071.0 1571.34  71
   0  10   8 24036.1 2324.31  75
   0 -10  -8 27778.3 2402.76  79
   0 -10  -8 27258.3 1539.73  60
   0 -10  -8 24505.5 2308.03  25
   0 -10  -8 30212.1 1600.17  57
   0 -10  -8 29158.3 1594.40  56
   0 -10  -8 29335.8 1523.50  59
   0 -10  -8 28573.8 2450.10   2
   0  10   8 27553.3 1578.57  64
   0 -10  -8 28456.7 1612.41  63
   0 -10  -9 27942.7 2666.77  72
   0 -10  -9 31662.5 1677.20  71
   0  10   9 28155.6 2534.20  75
   0 -10  -9 29325.8 2582.06  79
   0 -10  -9 31316.8 1672.36  60
   0 -10  -9 28287.8 2461.07  25
   0 -10  -9 31478.0 1719.60  56
   0 -10  -9 32024.8 1718.76  57
   0 -10  -9 31625.4 1649.46  59
   0 -10  -9 34001.8 2715.92   2
   0 -10  -9 34460.3 1799.95  63
   0  10   9 29948.7 1698.16  64
   0 -10 -10 68506.1 4653.62  72
   0 -10 -10 69450.6 3257.79  71
   0 -10 -10 67981.4 4468.79  79
   0  10  10 73838.8 4593.74  75
   0 -10 -10 74483.6 3296.28  60
   0 -10 -10 63150.9 4137.40  25
   0 -10 -10 72595.1 3372.40  56
   0 -10 -10 73391.4 3289.02  59
   0 -10 -10 75521.5 3372.80  57
   0 -10 -10 73502.4 3419.48  63
   0  10  10 72085.2 3346.39  64
   0 -10 -10 68718.0 4425.31   2
   0  10  11 108279. 4841.80  64
   0 -10 -11 106641. 6313.87  72
   0 -10 -11 108703. 4736.44  71
   0  10  11 114699. 4983.65  52
   0 -10 -11 101070. 6083.77  79
   0  10  11 118421. 6328.12  75
   0 -10 -11 112883. 4879.25  56
   0 -10 -11 111005. 4801.07  59
   0 -10 -11 111533. 4883.27  57
   0  10  12 83648.7 4208.55  64
   0  10  12 110934. 4452.42  52
   0 -10 -12 99108.5 4314.52  56
   0 -10 -12 96402.0 4243.54  59
   0 -10 -12 94577.9 4299.40  57
   0 -10 -12 101285. 4354.53  50
   0  10  13 79600.0 3695.32  52
   0  10  13 81270.5 3578.62  51
   0 -10 -13 79522.7 3607.88  56
   0 -10 -13 76469.4 3555.01  59
   0 -10 -13 82028.5 3662.62  50
   0  10  14 30101.5 1576.60  51
   0  10  14 30284.0 1676.51  52
   0 -10 -14 29985.8 1595.12  56
   0 -10 -14 30601.3 1591.70  59
   0 -10 -14 30405.5 1645.38  50
   0  10  15 37806.9 1972.73  52
   0 -10 -15 41167.0 1973.91  50
   0 -10 -15 38453.7 1942.81  57
   0 -10 -15 38515.9 1908.66  59
   0  10  16 5408.92 474.781  68
   0  10  16 5416.51 516.233  62
   0  10  16 6070.77 525.125  52
   0 -10 -16 5965.27 500.653  50
   0 -10 -16 5508.52 488.554  57
   0 -10 -16 4849.44 448.762  59
   0  10  17 134.554 78.1153  68
   0  10  17 73.6611 99.7797  62
   0  10  17-46.9421 76.4766  52
   0 -10 -17 44.9618 77.2125  50
   0 -10 -17-22.3053 83.9204  57
   0 -10 -17 84.4830 85.8304  59
   0  10  18 11.5962 50.3836  68
   0 -10 -18 24.0710 39.2232  70
   0  10  18 53.8814 80.4289  62
   0 -10 -18 17.1628 67.2111  50
   0 -10 -18 16.3849 75.5011  59
   0  10  18 33.6790 65.9453  52
   0 -10 -19 875.822 117.747  59
   0 -10 -19 914.802 123.410  50
   0 -11  10 3434.21 253.841  33
   0 -11  10 3427.85 250.528   9
   0 -11   9 2445.00 243.668  41
   0  11  -9 2613.34 244.229  64
   0 -11   8 3463.87 329.627   9
   0  11  -8 2890.71 298.430  64
   0 -11   7 32714.4 1671.75  41
   0  11  -7 35352.6 1706.88  64
   0 -11   7 37008.0 1736.84   9
   0 -11   6 33072.2 1741.16  61
   0 -11   6 32398.6 1672.01  41
   0  11  -6 32358.3 1694.04  64
   0 -11   6 37933.7 1757.24   9
   0 -11   5 23665.4 1232.98  60
   0 -11   5 21486.8 1316.09  61
   0 -11   5 23104.0 1270.02  41
   0  11  -5 20219.9 1258.22  64
   0 -11   5 22893.4 1234.60   8
   0 -11   5 24820.1 1335.74   9
   0 -11   4 28815.0 1529.75  60
   0 -11   4 27496.4 1529.31  41
   0  11  -4 29876.1 1600.34  64
   0 -11   4 31582.3 1614.97   9
   0 -11   4 29053.2 1546.31   8
   0 -11   3 33567.0 1759.57   9
   0 -11   3 34012.9 1756.46   8
   0 -11   3 31995.1 1712.53  60
   0 -11   3 31956.0 1698.80  41
   0  11  -3 33645.4 1766.63  64
   0  11  -3 32224.1 1670.78  78
   0 -11   2 7071.88 599.908  41
   0  11  -2 6170.31 605.371  64
   0 -11   2 6888.91 612.834  60
   0 -11   2 6910.91 610.137  71
   0 -11   2 6528.82 604.346   9
   0 -11   1 963.787 219.635  41
   0  11  -1 824.679 222.621  64
   0 -11   1 1009.18 247.491  71
   0 -11   1 1056.44 220.858  63
   0 -11   1 1124.38 245.885  60
   0 -11   1 1003.63 238.621   9
   0 -11   0 141.344 217.615   3
   0 -11   0 455.102 148.134  41
   0  11   0 450.774 178.470  64
   0 -11   0 140.453 153.285  25
   0 -11   0 504.071 206.853  71
   0 -11   0 335.291 145.086  56
   0 -11   0 444.497 184.969  60
   0 -11   0 603.172 173.049  63
   0 -11   0 444.650 162.494   9
   0 -11  -1-32.9352 113.124  63
   0 -11  -1 148.269 227.730  25
   0 -11  -1 122.639 153.804  71
   0 -11  -1 65.0568 86.5507  56
   0 -11  -1-143.071 155.390   3
   0 -11  -1 87.8671 84.1766  41
   0  11   1 37.4129 99.5421  64
   0 -11  -1 147.167 226.037  72
   0 -11  -1 118.178 96.2745   9
   0 -11  -2 2028.70 631.124   3
   0 -11  -2 1080.40 250.247  60
   0 -11  -2 1286.54 261.341  63
   0 -11  -2 461.338 337.078  25
   0  11   2 1409.27 276.902  64
   0 -11  -2 1077.28 243.992  33
   0 -11  -2 1523.96 315.086  71
   0 -11  -2 1085.46 234.480  56
   0 -11  -2 1041.98 487.094  72
   0 -11  -3 5857.10 1070.50   3
   0 -11  -3 5061.22 522.607  60
   0 -11  -3 4363.19 469.279  33
   0 -11  -3 4440.90 487.555  63
   0  11   3 4731.53 516.256  64
   0 -11  -3 4632.83 490.693  56
   0 -11  -3 4810.05 1009.60  72
   0 -11  -4 15876.2 1811.91   3
   0 -11  -4 13627.5 956.954  60
   0 -11  -4 14289.4 1790.28  25
   0 -11  -4 14427.4 919.669  70
   0 -11  -4 13481.4 954.709  63
   0  11   4 13779.5 965.789  64
   0 -11  -4 13851.7 909.081  33
   0 -11  -4 15455.3 987.074  56
   0 -11  -4 11080.9 1597.65  72
   0 -11  -4 13489.4 1019.39  71
   0 -11  -5 37567.2 1876.86  57
   0 -11  -5 38643.0 1936.44  56
   0  11   5 35481.0 1903.88  64
   0 -11  -5 35532.3 1907.50  63
   0 -11  -5 38494.5 3092.47  25
   0 -11  -5 37602.2 1926.55  60
   0 -11  -5 35310.2 1977.12  71
   0 -11  -5 34301.7 2982.62  72
   0 -11  -5 34828.8 2720.05   2
   0 -11  -6 103120. 4297.68  40
   0 -11  -6 91908.9 5402.94   2
   0 -11  -6 94980.4 4336.56  60
   0 -11  -6 93913.9 5673.39  25
   0 -11  -6 101345. 4332.20  57
   0 -11  -6 97898.0 4355.09  56
   0 -11  -6 94162.9 4347.95  63
   0  11   6 95129.9 4335.41  64
   0 -11  -6 98695.4 5801.80  72
   0 -11  -6 103053. 4448.32  71
   0 -11  -7 121815. 6704.53   2
   0  11   7 126586. 5541.51  64
   0 -11  -7 130978. 5594.27  63
   0 -11  -7 131040. 6963.60  25
   0 -11  -7 129177. 5552.99  60
   0 -11  -7 121808. 5534.60  56
   0 -11  -7 130600. 5536.20  57
   0 -11  -7 121793. 6986.31  72
   0 -11  -7 138818. 5638.58  71
   0 -11  -8 80179.9 3691.66  60
   0 -11  -8 83641.1 3734.60  71
   0 -11  -8 80698.1 5097.94  72
   0 -11  -8 84448.8 3723.93  57
   0 -11  -8 83046.6 3757.61  63
   0  11   8 79848.4 3692.74  64
   0 -11  -9 24563.4 1372.88  60
   0 -11  -9 22090.0 1262.88   8
   0 -11  -9 25208.2 1444.24  63
   0  11   9 24767.8 1383.90  64
   0 -11  -9 24013.3 1314.65  59
   0 -11  -9 24344.3 1387.58  57
   0 -11  -9 23711.0 1393.31  56
   0 -11  -9 24847.6 1386.36  71
   0  11  10 28364.6 1538.81  64
   0 -11 -10 28806.4 1580.40  57
   0 -11 -10 30416.2 1608.87  56
   0 -11 -10 29135.5 1506.71  59
   0 -11 -10 26846.9 1502.05  71
   0 -11 -11 13211.5 925.255  50
   0 -11 -11 14531.9 951.620  56
   0 -11 -11 14004.8 873.899  59
   0 -11 -11 14648.4 953.792  57
   0 -11 -11 12583.5 835.967  71
   0  11  11 12307.5 863.177  64
   0 -11 -12 3088.81 393.584  50
   0 -11 -12 3865.79 426.058  56
   0 -11 -12 2978.58 356.726  59
   0 -11 -12 2892.78 379.522  57
   0  11  12 3498.93 450.199  52
   0 -11 -13 30.9306 95.0445  50
   0 -11 -13 91.9516 128.946  57
   0 -11 -13 25.6852 78.9386  59
   0 -11 -13 180.155 112.988  56
   0  11  13 69.8689 107.339  52
   0 -11 -14 223.423 128.964  50
   0 -11 -14 183.893 117.943  56
   0 -11 -14 260.679 106.458  59
   0  11  14 189.657 137.580  52
   0 -11 -15 1554.05 236.158  50
   0 -11 -15 1620.54 227.325  59
   0  11  15 1432.71 244.991  52
   0 -11 -16 8593.86 590.573  70
   0  11  16 9144.27 600.986  68
   0 -11 -16 8933.87 606.640  57
   0  11  16 10719.8 665.725  52
   0 -11 -16 9176.02 605.366  50
   0  11  16 10523.4 668.447  62
   0 -11 -16 9475.55 587.983  59
   0  11  17 17194.0 892.884  68
   0 -11 -17 18718.1 905.425  70
   0  11  17 18032.4 941.685  62
   0  11  17 18257.5 939.623  52
   0 -11 -17 18473.8 934.589  57
   0 -11 -17 18333.0 918.231  50
   0 -11 -18 17981.5 831.535  50
   0 -12   8 281.838 78.7190  33
   0 -12   8 257.969 72.3116   9
   0 -12   8 96.1755 53.7333  40
   0 -12   7 796.946 139.735   9
   0 -12   7 439.314 116.298  33
   0  12  -7 485.412 92.1530  64
   0 -12   7 490.648 87.9921  41
   0 -12   6 379.931 124.921   9
   0  12  -6 232.081 93.5568  64
   0 -12   6 599.544 117.224  41
   0 -12   6 815.731 163.617  33
   0 -12   5 8879.76 580.712  41
   0 -12   5 11039.3 668.787  10
   0 -12   5 9843.01 647.362   9
   0  12  -5 9309.37 610.204  64
   0 -12   4 1695.01 273.696  10
   0 -12   4 1972.35 266.017   9
   0  12  -4 1682.82 238.701  64
   0 -12   4 1508.23 214.789  41
   0 -12   3 6627.16 531.887   8
   0 -12   3 6801.05 532.153   9
   0  12  -3 5521.40 486.254  64
   0 -12   3 6033.54 499.550  60
   0 -12   3 5192.90 447.506  41
   0 -12   2 4040.67 398.627  41
   0  12  -2 5277.00 479.399  64
   0 -12   2 5129.78 465.819   9
   0 -12   2 5285.17 495.857   8
   0 -12   2 5482.42 489.307  60
   0  12  -2 5212.72 460.109  78
   0  12  -1-29.9064 85.9935  78
   0 -12   1 65.3517 112.267   8
   0 -12   1 239.386 119.148   9
   0 -12   1 68.7110 78.7258  41
   0 -12   1 427.860 144.711  33
   0 -12   1 154.205 105.968  60
   0  12  -1 88.3600 101.205  64
   0 -12   1 148.764 102.232  71
   0 -12   0 1157.91 246.839  71
   0 -12   0 1126.98 206.295   9
   0 -12   0 1141.12 243.352  60
   0 -12   0 916.257 208.220  33
   0  12   0 793.300 202.674  64
   0 -12  -1 17924.8 1123.61  71
   0 -12  -1 15833.9 971.889   9
   0  12   1 18584.0 1088.39  64
   0 -12  -1 18611.4 1079.35  33
   0  12   2 10208.1 754.079  64
   0 -12  -2 9875.40 728.398  63
   0 -12  -2 10462.3 737.987  33
   0 -12  -2 9977.87 729.904  56
   0 -12  -2 11078.7 840.468  71
   0 -12  -3 42711.6 2050.98  33
   0  12   3 42563.1 2106.63  64
   0 -12  -3 43121.3 2105.63  63
   0 -12  -3 42033.9 2097.71  56
   0 -12  -3 43814.9 2160.16  60
   0 -12  -4 8138.54 676.287  60
   0 -12  -4 8041.15 655.731  63
   0  12   4 8124.40 652.909  64
   0 -12  -4 7091.48 613.937  40
   0 -12  -4 8922.05 682.649  56
   0 -12  -4 8306.81 725.178  71
   0 -12  -5 5422.52 538.975  60
   0 -12  -5 5917.58 601.372  71
   0  12   5 6198.35 548.788  64
   0 -12  -5 5944.69 549.802  63
   0 -12  -5 5359.82 498.549  40
   0 -12  -5 5484.37 532.603  56
   0 -12  -6 6108.56 563.125  60
   0 -12  -6 5397.01 496.640  10
   0 -12  -6 5871.53 585.026  71
   0 -12  -6 6769.17 587.721  63
   0  12   6 5576.17 522.692  64
   0 -12  -6 6204.65 564.228  56
   0 -12  -6 5469.80 484.462  40
   0 -12  -7 745.717 229.847  71
   0 -12  -7 702.215 200.884  70
   0  12   7 691.894 194.999  64
   0 -12  -7 741.349 217.577  60
   0 -12  -7 836.064 222.671  63
   0 -12  -7 609.072 183.075  57
   0 -12  -7 730.777 209.095  56
   0 -12  -8 8028.92 628.541  57
   0 -12  -8 7490.70 623.964  60
   0 -12  -8 8383.26 673.199  71
   0  12   8 9963.28 757.916  52
   0 -12  -8 7445.85 641.608  63
   0  12   8 6944.26 586.537  64
   0 -12  -8 7704.71 594.141   8
   0  12   9 33394.1 1669.24  78
   0 -12  -9 28732.7 1494.47   8
   0 -12  -9 30475.4 1597.81  57
   0 -12  -9 32199.5 1632.43  71
   0  12   9 35321.1 1744.76  52
   0 -12  -9 32585.1 1615.69  60
   0  12   9 27862.9 1530.73  64
   0 -12 -10 8511.21 669.697  56
   0 -12 -10 8123.45 642.336  57
   0 -12 -10 9156.65 674.773  50
   0  12  10 8737.17 662.404  78
   0 -12 -10 9486.35 660.649  71
   0 -12 -11 997.367 186.358  71
   0 -12 -11 1277.55 231.732  57
   0 -12 -11 1281.92 233.117  56
   0 -12 -11 1537.97 254.080  50
   0 -12 -12 1889.80 272.207  57
   0 -12 -12 1955.83 280.083  56
   0 -12 -12 1929.47 270.728  50
   0 -12 -13 8616.22 610.157  57
   0 -12 -13 8431.63 604.733  56
   0  12  13 9418.61 672.196  52
   0 -12 -13 9049.51 616.361  50
   0 -12 -14 15304.0 907.356  70
   0  12  14 18657.0 982.034  52
   0 -12 -14 16961.1 917.499  57
   0 -12 -14 14798.8 814.484  21
   0 -12 -14 18146.1 921.057  50
   0  12  15 20542.7 1013.24  68
   0 -12 -15 19065.4 992.166  70
   0  12  15 20695.6 1041.97  62
   0  12  15 20826.3 1044.37  52
   0 -12 -15 17287.4 954.451  50
   0 -12 -15 18761.7 982.237  57
   0  12  16 14299.8 747.732  52
   0  12  16 15006.2 750.231  62
   0 -12 -16 14024.0 720.820  70
   0  12  16 12847.2 706.946  68
   0 -13   5 7993.21 439.970   9
   0 -13   5 7682.83 466.162  40
   0 -13   5 7693.37 454.685  33
   0 -13   4 1168.28 164.703  33
   0 -13   4 1220.91 156.805   9
   0 -13   4 1036.87 161.248  10
   0 -13   3 716.327 146.272  33
   0 -13   3 793.465 136.747   9
   0  13  -2 70.8006 57.5554  64
   0 -13   2 94.8942 84.9939  60
   0 -13   2-19.2495 66.1223  33
   0 -13   2 20.2989 69.7255   8
   0 -13   2 15.7370 59.2191   9
   0 -13   1 81.3434 79.6761  33
   0 -13   1-24.7827 80.7898  10
   0 -13   1 190.657 88.0253   9
   0  13  -1-19.7072 52.4957  78
   0  13  -1 182.737 82.7216  64
   0 -13   1 22.0947 83.1671  60
   0 -13   0 518.239 132.646  33
   0 -13   0 422.925 147.610  10
   0  13   0 476.332 135.744  78
   0 -13   0 378.019 132.213  71
   0 -13   0 661.752 177.587  60
   0  13   0 533.595 129.362  64
   0 -13  -1 8504.17 617.975  71
   0 -13  -1 7501.92 572.387  40
   0 -13  -1 7038.07 518.259  33
   0 -13  -1 7775.26 603.572   8
   0 -13  -1 8244.16 616.800  10
   0  13   1 6496.76 502.843  64
   0  13   1 8174.25 610.637  78
   0 -13  -2 26254.2 1335.35  71
   0 -13  -2 23322.2 1298.18   8
   0 -13  -2 23378.9 1246.83  40
   0 -13  -2 22373.9 1173.10  33
   0  13   2 25748.4 1332.00  78
   0 -13  -2 23056.7 1276.69  10
   0  13   2 21713.9 1177.05  64
   0 -13  -3 19654.8 1137.19   8
   0 -13  -3 20331.9 1079.83  40
   0 -13  -3 22022.4 1138.82  10
   0 -13  -3 18289.5 1098.10  60
   0  13   3 21266.9 1178.45  78
   0 -13  -4 33518.2 1653.63   8
   0 -13  -4 30313.3 1541.53  40
   0  13   4 28779.1 1506.54  64
   0 -13  -4 33645.2 1604.10  56
   0 -13  -4 31745.0 1628.73  60
   0 -13  -4 32139.5 1594.63  10
   0  13   4 34889.3 1708.38  78
   0 -13  -5 34797.5 1764.34  71
   0 -13  -5 34034.6 1708.60   8
   0 -13  -5 31797.3 1587.14  40
   0 -13  -5 33163.5 1640.00  10
   0 -13  -5 35206.2 1720.01  60
   0 -13  -5 33538.4 1677.33  56
   0  13   5 36220.9 1779.31  78
   0 -13  -6 29940.9 1506.93  71
   0 -13  -6 27444.0 1413.95  63
   0 -13  -6 25299.1 1326.41  10
   0 -13  -6 26146.5 1407.19   8
   0 -13  -6 29035.8 1453.94  60
   0 -13  -6 28258.0 1435.76  56
   0 -13  -7 3369.19 366.861  56
   0  13   7 3113.96 378.350  78
   0  13   7 4074.64 423.139  52
   0 -13  -7 3559.23 375.944  63
   0 -13  -7 3595.31 375.077  60
   0 -13  -7 3249.85 344.800   8
   0 -13  -7 3570.43 398.582  71
   0  13   8 14204.7 857.494  78
   0 -13  -8 13043.7 824.561  71
   0 -13  -8 11271.4 768.026  60
   0 -13  -8 12569.7 807.353  56
   0 -13  -8 12520.0 742.138   8
   0  13   8 13729.1 861.078  52
   0  13   9 871.601 180.380  78
   0  13   9 945.456 200.754  52
   0 -13  -9 747.023 171.367  71
   0 -13 -10 5389.41 426.025  71
   0 -13 -10 5673.06 453.880  70
   0  13  10 5439.45 478.616  52
   0 -13 -11 1705.55 196.438  71
   0 -13 -11 1612.66 194.983  11
   0 -13 -11 1612.62 232.545  70
   0 -13 -11 1684.86 232.909  56
   0 -13 -12 112.772 81.8045  70
   0 -13 -12 152.317 97.1172  56
   0 -13 -13 129.678 84.4420  70
   0 -13 -13-72.0901 66.5540  21
   0 -13 -14 6924.68 425.932  57
   0  13  14 7652.05 479.006  62
   0  13  14 8117.89 486.577  52
   0  13  15 19866.7 912.386  52
   0 -14   2 1343.01 138.660  40
   0 -14   1 6789.63 420.469  10
   0 -14   1 6628.55 403.393   8
   0 -14   1 5883.56 382.330  40
   0 -14   0 25125.8 1138.30  60
   0 -14   0 22367.9 1100.92  40
   0 -14   0 24542.3 1151.94  10
   0 -14  -1 24246.0 1146.39  60
   0 -14  -1 26104.8 1164.28  10
   0 -14  -2 10174.8 604.737  11
   0 -14  -2 9699.00 589.154  10
   0 -14  -2 9937.97 605.675  71
   0 -14  -2 10426.5 619.329   8
   0 -14  -2 8912.30 536.397  40
   0 -14  -3 2145.01 206.983  40
   0 -14  -3 2775.83 287.086  11
   0 -14  -3 2174.85 237.869  10
   0 -14  -3 2672.91 283.370  71
   0 -14  -3 2990.16 292.001   8
   0  14   3 2628.86 283.286  78
   0 -14  -3 2419.18 268.843  60
   0 -14  -4 1293.34 173.394  10
   0 -14  -4 1397.28 205.521  60
   0 -14  -4 1517.09 210.455   8
   0  14   4 1379.37 208.469  78
   0 -14  -5 6965.99 448.685  10
   0 -14  -5 8537.92 543.356  60
   0 -14  -5 7628.36 518.835   8
   0  14   5 8549.79 574.768  78
   0 -14  -5 8671.80 566.655  71
   0 -14  -6 692.302 150.688  71
   0 -14  -6 668.504 135.393   8
   0 -14  -7 91.1786 60.2085   8
   0  14   7 182.940 82.7381  78
   0 -14  -7 95.5558 80.5281  11
   0  14   7 164.772 82.1201  52
   0 -14  -7 114.663 88.1847  71
   0 -14  -7 117.791 77.6827  56
   0 -14  -8 3903.90 329.147  11
   0  14   8 3592.63 326.653  52
   0 -14  -8 3776.80 326.413  71
   0 -14  -8 3779.59 319.766  56
   0 -14  -9 5582.55 374.434  11
   0  14   9 4941.29 384.008  52
   0 -14  -9 4807.26 354.807  71
   0 -14  -9 4898.37 368.615  56
   0 -14 -10 18347.0 896.164  11
   0 -14 -10 18014.0 885.328  71
   0 -14 -11 15146.9 783.976  21
   0  14  11 17582.2 829.916  52
   0  14  12 18355.5 862.970  52
   1 -14 -10 2262.87 194.037  21
   1 -14  -9 108.177 54.5820  11
   1 -14  -9 99.2342 61.7974  21
   1 -14  -9 52.2970 40.2587  71
  -1  14   9 51.8444 52.7427  52
   1 -14  -8 123.994 60.3557  11
   1 -14  -8 74.0038 58.5251  71
  -1  14   8 113.873 65.7083  52
   1 -14  -7 681.590 126.977  11
  -1  14   7 656.871 131.548  52
   1 -14  -7 640.347 122.406  21
   1 -14  -7 844.863 138.794  71
   1 -14  -6 5434.41 389.551  71
   1 -14  -6 4872.88 371.570  11
   1 -14  -6 5190.42 369.533  21
  -1  14   6 5308.07 382.304  52
   1 -14  -5 195.775 83.3434  71
   1 -14  -5 128.760 74.4265  11
   1 -14  -5 165.488 68.0200   8
   1 -14  -4 2716.83 213.507  10
   1 -14  -4 3623.23 284.213   8
   1 -14  -3 11133.5 606.941  11
   1 -14  -3 9698.80 548.447  10
   1 -14  -3 10698.5 599.180   8
   1 -14  -3 11096.5 610.962  71
   1 -14  -2 16886.0 807.260  10
   1 -14  -2 17684.9 831.304  71
   1 -14  -1 16743.1 738.945  10
   1 -14  -1 13034.0 677.463  40
   1 -14   0 19740.7 910.673  10
  -1  13  14 1517.43 146.643  68
   1 -13 -13 1779.18 191.885  70
  -1  13  13 2309.52 224.217  52
   1 -13 -12 2203.45 203.594  36
  -1  13  12 2984.84 286.089  52
   1 -13 -12 2819.02 245.491  21
   1 -13 -12 2981.56 264.237  70
   1 -13 -11 4236.35 290.995  11
  -1  13  11 5214.01 407.402  52
   1 -13 -11 3467.01 266.659  71
   1 -13 -11 3875.27 333.183  70
   1 -13 -11 4834.68 368.487  21
   1 -13 -10 12060.7 723.247  56
   1 -13 -10 12177.1 695.362  71
   1 -13 -10 13079.5 706.902  11
   1 -13  -9 894.024 168.450  56
   1 -13  -9 690.693 149.772  71
   1 -13  -9 615.522 149.108  11
  -1  13   9 824.965 165.017  78
  -1  13   8 1059.24 198.446  78
   1 -13  -8 959.499 190.235  11
   1 -13  -8 598.308 122.132   8
   1 -13  -8 1040.98 182.420  56
   1 -13  -8 1046.96 189.547  71
  -1  13   8 806.652 183.970  52
   1 -13  -7 3026.64 301.836   8
  -1  13   7 3520.44 374.738  78
   1 -13  -7 3169.18 353.195  11
  -1  13   7 3358.05 373.657  52
   1 -13  -7 3067.76 345.642  71
   1 -13  -7 2924.34 317.162  56
   1 -13  -6 2477.91 287.654   8
   1 -13  -6 2024.58 227.633  10
   1 -13  -6 2246.95 309.428  71
   1 -13  -6 2467.19 244.821  40
   1 -13  -6 2855.66 322.717  60
   1 -13  -6 2740.96 298.652  56
   1 -13  -5 11066.8 671.882  40
   1 -13  -5 11550.6 768.557  71
   1 -13  -5 11151.0 726.282   8
   1 -13  -5 12135.3 750.876  60
   1 -13  -5 10318.9 662.968  10
   1 -13  -4 4459.83 390.073  40
   1 -13  -4 3839.02 376.770  10
   1 -13  -4 5303.73 454.743   8
   1 -13  -4 4619.56 428.171  60
   1 -13  -3 3059.08 325.326  40
   1 -13  -3 3194.22 343.495  10
   1 -13  -3 3382.89 374.427  71
   1 -13  -3 3443.80 369.551   8
   1 -13  -2 376.579 147.903  71
   1 -13  -2 495.742 125.880  33
   1 -13  -2 483.580 148.231  40
   1 -13  -2 369.669 142.742  11
   1 -13  -2 516.813 158.275  10
   1 -13  -2 603.449 167.053   8
   1 -13  -2 474.586 157.766  60
  -1  13   2 354.817 156.717  78
   1 -13  -1 6788.47 488.417  33
   1 -13  -1 7346.42 536.629  40
   1 -13  -1 7948.64 549.763  11
   1 -13  -1 6626.19 529.875  10
   1 -13  -1 7350.08 539.860  71
   1 -13  -1 6878.40 522.100  60
   1 -13  -1 7991.61 571.901   8
  -1  13   1 7372.34 542.818  78
   1 -13   0 11592.9 721.688  10
   1 -13   0 11004.4 666.258  33
   1 -13   0 10610.9 675.998  60
  -1  13   0 11744.2 692.440  78
   1 -13   0 11313.4 707.472  40
   1 -13   1 13067.4 722.957  10
   1 -13   1 11560.1 694.445  40
   1 -13   1 12055.0 695.715   8
   1 -13   1 12233.7 675.704  33
   1 -13   2 12714.0 687.123  40
   1 -13   2 11392.6 648.250   8
   1 -13   2 11799.4 650.137  33
   1 -13   3 454.666 108.497  40
   1 -13   3 692.526 130.529  10
   1 -13   3 419.943 80.3339   9
   1 -13   3 614.296 112.702  33
   1 -13   4 93.3174 56.9015  40
   1 -13   4 166.060 62.9816  10
   1 -13   4 158.641 64.1706  33
   1 -12 -16 3148.72 221.253  70
   1 -12 -15 13445.2 725.241  70
  -1  12  15 14502.2 734.659  68
  -1  12  15 15774.1 765.839  52
   1 -12 -15 12486.4 693.318  57
   1 -12 -14 6487.54 437.960  70
   1 -12 -14 5674.85 395.490  57
  -1  12  14 6660.55 458.868  52
   1 -12 -13 804.812 153.300  57
   1 -12 -13 468.862 116.239  21
   1 -12 -13 665.629 117.856  36
  -1  12  13 729.737 173.275  52
   1 -12 -12 98.9988 97.0249  70
   1 -12 -12 93.9338 88.4698  56
  -1  12  12 187.808 112.946  52
   1 -12 -11 370.443 113.219  11
   1 -12 -11 460.387 147.954  70
   1 -12 -11 364.489 109.472  71
  -1  12  11 622.471 179.972  52
   1 -12 -10 433.282 141.433  11
   1 -12 -10 343.686 143.184  70
   1 -12 -10 309.997 116.610  71
  -1  12  10 320.616 148.351  52
   1 -12  -9 940.313 216.196  70
   1 -12  -9 1077.93 218.820  71
   1 -12  -9 1454.76 254.622  56
   1 -12  -8 6391.11 553.038  60
   1 -12  -8 7088.75 578.030  56
   1 -12  -8 6490.39 504.323   8
   1 -12  -8 5807.83 534.807  70
   1 -12  -8 6442.66 568.355  71
   1 -12  -7 13046.7 863.827  70
   1 -12  -7 14375.8 823.871  40
   1 -12  -7 13046.5 881.315  60
   1 -12  -7 12489.3 838.593   8
   1 -12  -7 13253.2 918.735  71
   1 -12  -7 13806.7 892.464  56
   1 -12  -6 4426.63 415.339  40
   1 -12  -6 3944.06 435.031  60
   1 -12  -6 3738.11 454.851  71
   1 -12  -6 3781.15 430.143   8
   1 -12  -6 3404.09 367.405  10
   1 -12  -6 3922.02 429.525  56
   1 -12  -5 14615.6 949.873  40
   1 -12  -5 15485.7 1012.32  60
   1 -12  -5 17754.3 1102.57  71
   1 -12  -5 16327.6 1032.24   8
   1 -12  -5 16778.0 988.766  10
   1 -12  -5 15831.0 994.031  56
   1 -12  -4 31010.5 1590.14  33
   1 -12  -4 34038.1 1675.49  40
   1 -12  -4 32164.2 1694.33  60
   1 -12  -4 31820.0 1711.90   8
   1 -12  -4 31787.5 1660.15  10
   1 -12  -4 31563.2 1641.77  56
   1 -12  -4 31693.9 1747.46  71
   1 -12  -3 38227.8 1911.32  40
   1 -12  -3 37409.9 1923.76  10
   1 -12  -3 37602.2 1963.70   8
   1 -12  -3 38588.0 1866.57  33
   1 -12  -2 33114.1 1754.95   8
   1 -12  -2 34381.7 1676.78  33
   1 -12  -2 31023.5 1573.89  41
   1 -12  -2 33444.1 1709.81  40
   1 -12  -2 29954.2 1700.77  10
   1 -12  -2 35319.4 1783.24  71
   1 -12  -1 9135.50 631.531   9
   1 -12  -1 10343.1 779.693   8
   1 -12  -1 9295.18 653.519  41
   1 -12  -1 10278.6 725.648  33
   1 -12  -1 10801.5 777.726  71
   1 -12  -1 10803.5 780.843  10
   1 -12  -1 10215.9 748.443  60
   1 -12   0 92.8010 97.8090  41
   1 -12   0 202.089 129.443  33
   1 -12   0 59.6005 97.3177  60
   1 -12   0 151.215 113.970  71
   1 -12   0 384.328 120.464   9
   1 -12   0 265.974 149.020  10
   1 -12   1 295.228 121.496  41
   1 -12   1 340.660 131.421  33
   1 -12   1 328.509 136.838  60
   1 -12   1 264.366 125.794  71
   1 -12   1 479.680 166.508   8
   1 -12   1 397.668 132.620   9
   1 -12   1 284.907 146.415  10
   1 -12   1 283.416 131.862  11
   1 -12   2 1794.08 254.689   9
   1 -12   2 2010.75 287.920   8
   1 -12   2 2076.00 265.037  41
   1 -12   2 2347.41 304.493  33
  -1  12  -2 2408.83 275.477  78
   1 -12   2 1953.60 270.463  60
   1 -12   3 5106.56 425.711  41
   1 -12   3 5288.31 452.873   8
   1 -12   3 5895.76 462.856   9
   1 -12   3 6052.68 497.362  33
   1 -12   4 11146.7 695.559  10
   1 -12   4 10317.6 634.859  41
   1 -12   4 10596.7 666.851   9
   1 -12   4 10532.9 690.971  33
   1 -12   5 2242.89 249.267  10
   1 -12   5 2194.85 248.876   9
   1 -12   5 2078.82 254.992  33
   1 -12   5 1886.31 214.854  41
   1 -12   6 3035.80 271.101   9
   1 -12   6 3079.90 280.487  33
   1 -12   6 3083.29 278.632  40
   1 -12   6 2646.17 231.011  41
   1 -12   7 7001.02 381.507   9
   1 -12   7 6670.83 385.242  33
  -1  11  17 1978.98 175.577  68
   1 -11 -17 2202.07 192.806  70
   1 -11 -17 2581.66 210.527  13
  -1  11  17 2449.01 206.648  52
   1 -11 -16 2728.51 278.020  57
   1 -11 -16 2715.04 233.805  26
   1 -11 -16 3353.79 290.010  70
  -1  11  16 3170.92 285.415  68
  -1  11  16 3510.81 312.658  52
   1 -11 -15 589.097 142.579  70
   1 -11 -15 517.517 143.897  57
  -1  11  15 600.305 158.149  52
   1 -11 -14 2143.02 288.665  70
   1 -11 -14 1562.45 203.798  21
   1 -11 -14 1812.86 253.142  57
  -1  11  14 2062.34 290.513  52
   1 -11 -13 291.777 129.183  57
   1 -11 -13 441.547 144.052  56
   1 -11 -13 147.288 96.5964  50
  -1  11  13 217.620 126.691  52
   1 -11 -12 656.701 189.067  57
   1 -11 -12 1365.08 257.398  56
  -1  11  12 787.893 213.125  52
   1 -11 -12 859.783 189.845  50
   1 -11 -11 200.121 117.062  50
   1 -11 -11 506.741 151.403  11
  -1  11  11 406.717 175.624  52
   1 -11 -11 551.283 156.995  71
   1 -11 -11 323.372 153.757  56
   1 -11 -11 360.386 153.659  57
   1 -11 -10 11134.4 806.530  57
   1 -11 -10 11466.8 799.911  71
   1 -11 -10 11151.3 792.359  50
   1 -11  -9 5473.24 539.949  71
   1 -11  -9 6708.91 574.154  57
   1 -11  -8 57423.6 2677.48  60
   1 -11  -8 57627.6 2695.54  56
   1 -11  -8 57342.0 2649.97  57
   1 -11  -8 55388.5 2691.01  71
   1 -11  -8 53528.9 2650.10  63
   1 -11  -8 55165.0 2583.63   8
   1 -11  -7 21310.4 1284.14  60
   1 -11  -7 21604.0 1190.78  10
   1 -11  -7 21080.5 1249.74   8
   1 -11  -7 23619.9 1367.60  71
   1 -11  -7 22084.9 1257.84  57
   1 -11  -7 21726.0 1296.77  56
   1 -11  -7 21385.9 1306.18  70
   1 -11  -7 21445.7 1223.02  40
   1 -11  -7 21612.5 1280.72  63
   1 -11  -6 503.466 158.846  10
   1 -11  -6 390.426 173.555   8
   1 -11  -6 411.823 158.936  40
   1 -11  -6 500.965 195.346  60
   1 -11  -6 981.471 230.417  63
   1 -11  -6 721.546 204.581  56
   1 -11  -6 336.881 138.602  57
   1 -11  -6 729.295 200.585  70
   1 -11  -6 502.611 232.812  71
   1 -11  -5 2342.58 358.036  56
   1 -11  -5 2036.04 319.362  40
   1 -11  -5 2255.18 334.683  70
   1 -11  -5 2758.65 427.590  71
   1 -11  -5 2727.03 356.522  10
   1 -11  -5 2521.36 335.915  33
   1 -11  -5 2523.12 348.991  63
   1 -11  -5 2182.69 345.715  60
   1 -11  -4 2769.85 362.257  33
   1 -11  -4 2994.81 367.201  70
   1 -11  -4 2910.74 449.540  71
   1 -11  -4 3491.81 417.840  56
   1 -11  -4 2739.96 371.115  40
   1 -11  -4 2678.66 337.856  41
   1 -11  -4 3604.35 879.022  25
   1 -11  -4 2947.70 377.912  63
   1 -11  -4 2804.96 394.793  60
   1 -11  -3 31.4033 76.2807  63
   1 -11  -3 33.2301 95.4980  33
   1 -11  -3 34.5735 106.215  56
   1 -11  -3 88.7191 101.578  41
   1 -11  -2-30.6469 88.0632  41
   1 -11  -2 34.3475 74.6090  33
   1 -11  -2 174.093 156.771  71
   1 -11  -2 211.019 118.044  63
   1 -11  -2-98.7630 123.855  56
   1 -11  -1 9587.08 707.907  56
   1 -11  -1 9757.91 768.722  60
   1 -11  -1 11002.9 849.109  71
   1 -11  -1 8861.57 693.234  41
  -1  11   1 8509.18 667.695  64
   1 -11  -1 9444.69 745.257  33
   1 -11  -1 8197.15 654.852   9
   1 -11   0 1724.19 307.175  60
   1 -11   0 1507.26 279.845  33
   1 -11   0 1244.60 248.070  41
  -1  11   0 1593.34 261.194  64
   1 -11   0 1805.22 323.730  71
   1 -11   0 1928.00 296.366   9
   1 -11   1 2581.29 347.900  41
  -1  11  -1 1865.24 290.558  64
   1 -11   1 2570.16 369.913  60
   1 -11   1 2967.37 387.953  71
   1 -11   1 2669.97 387.744   8
   1 -11   1 2986.10 373.829   9
   1 -11   2 2465.49 342.014  41
   1 -11   2 2839.62 357.225  71
   1 -11   2 1670.18 292.927   9
   1 -11   2 2784.07 390.384   8
   1 -11   2 2165.10 330.031  60
   1 -11   2 1971.78 269.907  34
  -1  11  -2 2121.94 301.743  64
   1 -11   3 25096.4 1340.35   9
   1 -11   3 23890.8 1316.72   8
   1 -11   3 23265.5 1277.39  60
   1 -11   3 21242.6 1182.61  34
   1 -11   3 21809.8 1276.48  41
  -1  11  -3 22185.0 1231.27  64
  -1  11  -4 31947.6 1730.81  64
   1 -11   4 34583.6 1713.99  34
   1 -11   4 38756.3 1877.52   9
   1 -11   4 40643.5 1850.24   8
   1 -11   4 36203.3 1823.93  41
   1 -11   4 40571.8 1909.68  10
  -1  11  -5 48512.8 2337.81  64
   1 -11   5 49048.7 2300.75  34
   1 -11   5 57104.4 2481.09   9
   1 -11   5 52846.1 2429.40  41
   1 -11   5 57177.3 2466.80  10
  -1  11  -6 28433.7 1451.59  64
   1 -11   6 29597.0 1427.62  34
   1 -11   6 34833.0 1599.98   9
   1 -11   6 30330.8 1537.26  41
   1 -11   6 33946.5 1553.34  10
   1 -11   7 14662.4 796.626   9
   1 -11   7 13668.3 765.419  41
   1 -11   7 10628.6 627.458  34
   1 -11   7 14314.4 803.115  33
  -1  11  -7 11700.2 668.216  64
   1 -11   8 2487.29 256.909   9
   1 -11   8 1979.26 231.201  41
   1 -11   9 135.031 61.3165  41
   1 -11   9 126.370 64.5746  33
  -1  10  18 61.8133 43.4000  52
   1 -10 -17 17.6043 71.5370  50
   1 -10 -17 31.3222 68.0346  70
  -1  10  17 30.2217 67.6646  68
  -1  10  17-18.4141 63.2411  52
   1 -10 -17-19.4713 81.9004  57
   1 -10 -16-22.1900 90.1714  50
   1 -10 -16-21.4805 101.688  70
  -1  10  16 24.5277 84.2376  52
  -1  10  16 43.0489 73.9235  51
   1 -10 -16-41.1838 92.2079  59
  -1  10  15 704.580 187.029  52
  -1  10  15 796.881 182.076  51
   1 -10 -15 417.796 137.531  50
   1 -10 -15 404.332 125.553  59
  -1  10  14 133.677 136.032  52
  -1  10  14 205.069 127.511  51
   1 -10 -14 264.234 135.510  50
   1 -10 -14 578.109 161.632  59
   1 -10 -14 61.4608 100.437  57
  -1  10  13 937.425 224.950  51
  -1  10  13 918.384 238.776  52
   1 -10 -13 1052.05 229.894  50
   1 -10 -13 791.266 214.889  57
   1 -10 -13 1027.08 235.972  56
   1 -10 -13 871.256 203.387  59
  -1  10  12 157.655 154.335  52
   1 -10 -12-33.6341 141.471  50
   1 -10 -12 34.4641 134.953  57
   1 -10 -12 35.3958 127.495  56
   1 -10 -12-29.2609 127.113  59
   1 -10 -11 692.565 214.610  50
   1 -10 -11 656.630 196.532  59
   1 -10 -11 918.185 260.040  56
   1 -10 -11 670.915 204.885  57
  -1  10  11 873.573 249.058  52
   1 -10 -11 678.570 183.848  71
  -1  10  10 4645.28 546.607  52
   1 -10 -10 4089.76 460.344  50
   1 -10 -10 3185.30 888.598  79
   1 -10 -10 4146.36 888.353   2
   1 -10 -10 3919.16 894.598  72
   1 -10 -10 3096.99 401.738  71
   1 -10 -10 4237.68 474.391  57
   1 -10 -10 3812.24 473.424  56
   1 -10 -10 4148.14 437.614  59
   1 -10  -9 843.486 458.965   2
   1 -10  -9 1165.84 467.509  25
   1 -10  -9 564.480 406.549  79
   1 -10  -9 946.125 227.048  71
   1 -10  -9 641.109 217.358  57
   1 -10  -9 710.716 189.809  59
   1 -10  -9 531.472 202.088  60
   1 -10  -9 916.447 240.029  63
   1 -10  -9 1055.55 518.701  72
   1 -10  -8 8046.56 1244.16   2
   1 -10  -8 6132.49 556.693   8
   1 -10  -8 6905.22 631.958  63
   1 -10  -8 6441.03 1137.00  25
   1 -10  -8 6287.39 552.768  59
   1 -10  -8 6300.80 603.167  57
   1 -10  -8 6909.00 1193.36  72
   1 -10  -8 6689.74 633.353  71
   1 -10  -8 7393.18 642.111  60
   1 -10  -8 7594.14 1188.25  79
   1 -10  -7 10752.9 773.426  40
   1 -10  -7 10720.4 850.053  71
   1 -10  -7 11444.2 1533.19  72
   1 -10  -7 9229.15 772.763  63
   1 -10  -7 10205.9 1458.84  25
   1 -10  -7 11075.4 822.989  56
   1 -10  -7 9806.15 772.573  57
   1 -10  -7 10791.3 1467.78   2
   1 -10  -7 10242.5 791.065  60
   1 -10  -6 1189.62 255.593  56
   1 -10  -6 946.603 221.219  57
   1 -10  -6 1042.24 231.842  40
   1 -10  -6 1323.48 506.765  72
   1 -10  -6 1093.70 447.389   2
   1 -10  -6 1431.23 574.334  25
   1 -10  -6 1473.29 311.425  71
   1 -10  -6 1033.67 236.012  63
   1 -10  -6 876.026 224.656  60
   1 -10  -5 1608.74 269.392  57
   1 -10  -5 778.019 208.492  56
   1 -10  -5 799.533 213.449  40
   1 -10  -5 1158.04 222.650  41
   1 -10  -5 726.415 388.262  72
   1 -10  -5 970.431 211.121  33
   1 -10  -5 1301.94 511.155   2
   1 -10  -5 498.183 362.598  25
   1 -10  -5 1044.94 277.211  71
   1 -10  -5 1006.14 229.101  63
   1 -10  -5 735.092 203.003  60
   1 -10  -4 1068.89 239.571  56
   1 -10  -4 945.252 205.660  57
   1 -10  -4 825.436 207.173  41
   1 -10  -4 862.081 442.836  72
   1 -10  -4 841.681 200.208  33
   1 -10  -4 600.106 346.763   2
   1 -10  -4 680.838 414.928  25
   1 -10  -4 935.753 261.617  71
   1 -10  -4 1146.69 242.902  70
   1 -10  -4 1112.99 247.747  60
   1 -10  -4 912.421 213.920  63
   1 -10  -3 109.134 104.728  56
   1 -10  -3 137.628 395.508   3
   1 -10  -3 65.7091 80.0478  41
   1 -10  -3 284.289 267.461  72
   1 -10  -3 208.893 119.743  33
   1 -10  -3 329.610 138.791  63
   1 -10  -3 343.994 140.181  70
   1 -10  -2 9380.05 1463.34  25
   1 -10  -2 8493.94 687.000  63
  -1  10   2 8889.48 696.383  64
   1 -10  -2 9659.18 748.540  56
   1 -10  -2 7610.74 1213.86   3
   1 -10  -2 9913.45 740.334  41
   1 -10  -2 10316.4 853.797  71
   1 -10  -2 9431.27 1360.96  72
   1 -10  -2 8918.56 725.947  33
   1 -10  -2 8173.80 656.555  70
   1 -10  -2 8715.98 666.968   9
   1 -10  -1 3738.57 437.825  56
   1 -10  -1 2968.45 745.969   3
   1 -10  -1 3614.47 433.296  41
   1 -10  -1 2654.09 725.235  72
   1 -10  -1 3806.44 501.434  71
   1 -10  -1 3350.90 386.373  34
   1 -10  -1 3572.64 450.375  60
   1 -10  -1 3862.15 918.867  25
  -1  10   1 3062.49 395.588  64
   1 -10  -1 3697.47 415.333  63
   1 -10  -1 4794.75 468.430   9
   1 -10   0 25986.5 1418.53  56
   1 -10   0 23016.3 1355.11  63
  -1  10   0 26130.6 1432.93  64
   1 -10   0 25507.3 2442.32  25
   1 -10   0 25036.6 1441.57  41
   1 -10   0 28725.0 1575.43  71
   1 -10   0 23574.2 2266.14  72
   1 -10   0 24115.4 1373.07  34
   1 -10   0 23284.2 2239.94   3
   1 -10   0 25280.2 1476.94  60
   1 -10   0 25494.9 1441.86   9
   1 -10   1 8525.95 691.227  63
  -1  10  -1 9714.86 759.951  64
   1 -10   1 9442.55 1364.77  25
   1 -10   1 9924.25 784.456  41
   1 -10   1 11372.2 816.431  43
   1 -10   1 11404.6 852.663  71
   1 -10   1 9761.94 739.039  34
   1 -10   1 9427.90 1332.14   3
   1 -10   1 10545.1 818.591  60
   1 -10   1 10410.5 813.111   9
  -1  10  -2 18367.7 1137.57  64
   1 -10   2 17915.5 1860.03  25
   1 -10   2 18353.4 1143.89  43
   1 -10   2 17699.4 1146.29  41
   1 -10   2 16598.5 1080.66  34
   1 -10   2 21088.3 1199.44  71
   1 -10   2 18497.2 1171.13  60
   1 -10   2 14204.8 1698.47   3
   1 -10   2 18718.1 1190.54   9
   1 -10   3 9320.34 762.118   8
   1 -10   3 9587.39 795.309   9
   1 -10   3 10127.1 747.819  71
   1 -10   3 9063.37 721.331  34
  -1  10  -3 10744.8 781.097  64
   1 -10   3 8603.67 719.485  43
   1 -10   3 9553.98 778.398  41
   1 -10   3 9661.08 813.902  61
   1 -10   3 10009.8 771.412  60
   1 -10   4 161.686 121.794  60
   1 -10   4 122.254 132.898  61
   1 -10   4 313.062 180.402   9
   1 -10   4 305.715 152.214   8
   1 -10   4 124.345 95.6653  34
  -1  10  -4 135.062 103.881  64
   1 -10   4 109.982 132.177  41
   1 -10   4 98.0022 100.514  43
   1 -10   5 3061.32 407.216  41
   1 -10   5 3513.42 402.506  43
  -1  10  -5 2979.04 379.146  64
   1 -10   5 2779.74 405.027  61
   1 -10   5 3167.75 379.246  34
   1 -10   5 3115.40 414.912  53
   1 -10   5 3857.84 456.407   9
   1 -10   5 4024.59 424.891   8
   1 -10   6 4110.95 457.492  41
   1 -10   6 3860.54 409.120  43
  -1  10  -6 3680.80 411.290  64
   1 -10   6 4468.28 459.687  10
   1 -10   6 3864.18 456.552  61
   1 -10   6 3548.96 395.852  34
   1 -10   6 3416.47 425.497  53
   1 -10   6 4685.09 491.844   9
   1 -10   7 7138.82 603.254  41
   1 -10   7 7564.69 570.416  43
  -1  10  -7 7158.96 573.783  64
   1 -10   7 7535.24 574.476  10
   1 -10   7 7053.62 555.626  34
   1 -10   7 6688.85 592.870  53
   1 -10   7 8176.26 644.542   9
   1 -10   7 7286.04 612.597  61
   1 -10   8 2017.20 290.091  53
  -1  10  -8 1998.96 265.537  64
   1 -10   8 2030.95 260.415  34
   1 -10   8 2254.10 259.425  43
   1 -10   8 1717.66 271.404  41
  -1  10  -9 148.365 90.1576  64
   1 -10   9 68.7245 69.9246  34
   1 -10   9 137.370 99.5348  41
   1 -10   9 86.5264 62.7674  43
   1 -10  10 292.188 97.3554  33
   1 -10  10 196.538 68.1339  34
   1 -10  10 236.040 90.0950   9
   1 -10  10 249.915 97.2972  41
  -1  10 -10 165.769 71.1114  64
   1 -10  11 4877.75 334.299  41
   1 -10  11 4995.76 322.727   9
   1  -9 -19 255.841 82.2287  59
   1  -9 -19 357.146 90.4465  50
  -1   9  19 276.890 96.6555  62
   1  -9 -18 2326.99 218.082  70
  -1   9  18 2375.55 211.401  68
  -1   9  18 2789.56 273.881  52
  -1   9  18 2978.41 289.788  51
   1  -9 -18 3185.54 301.782  50
   1  -9 -18 2876.04 289.461  59
   1  -9 -17-47.2238 81.0917  59
   1  -9 -17-25.2718 106.298  57
  -1   9  17 94.3205 102.435  51
  -1   9  17 287.956 113.596  52
   1  -9 -17 24.4886 103.004  50
  -1   9  17 95.4936 88.0005  68
   1  -9 -17 19.6009 73.7418  70
   1  -9 -16 2761.03 330.627  59
   1  -9 -16 2664.87 338.863  50
   1  -9 -16 2056.57 309.783  57
  -1   9  16 2197.91 321.989  52
  -1   9  16 1912.04 295.323  51
   1  -9 -15 1077.62 230.865  50
   1  -9 -15 1026.81 231.013  59
  -1   9  15 1327.47 279.741  52
  -1   9  15 923.616 227.990  51
   1  -9 -14 1697.27 305.672  50
   1  -9 -14 2350.50 330.369  59
  -1   9  14 2022.28 351.957  52
  -1   9  14 2236.05 354.861  51
   1  -9 -13 7958.50 678.604  50
   1  -9 -13 6709.72 635.243  57
   1  -9 -13 7779.57 672.431  56
   1  -9 -13 7731.40 642.231  59
  -1   9  13 6991.39 662.931  52
   1  -9 -12 6881.51 625.973  59
   1  -9 -12 8540.01 714.063  56
   1  -9 -12 8374.87 709.810  57
  -1   9  12 8218.62 733.061  52
   1  -9 -12 8104.27 700.800  50
   1  -9 -12 5824.34 1131.96  72
   1  -9 -12 4947.60 1109.74  79
   1  -9 -12 8962.29 1288.21   2
   1  -9 -11 158.735 244.401  79
  -1   9  11 300.177 198.330  52
   1  -9 -11 541.417 202.153  56
   1  -9 -11 505.651 183.854  59
   1  -9 -11 685.836 211.694  57
   1  -9 -11 153.845 236.910  72
   1  -9 -11 608.845 215.424  50
   1  -9 -10 11752.0 1379.03  25
   1  -9 -10 10567.9 764.080  59
   1  -9 -10 9551.35 778.977  56
   1  -9 -10 9578.34 778.358  57
   1  -9 -10 9977.18 1400.66   2
   1  -9 -10 9731.14 737.271  71
   1  -9 -10 8375.25 1346.67  72
   1  -9 -10 7723.73 1311.98  79
  -1   9   9 10531.9 1415.77  75
   1  -9  -9 9611.26 1428.93  79
   1  -9  -9 11544.3 871.490  63
   1  -9  -9 10222.1 1361.27  25
   1  -9  -9 11661.6 859.798  56
   1  -9  -9 11978.8 863.968  57
   1  -9  -9 11557.7 808.074  59
   1  -9  -9 10808.7 1477.77   2
   1  -9  -9 10288.2 1466.88  72
   1  -9  -9 10195.4 795.098  71
   1  -9  -9 10586.6 808.490  60
   1  -9  -8 19040.3 1980.27  79
  -1   9   8 20658.9 1945.36  75
   1  -9  -8 19055.3 1212.71  63
   1  -9  -8 19385.5 1958.05  25
   1  -9  -8 20293.2 1163.45  59
   1  -9  -8 18938.6 1190.57  57
   1  -9  -8 16870.5 1890.22   2
   1  -9  -8 18944.3 2018.88  72
   1  -9  -8 19920.2 1217.53  71
   1  -9  -8 18944.5 1181.36  60
   1  -9  -7 7067.81 627.443  60
   1  -9  -7 7892.88 1227.58  25
   1  -9  -7 7579.31 1201.67   2
   1  -9  -7 8565.41 1229.39  79
   1  -9  -7 7301.57 641.779  63
  -1   9   7 5987.89 985.874  75
   1  -9  -7 7396.79 664.695  71
   1  -9  -7 7531.21 1207.90  72
   1  -9  -7 7375.27 651.092  56
   1  -9  -7 7844.20 648.604  57
   1  -9  -7 7098.17 590.632  59
   1  -9  -7 6094.47 576.473  40
   1  -9  -6 275.467 135.967  60
   1  -9  -6 516.677 168.212  63
   1  -9  -6 594.909 361.600  25
   1  -9  -6 562.521 179.947  56
   1  -9  -6 461.107 156.900  57
   1  -9  -6 405.143 293.855   2
   1  -9  -6 247.255 190.685  79
   1  -9  -6 518.044 162.089  40
   1  -9  -6 733.485 221.968  71
   1  -9  -6 693.354 369.312  72
  -1   9   6 332.490 241.367  75
   1  -9  -5 3943.00 449.414  56
   1  -9  -5 3471.64 411.979  57
   1  -9  -5 3262.91 781.015  72
   1  -9  -5 4188.70 514.633  71
  -1   9   5 3571.73 709.200  75
   1  -9  -5 4080.91 429.371  41
   1  -9  -5 4242.64 443.827  33
   1  -9  -5 4176.46 862.926   2
   1  -9  -5 3730.74 889.313  25
   1  -9  -5 3242.20 405.784  63
   1  -9  -5 3452.29 425.694  60
   1  -9  -4 4286.94 468.840  56
   1  -9  -4 2465.42 659.579   2
   1  -9  -4 3647.10 801.968   3
   1  -9  -4 3360.94 484.798  71
   1  -9  -4 3885.84 849.500  72
   1  -9  -4 4225.70 444.204  41
   1  -9  -4 4041.68 443.126  33
   1  -9  -4 4162.09 964.135  25
   1  -9  -4 3934.73 457.408  60
   1  -9  -4 3930.61 433.395  63
   1  -9  -3 2036.36 568.808   2
   1  -9  -3 1916.45 594.214   3
   1  -9  -3 1857.96 616.807  72
   1  -9  -3 2317.29 311.895  34
   1  -9  -3 2239.86 330.020  33
   1  -9  -3 2376.08 333.341  41
   1  -9  -3 1530.17 287.939  56
   1  -9  -3 2111.09 380.203  71
   1  -9  -3 1767.90 311.841  60
   1  -9  -3 2487.64 335.560  63
   1  -9  -2 152.529 99.5645  63
   1  -9  -2 87.0269 83.5604  70
   1  -9  -2 354.348 143.539  34
   1  -9  -2 236.499 142.230  56
   1  -9  -2 397.373 241.321   2
   1  -9  -2 252.569 274.361   3
   1  -9  -2 140.793 110.419   9
   1  -9  -2 132.583 113.985  41
   1  -9  -2 263.882 248.259  72
  -1   9   2 31.4815 108.278  64
   1  -9  -1 943.760 235.884  60
   1  -9  -1 661.773 179.442  63
   1  -9  -1 775.590 447.111  25
   1  -9  -1 1000.33 273.634  71
   1  -9  -1 1099.99 237.257  56
   1  -9  -1 758.396 389.874   3
   1  -9  -1 690.039 201.746   9
   1  -9  -1 850.874 212.062  41
   1  -9  -1 1024.29 235.991  43
   1  -9  -1 1159.89 227.592  34
   1  -9  -1 1317.52 517.117  72
  -1   9   1 1005.18 219.939  64
   1  -9   0 9487.59 731.326  56
   1  -9   0 7900.72 1204.98   3
   1  -9   0 10436.5 770.941   9
   1  -9   0 10230.8 829.072  71
   1  -9   0 8864.18 1295.69  72
   1  -9   0 9926.86 757.563  31
   1  -9   0 9610.67 723.991  34
   1  -9   0 8389.50 723.873  60
   1  -9   0 8876.54 1363.83  25
   1  -9   0 7512.68 651.118  63
  -1   9   0 9435.53 735.775  64
   1  -9   0 9200.17 740.948  41
   1  -9   0 10284.3 774.232  43
  -1   9  -1 39444.5 1981.55  64
   1  -9   1 33142.8 1857.79  63
   1  -9   1 43865.2 3137.57  25
   1  -9   1 39760.4 1932.99  56
   1  -9   1 37716.8 2000.64  60
   1  -9   1 39479.7 2012.13  53
   1  -9   1 40004.6 2044.10  71
   1  -9   1 41079.5 3018.26  72
   1  -9   1 41979.5 2030.23  43
   1  -9   1 37629.4 1982.75  41
   1  -9   1 38083.6 2897.88   3
   1  -9   1 34511.1 1910.40  34
   1  -9   1 39578.0 1997.18  31
   1  -9   1 41852.1 2997.11  76
   1  -9   2 7702.81 729.792  61
   1  -9   2 8694.91 723.941  60
   1  -9   2 8445.51 1247.27  25
   1  -9   2 8549.41 648.926  63
  -1   9  -2 7665.01 674.687  64
   1  -9   2 7178.44 1152.27   3
   1  -9   2 8840.90 733.135  53
   1  -9   2 8989.91 722.973  71
   1  -9   2 8131.50 700.748  43
   1  -9   2 7843.77 694.661  41
   1  -9   2 8738.40 1311.02  76
   1  -9   2 7205.88 647.781  34
   1  -9   2 8790.64 720.633  31
   1  -9   3 262.191 141.014  60
   1  -9   3 171.502 139.794  61
   1  -9   3 212.877 149.328  31
   1  -9   3 119.906 130.330  25
  -1   9  -3 149.083 121.548  64
   1  -9   3 262.235 246.697   3
   1  -9   3 78.7268 121.032  53
   1  -9   3 70.2210 114.517  34
   1  -9   3 258.675 150.257  43
   1  -9   3 348.982 178.744  41
   1  -9   3 33.6987 96.9749  71
   1  -9   3-148.589 228.277  76
  -1   9  -4 15024.4 1054.13  64
   1  -9   4 15733.4 1039.37  31
   1  -9   4 13920.4 1541.22  25
   1  -9   4 15870.2 1130.90  61
   1  -9   4 16332.2 1064.15  60
   1  -9   4 16625.4 1074.77   8
   1  -9   4 17479.1 1097.75  43
   1  -9   4 16506.1 1023.61  71
   1  -9   4 16507.8 1065.54  34
   1  -9   4 15346.8 1078.70  53
   1  -9   4 17206.7 1931.56  76
   1  -9   4 16661.2 1786.68   3
   1  -9   5 3886.10 487.808   9
   1  -9   5 3850.82 434.928   8
   1  -9   5 3658.02 429.199  31
   1  -9   5 3269.44 418.777  34
   1  -9   5 3019.86 407.099  43
   1  -9   5 3294.63 740.841   3
   1  -9   5 4299.13 501.375  53
   1  -9   5 3205.33 398.266  60
   1  -9   5 3259.23 457.650  61
   1  -9   6 10537.1 814.244  34
   1  -9   6 10732.7 776.952  31
   1  -9   6 11919.0 893.494   9
   1  -9   6 11676.7 797.783   8
   1  -9   6 11130.5 867.388  53
   1  -9   6 10721.5 822.246  43
   1  -9   6 10294.4 856.561  61
   1  -9   6 10866.6 762.830  60
   1  -9   7 3182.81 426.183  53
   1  -9   7 2140.03 361.502  61
   1  -9   7 3034.85 384.954  43
   1  -9   7 2895.25 344.085  31
   1  -9   7 2405.37 347.946  34
   1  -9   8 18635.2 1125.78  53
   1  -9   8 16457.4 1072.43  61
   1  -9   8 16609.8 1038.78  43
   1  -9   8 15831.3 1033.39  34
   1  -9   9 16899.4 1026.56  34
   1  -9   9 18105.5 1065.40   9
   1  -9   9 17804.7 1085.42  53
   1  -9   9 15790.0 992.928  43
   1  -9   9 17645.4 1057.75  61
   1  -9  10 2929.78 351.644  53
   1  -9  10 2617.55 316.913  34
   1  -9  10 2540.57 343.469  41
   1  -9  10 2546.88 297.752  43
   1  -9  10 3123.73 346.903   9
   1  -9  11 1354.84 203.092   9
  -1   9 -11 1185.76 190.926  64
   1  -9  11 1289.96 215.549  41
   1  -9  11 1179.26 170.853  43
   1  -9  11 1465.03 228.967  53
   1  -9  11 1130.60 182.633  34
  -1   9 -12 371.254 90.9235  64
   1  -9  12 585.813 127.467  41
   1  -9  12 555.996 105.463  34
   1  -9  12 643.892 139.111  53
   1  -9  13 1731.25 165.230  41
   1  -8 -20 5919.12 374.215  50
   1  -8 -20 5108.78 320.187  13
  -1   8  19 2384.19 279.657  62
  -1   8  19 2029.82 241.505  51
  -1   8  19 1866.47 197.008  52
   1  -8 -19 2481.98 263.760  50
   1  -8 -18 621.705 163.300  59
   1  -8 -18 374.932 142.493  50
  -1   8  18 381.930 143.423  51
  -1   8  18 471.461 139.163  52
   1  -8 -18 713.924 129.161  70
   1  -8 -17 292.150 145.888  59
   1  -8 -17 179.492 138.356  57
   1  -8 -17 542.171 179.569  50
  -1   8  17 461.897 185.866  51
  -1   8  17 533.550 178.230  52
  -1   8  17 150.020 116.988  68
   1  -8 -16 569.685 179.353  58
   1  -8 -16 515.952 206.039  57
   1  -8 -16 980.602 225.820  59
   1  -8 -16 412.503 184.492  50
  -1   8  16 660.428 222.396  51
  -1   8  16 733.367 212.484  52
   1  -8 -15 622.771 187.786  58
   1  -8 -15 770.920 227.257  59
   1  -8 -15 752.542 225.946  57
   1  -8 -15 749.188 239.220  50
  -1   8  15 794.585 230.796  51
  -1   8  15 1293.51 271.014  52
   1  -8 -14 513.769 220.088  57
   1  -8 -14 887.394 218.362  58
   1  -8 -14 511.201 183.210  59
   1  -8 -14 592.447 219.954  50
  -1   8  14 843.900 229.361  51
  -1   8  14 354.858 192.910  52
  -1   8  13 204.172 183.204  52
   1  -8 -13 146.734 126.497  59
   1  -8 -13 343.074 165.986  56
   1  -8 -13 466.737 158.231  58
   1  -8 -13 330.876 311.407  79
   1  -8 -13 444.054 181.122  50
   1  -8 -13 138.967 261.654   2
   1  -8 -12 4098.46 494.184  50
  -1   8  12 4727.48 531.811  52
   1  -8 -12 3859.41 464.222  59
   1  -8 -12 4002.81 443.436  58
   1  -8 -12 4419.03 503.836  56
   1  -8 -12 2158.97 716.369  79
   1  -8 -12 4222.31 423.401  34
   1  -8 -12 4313.77 895.405   2
   1  -8 -11 15700.2 1057.37  50
   1  -8 -11 15205.8 940.494  34
   1  -8 -11 11361.5 1667.45  79
  -1   8  11 18746.2 1153.66  52
   1  -8 -11 15237.4 1751.69   2
   1  -8 -11 15507.2 1059.28  57
   1  -8 -11 14791.3 1006.39  59
   1  -8 -11 14345.4 960.399  58
   1  -8 -11 15443.3 1046.28  56
   1  -8 -10 4653.04 994.854  79
   1  -8 -10 4262.17 420.652  34
   1  -8 -10 4251.90 436.566  71
   1  -8 -10 3868.74 445.202  59
   1  -8 -10 4225.65 482.143  57
   1  -8 -10 3716.57 455.522  56
   1  -8 -10 3528.19 714.415  25
   1  -8  -9 30082.6 2552.15   2
   1  -8  -9 29581.9 2624.25  79
   1  -8  -9 31603.2 1606.74  34
   1  -8  -9 32607.0 1751.16  63
   1  -8  -9 33257.3 2493.38  25
   1  -8  -9 34816.3 1712.84  60
   1  -8  -9 32305.8 1665.51  71
   1  -8  -9 28486.8 1669.12  57
   1  -8  -9 31147.9 1659.49  59
   1  -8  -9 31728.0 1711.81  56
   1  -8  -8 9617.56 1398.17  79
   1  -8  -8 11515.5 838.198  71
   1  -8  -8 12082.0 1496.75  72
   1  -8  -8 12148.9 879.307  63
   1  -8  -8 12827.5 1461.06  25
   1  -8  -8 13467.2 1566.79   2
   1  -8  -8 11722.4 840.388  60
   1  -8  -8 12699.1 876.709  57
   1  -8  -8 12771.5 878.026  56
   1  -8  -8 12253.0 836.588  59
   1  -8  -7 3260.29 758.889  79
   1  -8  -7 3694.55 795.053  72
   1  -8  -7 3843.48 445.291  71
   1  -8  -7 3691.92 430.827  63
   1  -8  -7 4440.73 858.723  25
   1  -8  -7 3127.21 744.804   2
   1  -8  -7 4377.86 449.811  60
   1  -8  -7 3094.69 397.894  57
   1  -8  -7 3214.01 388.307  59
   1  -8  -6 4991.84 477.541  56
   1  -8  -6 3849.82 409.191  59
   1  -8  -6 4654.54 466.162  57
   1  -8  -6 4300.34 834.322  79
   1  -8  -6 4915.59 910.203  72
  -1   8   6 4005.23 757.807  75
   1  -8  -6 4285.63 482.723  71
   1  -8  -6 4025.71 853.830   2
   1  -8  -6 3665.91 428.478  63
   1  -8  -6 3855.64 435.475  60
   1  -8  -6 4415.72 451.038  40
   1  -8  -5 7878.37 635.439  56
   1  -8  -5 7465.63 1095.15  79
  -1   8   5 9473.61 1113.37  75
   1  -8  -5 7841.12 617.040  33
   1  -8  -5 8603.99 1186.80  72
   1  -8  -5 7888.49 690.800  71
   1  -8  -5 7538.30 1107.32   3
   1  -8  -5 8283.51 1183.02   2
   1  -8  -5 6939.64 602.317  63
   1  -8  -5 7802.17 624.726  60
   1  -8  -5 8673.35 638.536  41
   1  -8  -4 4722.78 471.492  56
   1  -8  -4 4751.17 807.825  79
   1  -8  -4 5677.37 505.079  33
   1  -8  -4 5551.80 941.164   2
   1  -8  -4 4251.92 822.493   3
   1  -8  -4 4742.27 465.754  63
  -1   8   4 4324.69 757.663  75
   1  -8  -4 4796.66 874.264  72
   1  -8  -4 4575.95 526.627  71
   1  -8  -4 5635.76 495.220  41
   1  -8  -4 5088.95 490.729  60
   1  -8  -3 25575.5 1371.20  41
   1  -8  -3 25535.8 2161.23  72
  -1   8   3 26457.2 1929.55  75
   1  -8  -3 25707.1 1494.13  71
   1  -8  -3 24775.7 2073.53   2
   1  -8  -3 27078.2 2172.38   3
   1  -8  -3 25012.5 1344.36  63
   1  -8  -3 24062.2 1355.44  60
   1  -8  -3 23035.4 1339.02  56
   1  -8  -2 23290.4 1323.63  41
   1  -8  -2 27358.3 1402.28  43
   1  -8  -2 25276.4 1364.26  31
   1  -8  -2 24054.1 1309.53  34
  -1   8   2 24029.2 1817.89  75
   1  -8  -2 23362.1 2054.16  72
   1  -8  -2 24182.7 1969.37   2
   1  -8  -2 24547.5 2068.80   3
   1  -8  -2 21233.3 1263.74  63
   1  -8  -2 24204.0 1329.02  56
   1  -8  -1 3939.81 431.588  56
   1  -8  -1 4097.91 807.076   3
   1  -8  -1 4116.21 721.329   2
   1  -8  -1 5562.00 842.958  76
   1  -8  -1 5023.16 485.425  31
   1  -8  -1 4474.80 451.919  34
   1  -8  -1 4050.45 499.305  71
   1  -8  -1 4043.95 802.079  72
   1  -8  -1 3580.12 393.315  63
  -1   8   1 4266.69 439.820  64
   1  -8  -1 5050.05 488.262  60
   1  -8  -1 4853.53 487.793  43
   1  -8  -1 4871.23 476.879  41
   1  -8   0 14265.1 942.037  60
   1  -8   0 15255.6 954.668  31
   1  -8   0 12585.2 854.931  63
  -1   8   0 13495.9 909.425  64
   1  -8   0 13346.7 894.659  56
   1  -8   0 13107.9 924.622  53
   1  -8   0 14935.4 1531.70  76
   1  -8   0 15080.2 935.314  34
   1  -8   0 14576.2 1000.28  71
   1  -8   0 14133.7 1552.27  72
   1  -8   0 16541.5 1626.72   3
   1  -8   0 15023.0 959.625  43
   1  -8   0 14175.7 933.174  41
   1  -8   1 2278.15 341.536  60
   1  -8   1 2023.99 338.486  61
   1  -8   1 2518.18 661.523  25
   1  -8   1 1937.96 305.400  31
  -1   8  -1 2153.08 320.252  64
   1  -8   1 2422.44 307.755  63
   1  -8   1 2456.06 320.611  56
   1  -8   1 2807.68 681.568  76
   1  -8   1 2143.23 331.561  53
   1  -8   1 2145.15 613.261  72
   1  -8   1 2468.90 360.376  71
   1  -8   1 1955.35 565.363   3
   1  -8   1 2028.44 306.110  34
   1  -8   1 2548.84 357.416  41
   1  -8   1 2087.36 326.321  43
   1  -8   2 2062.33 329.252  53
   1  -8   2 2955.06 735.183  76
   1  -8   2 2618.95 652.959  25
   1  -8   2 2263.57 325.463  31
   1  -8   2 4041.47 825.061  72
   1  -8   2 2705.25 369.625  71
   1  -8   2 2619.01 678.090   3
   1  -8   2 2768.76 372.672  60
   1  -8   2 2523.42 371.221  61
   1  -8   2 2144.81 325.039  34
   1  -8   2 1875.10 313.193  43
   1  -8   3 3727.81 461.901  53
   1  -8   3 3886.40 886.393  76
   1  -8   3 6162.27 965.045  25
   1  -8   3 4617.38 481.802  31
   1  -8   3 5310.62 499.988  71
   1  -8   3 3929.72 817.605   3
   1  -8   3 4050.50 469.276  60
   1  -8   3 4027.61 489.980  61
   1  -8   3 3836.03 454.560  34
   1  -8   3 4554.98 495.079  43
   1  -8   4 10232.4 850.302  53
   1  -8   4 12628.8 1646.37  76
   1  -8   4 13280.6 910.873  43
   1  -8   4 11166.6 795.703  71
   1  -8   4 11046.3 1424.75   3
   1  -8   4 12330.9 864.587  60
   1  -8   4 11882.0 911.728  61
   1  -8   4 11398.8 833.409  31
   1  -8   4 10261.7 1270.49  25
   1  -8   4 11781.8 866.694  34
   1  -8   5 7942.83 683.678  31
   1  -8   5 9466.59 792.428  53
   1  -8   5 9330.05 727.952   8
   1  -8   5 9748.91 764.365  42
   1  -8   5 9420.83 770.443  43
   1  -8   5 9168.85 675.708  71
   1  -8   5 8970.72 743.989  34
   1  -8   5 7230.85 1150.81   3
   1  -8   5 8587.91 1358.16  76
   1  -8   5 8950.76 781.798  61
   1  -8   5 9610.31 732.342  60
   1  -8   6 8249.79 1259.81   3
   1  -8   6 10316.7 840.544  53
   1  -8   6 9495.12 738.506   8
   1  -8   6 10705.0 833.975  34
   1  -8   6 10178.5 820.421  43
   1  -8   6 10613.1 806.640  42
   1  -8   6 10572.1 774.952  31
   1  -8   6 10290.0 751.114  60
   1  -8   6 9746.98 840.912  61
   1  -8   7 383.385 179.914  53
   1  -8   7 515.494 162.430   8
   1  -8   7 351.410 153.756  34
   1  -8   7 283.314 149.845  42
   1  -8   7 547.323 195.246  43
   1  -8   7 336.411 141.851  31
  -1   8  -7 590.059 175.167  65
   1  -8   7 425.569 191.256  61
   1  -8   7 430.090 134.766  60
   1  -8   8 5747.67 595.319  53
   1  -8   8 5724.12 575.827   9
   1  -8   8 4772.55 530.147  34
   1  -8   8 4416.21 513.590  43
   1  -8   8 4512.86 483.118  42
   1  -8   8 5202.93 472.763  31
  -1   8  -8 4708.97 484.154  65
   1  -8   8 3696.01 490.859  61
   1  -8   9 17865.3 1158.34  53
   1  -8   9 19927.5 1152.84   9
   1  -8   9 15838.9 1080.20  34
   1  -8   9 16970.6 1098.78  43
   1  -8   9 16906.3 965.105  31
   1  -8   9 17562.9 1125.71  61
  -1   8  -9 15222.2 1005.70  65
   1  -8  10 29910.5 1597.42  43
  -1   8 -10 27410.0 1507.67  65
   1  -8  10 29091.1 1602.11  34
   1  -8  10 29417.7 1593.50  61
   1  -8  10 32241.9 1678.60  53
   1  -8  10 32556.6 1620.19   9
   1  -8  11 18734.1 1059.40  43
  -1   8 -11 16363.0 973.511  65
   1  -8  11 17993.4 1073.16  34
   1  -8  11 18431.3 1107.54  53
   1  -8  11 18986.3 1055.23   9
   1  -8  12 14455.7 834.852  43
   1  -8  12 14047.4 855.888  34
   1  -8  12 16058.9 918.001  53
  -1   8 -12 13280.7 764.660  65
   1  -8  13 2380.64 243.017  43
   1  -8  13 2958.46 285.655  34
   1  -8  13 3053.82 310.623  53
   1  -8  14 893.228 124.339  34
  -1   8 -14 1053.07 131.395  64
   1  -7 -20 2248.00 244.970  59
  -1   7  20 1975.40 241.946  62
  -1   7  20 2076.78 232.908  51
   1  -7 -20 2408.19 234.960  58
  -1   7  20 2023.72 221.653  69
  -1   7  19 458.420 157.195  62
   1  -7 -19 571.670 158.083  59
   1  -7 -19 628.994 156.840  58
  -1   7  19 317.588 104.579  52
  -1   7  19 315.378 128.026  51
  -1   7  19 259.749 123.089  69
   1  -7 -18 3516.91 382.968  58
  -1   7  18 3622.80 406.421  51
  -1   7  18 4013.00 398.375  52
   1  -7 -17 2021.69 316.833  57
   1  -7 -17 1693.54 282.880  58
   1  -7 -17 1962.05 319.902  50
  -1   7  17 1707.88 240.614  68
  -1   7  17 1323.93 259.086  52
  -1   7  17 1868.43 319.525  51
   1  -7 -16 3627.58 447.807  57
   1  -7 -16 3492.89 414.435  58
   1  -7 -16 3976.04 466.265  50
  -1   7  16 3622.24 434.146  52
  -1   7  16 3491.59 441.920  51
   1  -7 -16 2648.34 352.586  66
   1  -7 -15 642.901 199.517  58
   1  -7 -15 601.577 210.522  57
   1  -7 -15 617.787 211.299  59
   1  -7 -15 610.352 218.070  50
  -1   7  15 927.099 249.574  51
  -1   7  15 1039.78 252.305  52
   1  -7 -15 524.788 172.945  66
  -1   7  14 2152.01 362.478  51
  -1   7  14 2066.79 358.983  52
   1  -7 -14 2185.76 360.731  57
   1  -7 -14 2250.04 357.930  58
   1  -7 -14 2529.18 376.415  59
   1  -7 -14 2213.37 378.843  50
   1  -7 -14 1378.64 546.977   2
   1  -7 -14 2775.19 353.639  66
   1  -7 -13 166.609 181.307  79
  -1   7  13 640.275 208.742  52
   1  -7 -13 306.900 161.767  59
   1  -7 -13 338.286 153.169  56
   1  -7 -13 626.855 208.402  58
   1  -7 -13 245.917 141.228  57
   1  -7 -13 249.202 150.042  50
   1  -7 -13 276.324 300.315   2
   1  -7 -13 187.433 107.897  66
  -1   7  12 711.764 207.436  52
   1  -7 -12 565.190 192.707  50
   1  -7 -12 756.860 212.232  58
   1  -7 -12 698.325 220.025  59
   1  -7 -12 565.455 184.755  56
   1  -7 -12 494.961 401.424  79
   1  -7 -12 777.861 181.433  34
   1  -7 -12 270.010 255.155   2
  -1   7  11 2401.90 363.636  52
   1  -7 -11 1477.11 280.258  58
   1  -7 -11 1248.26 259.178  59
   1  -7 -11 2494.43 362.973  56
   1  -7 -11 1591.45 602.700  79
   1  -7 -11 1038.93 451.329   2
   1  -7 -11 1904.20 279.011  34
   1  -7 -11 2270.64 351.528  50
   1  -7 -10 267.319 116.129  34
   1  -7 -10-124.196 190.751   2
   1  -7 -10 150.004 230.389  79
   1  -7 -10-31.7631 97.5709  58
   1  -7 -10 244.873 136.981  56
   1  -7 -10-32.3817 136.205  59
   1  -7 -10-35.4464 167.801  57
   1  -7 -10 93.4115 175.714  25
   1  -7  -9 15681.0 1764.95  79
   1  -7  -9 14372.6 912.515  34
   1  -7  -9 15348.2 974.441  60
   1  -7  -9 14482.9 1461.85  25
   1  -7  -9 15358.8 977.199  59
   1  -7  -9 16522.6 1025.57  57
   1  -7  -9 16875.1 1032.01  56
   1  -7  -9 15721.3 1034.92  63
   1  -7  -8 1832.70 278.218  71
   1  -7  -8 1835.64 295.054  57
   1  -7  -8 1884.42 295.820  56
   1  -7  -8 2846.01 341.551  59
   1  -7  -8 2239.72 329.895  63
   1  -7  -8 1806.49 283.840  60
   1  -7  -8 2408.28 650.653  79
   1  -7  -8 2884.14 644.032  25
   1  -7  -7 652.035 355.666   2
   1  -7  -7 1157.02 231.563  63
   1  -7  -7 785.529 185.891  60
   1  -7  -7 767.621 200.558  57
   1  -7  -7 1037.76 435.107  79
   1  -7  -6 104.960 197.484  79
   1  -7  -6-104.605 196.816   2
   1  -7  -5 1911.23 531.313  72
   1  -7  -5 2697.49 598.414  79
   1  -7  -5 1816.24 509.879   2
   1  -7  -5 3002.79 642.229   3
   1  -7  -4 195.750 212.832  72
  -1   7   4 155.838 169.547  75
   1  -7  -4 626.119 274.942  79
   1  -7  -4 484.702 297.949   2
   1  -7  -4 98.4773 262.167   3
   1  -7  -3 384.393 276.997  72
  -1   7   3 728.387 286.061  75
   1  -7  -3 922.626 341.537  79
   1  -7  -3 380.397 253.936   3
   1  -7  -2 17796.1 1625.61  72
  -1   7   2 18282.9 1428.05  75
   1  -7  -2 16495.7 1386.36  76
   1  -7  -2 18194.8 1605.44   3
   1  -7  -1 96.3390 181.226  72
  -1   7   1 67.0654 103.015  75
   1  -7  -1 80.9186 124.290  76
   1  -7  -1 76.5734 83.1746   2
   1  -7  -1-93.2727 101.308   3
   1  -7   0-98.0509 106.606  72
  -1   7   0 262.969 174.961  75
   1  -7   0 468.002 249.049  76
   1  -7   0 260.703 158.355   2
   1  -7   0 379.734 230.595   3
   1  -7   1 14523.6 1453.69  72
   1  -7   1 12565.0 1354.24   3
   1  -7   1 12687.8 1417.24  76
   1  -7   2 560.079 169.728  53
   1  -7   2 446.024 148.860  55
   1  -7   2 315.027 255.516  72
   1  -7   2 430.353 153.831  42
   1  -7   2 306.506 222.501   3
   1  -7   2 278.073 118.067  31
   1  -7   2 656.866 189.428  61
   1  -7   2 355.581 257.951  76
   1  -7   3 17779.4 1131.60  53
   1  -7   3 19098.6 1099.26  71
   1  -7   3 20522.4 1174.41  43
   1  -7   3 20921.4 1170.84  42
   1  -7   3 16210.9 1092.04  34
   1  -7   3 18346.7 1750.65   3
   1  -7   3 18578.7 1700.52  25
   1  -7   3 18789.7 1107.94  31
   1  -7   3 18697.9 1077.11  24
   1  -7   3 19195.8 1132.18  60
   1  -7   3 18825.5 1163.01  61
   1  -7   3 18756.0 1890.41  76
   1  -7   4 16137.5 1045.28  61
   1  -7   4 15909.0 984.834  60
   1  -7   4 14045.8 932.907  31
   1  -7   4 16049.9 1514.18  25
   1  -7   4 14499.3 913.569  24
   1  -7   4 13143.9 963.632  53
   1  -7   4 14627.5 1020.19  49
   1  -7   4 15681.9 998.076  42
   1  -7   4 14872.5 988.795  43
   1  -7   4 15709.1 1004.45  34
   1  -7   4 17548.6 1852.80  76
   1  -7   4 12725.5 1480.23   3
   1  -7   4 14045.4 900.938  71
   1  -7   5 62378.3 2977.26  49
   1  -7   5 63587.7 3905.04   3
   1  -7   5 58940.7 2822.39  31
   1  -7   5 65948.2 3585.34  25
   1  -7   5 59430.1 2937.93  61
   1  -7   5 65503.1 2873.35  60
   1  -7   5 59645.0 2882.92  42
   1  -7   5 61490.9 2919.45  43
   1  -7   5 59732.9 2924.41  53
   1  -7   6 13467.2 987.280  53
   1  -7   6 13603.3 1005.51  49
   1  -7   6 13880.1 892.232   8
  -1   7  -6 13379.0 925.000  65
   1  -7   6 12049.4 866.530  31
   1  -7   6 12575.0 969.057  61
   1  -7   6 14109.2 903.647  60
   1  -7   6 11595.3 1457.40   3
   1  -7   6 15340.1 1010.73  43
   1  -7   6 13079.3 937.007  42
   1  -7   7 6745.24 1108.52   3
   1  -7   7 7460.91 725.358  53
   1  -7   7 8053.47 748.562  49
   1  -7   7 8427.85 732.352  43
   1  -7   7 8394.89 704.315  42
  -1   7  -7 8170.75 698.514  65
   1  -7   7 7889.96 645.182  31
   1  -7   7 8016.33 622.962  60
   1  -7   7 8976.19 774.717  61
   1  -7   7 8933.81 656.660   8
   1  -7   7 7562.12 1254.33  76
   1  -7   8 2719.33 413.371  53
   1  -7   8 1423.70 310.311  49
   1  -7   8 1512.12 309.612  43
   1  -7   8 1705.26 306.174  42
  -1   7  -8 2067.14 328.783  65
   1  -7   8 1827.28 281.081  31
   1  -7   8 2323.24 387.882  61
   1  -7   8 1896.82 587.139   3
   1  -7   8 1872.47 629.886  76
   1  -7   9 10076.3 835.198  49
   1  -7   9 9084.86 673.203  10
   1  -7   9 8391.46 707.224  42
   1  -7   9 8576.61 761.211  43
   1  -7   9 9649.07 823.428  53
   1  -7   9 10573.3 705.544  31
  -1   7  -9 8255.67 730.318  65
   1  -7   9 10183.4 823.218  61
   1  -7  10 277.087 135.684   9
  -1   7 -10 70.8165 108.839  65
   1  -7  10 31.7914 91.4361  42
   1  -7  10 155.901 146.684  43
   1  -7  10 293.851 170.630  49
   1  -7  10 42.3488 152.591  53
   1  -7  10 75.7553 136.492  61
   1  -7  11 5467.52 503.386   9
  -1   7 -11 4058.60 458.919  65
   1  -7  11 5224.91 472.310  42
   1  -7  11 4548.14 501.594  43
   1  -7  11 5170.18 541.336  49
   1  -7  11 4904.55 543.085  53
   1  -7  11 4546.68 489.121  61
   1  -7  12 6508.56 602.411  53
   1  -7  12 6842.44 596.385  49
  -1   7 -12 7148.80 572.111  65
   1  -7  12 6754.64 539.027   9
   1  -7  12 6330.82 567.026  43
   1  -7  12 5846.76 565.597  34
   1  -7  13 3035.90 339.160  43
   1  -7  13 2703.87 347.160  53
  -1   7 -13 2864.18 313.746  65
   1  -7  13 2152.82 309.535  34
  -1   7 -14 109.954 68.3341  65
   1  -7  14 125.910 91.2348  34
   1  -7  14 55.3219 72.3013  43
   1  -7  15 265.147 88.5834  34
   1  -7  15 193.993 63.0239  43
   1  -7  15 71.5044 60.4623  41
  -1   6  21 3891.99 294.828  62
   1  -6 -21 4469.75 297.637  59
  -1   6  21 3397.50 273.251  69
   1  -6 -21 4128.64 301.132  50
   1  -6 -20 2035.58 247.455  59
  -1   6  20 1441.15 230.506  62
   1  -6 -20 1778.48 239.555  50
  -1   6  20 1603.40 223.990  69
   1  -6 -19 6907.45 541.771  58
  -1   6  19 5991.80 451.688  52
  -1   6  19 6289.24 553.858  62
   1  -6 -19 6613.05 539.719  59
  -1   6  19 6912.90 545.212  69
   1  -6 -19 6406.02 499.716  66
   1  -6 -18 2464.12 353.422  59
   1  -6 -18 2598.29 336.286  58
   1  -6 -18 1521.59 270.747  66
  -1   6  18 2059.54 292.308  52
   1  -6 -17 545.454 182.345  58
   1  -6 -17 703.500 231.758  59
   1  -6 -17 523.707 186.700  57
  -1   6  17 503.361 143.259  77
   1  -6 -17 283.069 161.308  66
  -1   6  17 454.424 180.722  52
  -1   6  16 183.367 143.743  52
   1  -6 -16 110.175 126.284  58
   1  -6 -16 116.519 140.042  57
   1  -6 -16 237.291 127.688  66
  -1   6  16 109.829 94.5099  77
  -1   6  16 242.520 117.231  68
   1  -6 -15 1898.45 356.258  50
  -1   6  15 1469.59 296.777  52
   1  -6 -15 2019.75 338.808  58
   1  -6 -15 2214.32 366.165  57
   1  -6 -15 1574.75 556.632   2
   1  -6 -15 1915.12 317.772  66
  -1   6  15 1850.95 273.833  77
   1  -6 -15 1710.58 589.437  79
   1  -6 -14 1904.23 346.538  50
  -1   6  14 2155.06 351.770  52
  -1   6  14 1925.77 346.336  51
   1  -6 -14 2073.35 357.386  57
   1  -6 -14 2423.79 367.733  58
   1  -6 -14 1886.99 659.230   2
   1  -6 -14 1796.00 309.978  66
   1  -6 -14 1929.29 702.734  79
  -1   6  14 1887.34 280.582  77
  -1   6  13 115.361 110.570  52
   1  -6 -13 38.7867 111.526  59
   1  -6 -13 40.5182 116.498  57
   1  -6 -13 71.1066 109.290  56
   1  -6 -13 226.479 129.700  58
   1  -6 -13 132.983 250.183   2
   1  -6 -13 206.182 141.681  50
   1  -6 -12 6123.00 1037.14   2
  -1   6  12 5940.34 592.197  52
   1  -6 -12 6876.53 616.525  59
   1  -6 -12 5437.34 577.786  57
   1  -6 -12 6025.01 576.434  56
   1  -6 -12 6339.03 595.257  58
   1  -6 -12 6578.66 562.007  34
   1  -6 -12 6285.23 618.415  50
   1  -6 -11 14965.1 976.523  50
   1  -6 -11 15149.9 1594.75   2
   1  -6 -11 15922.3 1830.36  79
  -1   6  11 13969.5 946.228  52
   1  -6 -11 12968.5 927.290  57
   1  -6 -11 14294.5 932.436  59
   1  -6 -11 13840.2 922.005  56
   1  -6 -11 9985.82 840.323  58
   1  -6 -11 13424.6 866.363  34
  -1   6  11 11399.2 869.514  64
   1  -6 -10 6130.48 559.252  59
   1  -6 -10 6273.99 574.504  56
   1  -6 -10 6645.06 586.282  58
   1  -6 -10 7544.00 629.568  50
   1  -6 -10 6524.27 1024.88   2
   1  -6 -10 6949.49 1160.39  79
   1  -6 -10 7272.82 899.076  25
  -1   6  10 6346.70 590.773  52
   1  -6 -10 6332.06 533.496  34
   1  -6  -9 735.660 381.892   2
   1  -6  -9 2213.33 649.922  79
   1  -6  -9 1341.57 249.597  56
   1  -6  -9 1307.72 250.088  57
   1  -6  -9 1273.37 248.279  63
   1  -6  -9 1444.26 402.497  25
   1  -6  -8 117.274 254.751  79
   1  -6  -8 81.4507 125.151  25
   1  -6  -7 2301.02 586.112  79
   1  -6  -6 1664.42 460.388   2
   1  -6  -6 1494.15 446.330  79
   1  -6  -5 5633.87 803.955   3
   1  -6  -5 4034.69 707.563  79
   1  -6  -4 6748.24 881.060  72
   1  -6  -4 8848.62 998.186   3
   1  -6  -4 7141.90 887.373  79
   1  -6  -3 1164.40 360.605  72
  -1   6   3 912.097 283.906  75
   1  -6  -3 1263.30 386.215   3
  -1   6   3 1184.62 236.964   1
   1  -6  -3 1089.98 276.177  76
   1  -6  -3 1859.36 420.755  79
   1  -6  -2 5017.07 751.809  72
   1  -6  -2 6752.62 843.862   3
   1  -6  -2 6383.06 732.320  76
   1  -6  -2 6080.87 776.598  79
  -1   6   2 7073.48 756.928  75
  -1   6   1 11078.7 947.489  75
   1  -6  -1 11718.0 1138.87  72
   1  -6  -1 9598.99 1038.19   3
   1  -6  -1 9034.61 956.335  76
   1  -6   0 556.085 260.451  72
  -1   6   0 745.603 240.241  75
   1  -6   0 1010.58 328.265   3
   1  -6   0 772.048 291.904  76
  -1   6  -1 2832.89 464.547  75
   1  -6   1 3627.78 664.785  72
   1  -6   1 3461.09 619.498   3
   1  -6   1 4141.78 715.257  76
   1  -6   2 14670.6 1420.25  72
   1  -6   2 15206.8 1494.95  76
   1  -6   2 14828.4 1376.43   3
   1  -6   3 740.966 334.437  72
   1  -6   3 809.436 324.795   3
   1  -6   3 481.752 262.645  25
   1  -6   3 431.812 332.431  76
   1  -6   4 77.6970 146.190  25
   1  -6   4 96.8333 182.180   3
   1  -6   5 214.012 134.395  49
   1  -6   5 375.162 215.724  25
   1  -6   5 187.083 112.557  42
   1  -6   5 101.810 110.818  61
   1  -6   5 415.863 252.584   3
   1  -6   5 201.796 115.745  53
   1  -6   5 161.565 121.792  54
   1  -6   6 9683.92 795.009  53
   1  -6   6 11521.3 821.843  54
   1  -6   6 10359.2 823.882  49
   1  -6   6 10562.9 795.832  42
   1  -6   6 11821.3 1455.70  76
   1  -6   6 9695.53 801.396  61
   1  -6   6 11024.1 748.776  60
   1  -6   6 11808.6 1117.40  25
  -1   6  -6 11522.6 815.254  65
   1  -6   6 10804.7 1313.96   3
  -1   6  -7 6191.84 604.567  65
   1  -6   7 6709.06 619.428  54
   1  -6   7 5735.42 604.395  53
   1  -6   7 6719.01 659.225  49
   1  -6   7 7495.85 639.772  42
   1  -6   7 6957.73 1125.00  76
   1  -6   7 5922.14 609.962  61
   1  -6   7 7252.19 689.648  62
   1  -6   7 6401.18 576.922  23
   1  -6   7 7066.61 551.105   8
   1  -6   7 6725.12 1041.30   3
   1  -6   8 8069.01 689.596  23
   1  -6   8 8499.89 737.439  54
   1  -6   8 9436.27 800.380  53
   1  -6   8 8941.17 797.643  49
   1  -6   8 9742.86 762.150  42
   1  -6   8 10416.8 1413.48  76
   1  -6   8 9919.93 806.980  61
   1  -6   8 9349.68 826.528  62
  -1   6  -8 9041.60 764.512  65
   1  -6   8 8960.63 1251.07   3
   1  -6   9 5945.52 570.359  23
   1  -6   9 7298.93 647.161  54
   1  -6   9 6577.24 656.723  53
   1  -6   9 5754.92 628.597  49
   1  -6   9 6292.25 603.104  42
   1  -6   9 7117.24 1136.11  76
   1  -6   9 4848.36 917.020   3
   1  -6   9 5986.93 528.760  31
   1  -6   9 6113.30 662.227  62
   1  -6   9 5560.90 597.368  61
  -1   6  -9 6202.99 619.598  65
   1  -6  10 2730.41 417.142  49
   1  -6  10 3363.78 907.889   4
  -1   6 -10 3403.26 443.639  65
   1  -6  10 2689.65 382.045  42
   1  -6  10 2658.17 418.710  53
   1  -6  10 2600.82 395.419  61
   1  -6  10 2216.75 346.497  23
   1  -6  11 7432.17 635.353  23
   1  -6  11 7914.86 739.880  49
   1  -6  11 8634.44 688.430   9
  -1   6 -11 8444.56 725.001  65
   1  -6  11 8213.77 670.305  42
   1  -6  11 9286.96 782.723  53
   1  -6  11 7663.09 1361.08   4
   1  -6  11 7319.21 678.041  61
   1  -6  12 5695.26 580.881  49
  -1   6 -12 6051.99 567.304  65
   1  -6  12 4480.25 459.253  42
   1  -6  12 4857.13 499.634  61
   1  -6  12 4122.31 435.825  23
   1  -6  12 4998.41 477.715   9
   1  -6  13 8371.57 678.483  49
   1  -6  13 6964.44 623.749  43
   1  -6  13 6572.05 526.697  42
  -1   6 -13 7807.60 635.003  65
   1  -6  14 5814.41 511.412  49
  -1   6 -14 5297.14 479.979  65
   1  -6  14 6022.99 517.151  43
   1  -6  15 10360.5 684.839  34
  -1   6 -15 10835.3 659.893  65
   1  -6  15 10575.8 669.583  43
  -1   6 -16 5529.86 369.775  65
   1  -6  16 6492.84 406.372  43
   1  -6  16 5809.46 421.078  34
   1  -5 -21 343.740 93.0107  66
  -1   5  21 370.363 104.176  62
   1  -5 -21 349.052 102.315  50
   1  -5 -21 399.671 107.397  58
   1  -5 -21 548.392 108.396  59
   1  -5 -20 1840.31 240.449  66
   1  -5 -20 1484.14 228.292  58
  -1   5  20 1784.85 255.947  62
   1  -5 -20 1572.43 235.062  59
   1  -5 -20 1841.73 255.047  50
  -1   5  19 62.3866 117.360  62
   1  -5 -19 27.0307 134.533  66
  -1   5  19 28.0298 109.765  51
   1  -5 -19-28.7674 112.653  59
   1  -5 -19 224.361 136.218  58
  -1   5  19 87.0282 85.2047  77
   1  -5 -19-29.1594 114.188  50
   1  -5 -18 104.320 136.174  59
  -1   5  18 81.2787 93.0610  52
   1  -5 -18-32.0984 125.700  66
   1  -5 -18 34.9293 131.419  50
   1  -5 -17 2736.42 397.502  59
  -1   5  17 2787.40 346.991  77
  -1   5  17 2539.06 356.252  52
   1  -5 -17 2313.02 358.051  66
   1  -5 -16 8629.94 727.070  66
  -1   5  16 8775.03 655.872  53
  -1   5  16 8442.46 721.386  52
   1  -5 -16 9029.50 751.820  57
  -1   5  16 8796.23 682.005  77
   1  -5 -16 7716.61 1240.21  79
   1  -5 -16 9411.61 782.175  59
   1  -5 -15 1211.68 266.023  57
   1  -5 -15 795.643 239.471  59
   1  -5 -15 1020.55 262.181  58
  -1   5  15 1222.94 268.570  52
  -1   5  15 936.641 207.200  53
   1  -5 -15 1356.25 544.176  79
  -1   5  15 1028.06 217.464  77
   1  -5 -15 746.135 428.834   2
   1  -5 -15 864.187 230.479  66
   1  -5 -14 386.268 172.995  58
   1  -5 -14 81.3776 153.111  59
   1  -5 -14 523.857 205.295  57
  -1   5  14 76.1489 130.802  52
  -1   5  14 29.9835 103.026  77
   1  -5 -14 307.636 289.359  79
   1  -5 -14-36.4171 158.234  66
  -1   5  13 729.133 221.205  52
   1  -5 -13 480.962 190.618  50
  -1   5  13 275.431 144.622  77
   1  -5 -13 613.475 372.897  79
   1  -5 -13 505.229 189.644  57
   1  -5 -13 633.985 199.261  58
   1  -5 -13 249.185 303.119   2
  -1   5  12 2302.85 342.469  52
   1  -5 -12 2476.52 363.353  50
   1  -5 -12 2541.48 747.927  79
  -1   5  12 2145.03 282.710  77
   1  -5 -12 1776.22 535.694   2
   1  -5 -12 1638.07 285.052  56
   1  -5 -12 1717.37 314.208  57
   1  -5 -12 1659.58 301.841  58
   1  -5 -11 440.620 317.243   2
  -1   5  11 1187.79 239.979  52
  -1   5  11 502.553 143.991  77
   1  -5 -11 605.866 162.489  34
   1  -5 -11 622.020 192.566  50
   1  -5 -11 612.375 179.769  59
   1  -5 -11 742.442 198.535  57
   1  -5 -11 215.416 131.210  56
   1  -5 -11 596.334 181.177  58
   1  -5 -10 4709.12 479.618  57
   1  -5 -10 5166.73 860.209   2
  -1   5  10 5139.10 405.906  77
   1  -5  -9 4644.81 765.580   2
   1  -5  -9 4071.79 609.247  25
   1  -5  -9 3760.69 817.643  79
   1  -5  -8 511.320 262.627   2
   1  -5  -8 521.437 246.123  25
   1  -5  -8 651.384 373.443  79
   1  -5  -7 864.955 320.912   2
   1  -5  -7 667.741 312.219  79
   1  -5  -6 748.382 300.935  79
   1  -5  -5 218.881 177.385  79
   1  -5  -4 959.549 299.068   3
  -1   5   4 626.770 143.613   1
   1  -5  -4 911.756 292.973  79
   1  -5  -3 12038.7 1054.74  72
   1  -5  -3 12132.0 1064.47   3
  -1   5   3 9906.77 700.594   1
   1  -5  -3 10862.6 994.478  79
   1  -5  -3 9393.27 784.345  76
   1  -5  -2 20127.0 1429.66  72
   1  -5  -2 19852.0 1436.16   3
   1  -5  -2 17850.9 1349.50  79
   1  -5  -2 17490.3 1218.96  76
   1  -5  -1 1577.82 373.687  72
  -1   5   1 2121.51 357.977  75
   1  -5  -1 1776.00 388.546   3
   1  -5  -1 2256.12 426.573  79
   1  -5  -1 1498.32 325.177  76
  -1   5   0 2274.51 370.927  75
   1  -5   0 2248.40 443.982  72
   1  -5   0 3457.18 535.906   3
   1  -5   0 1939.33 410.821  76
   1  -5   1 5178.62 692.494  72
  -1   5  -1 5090.19 568.660  75
   1  -5   1 5389.10 686.213   3
   1  -5   1 6104.56 782.795  76
  -1   5  -2 1697.15 327.946  75
   1  -5   2 2447.33 485.259  72
   1  -5   2 1422.63 367.036   3
   1  -5   2 1902.64 452.713  76
   1  -5   3 6387.32 819.504   3
   1  -5   3 6445.33 832.665  72
   1  -5   4 9218.03 930.987  25
   1  -5   5 7353.93 1010.07  76
   1  -5   5 5962.14 734.489  25
   1  -5   6 13266.5 1452.62  76
   1  -5   6 14018.2 1166.01  25
   1  -5   7 321.444 135.224  42
   1  -5   7-112.218 172.367  76
   1  -5   7 67.6198 89.9694  61
   1  -5   7 76.7003 93.1576  62
   1  -5   7 97.3950 105.797  54
   1  -5   7 70.5957 108.449  53
   1  -5   7 73.9533 120.494  49
   1  -5   7-34.4884 83.7827  46
   1  -5   8 14883.0 987.200  46
   1  -5   8 13261.4 979.213  49
   1  -5   8 14833.3 965.918  42
   1  -5   8 14349.8 932.097  69
   1  -5   8 13699.4 920.774  23
   1  -5   8 12326.9 926.834  61
   1  -5   8 12400.0 971.031  62
   1  -5   8 14566.0 1568.45  76
   1  -5   8 13148.9 925.504  54
   1  -5   8 12845.9 956.332  53
   1  -5   9 1821.82 335.597  53
   1  -5   9 1788.52 304.940  54
   1  -5   9 1625.30 333.441  49
   1  -5   9 1448.46 290.404  42
   1  -5   9 2403.53 344.265  69
   1  -5   9 2088.98 320.435  23
   1  -5   9 2179.76 381.446  62
   1  -5   9 1942.96 334.057  61
   1  -5   9 1995.02 305.591   7
   1  -5   9 1820.60 564.102  76
   1  -5  10 3051.98 411.181  54
   1  -5  10 3572.16 485.501  49
   1  -5  10 3705.85 450.875  42
   1  -5  10 3228.84 415.029  69
   1  -5  10 2821.90 392.945  23
   1  -5  10 3582.60 494.221  62
   1  -5  10 3541.46 456.235  61
   1  -5  10 3421.03 415.484   7
   1  -5  10 3965.26 828.911  76
   1  -5  11 2487.66 376.444  61
   1  -5  11 2361.41 419.707  62
   1  -5  11 3113.87 447.413  49
   1  -5  11 2410.04 351.654   7
   1  -5  11 2481.26 366.710  69
   1  -5  11 3078.67 394.692  54
   1  -5  11 2361.48 363.102  23
   1  -5  11 2856.57 390.880  42
   1  -5  11 2661.91 801.162   4
   1  -5  12 3939.47 468.090  61
   1  -5  12 3781.41 524.690  62
   1  -5  12 4260.25 537.242  49
   1  -5  12 4846.18 496.998   7
   1  -5  12 4146.64 441.510   9
   1  -5  12 4218.49 477.633  69
   1  -5  12 4490.08 465.671  54
   1  -5  12 4450.12 480.470  23
   1  -5  12 3860.71 460.412  42
   1  -5  12 3859.98 1003.65   4
   1  -5  13 2157.83 365.127  49
   1  -5  13 1774.21 290.856   7
   1  -5  13 2283.36 319.877  69
   1  -5  13 2062.80 361.109  62
   1  -5  13 1882.06 298.055  42
   1  -5  13 2105.96 313.521  23
   1  -5  14 9456.84 680.656  23
   1  -5  14 9881.09 770.174  49
   1  -5  14 10285.1 698.194   7
   1  -5  14 9301.89 680.513  69
   1  -5  14 9248.26 757.500  53
   1  -5  14 9233.80 776.871  62
  -1   5 -14 10843.6 791.652  65
   1  -5  14 10248.1 682.391  42
   1  -5  15 10277.9 725.534  53
   1  -5  15 9645.91 704.348  49
   1  -5  15 8632.43 590.769  23
  -1   5 -15 11234.5 740.444  65
   1  -5  15 9311.06 611.432   7
  -1   5 -16 1754.47 236.385  65
   1  -5  16 1620.28 235.687  43
   1  -5  16 1398.27 235.018  53
   1  -5  16 2117.93 259.564  49
   1  -5  17 11706.6 673.304  34
  -1   5 -17 12263.2 646.940  65
   1  -5  17 11083.9 643.992  43
   1  -5  17 12721.2 675.661  53
  -1   4  21-31.9414 95.0053  69
  -1   4  21 81.5992 75.2018  62
   1  -4 -21 75.0663 72.9237  58
   1  -4 -21 12.4481 54.0844  59
   1  -4 -21 46.8407 67.8337  50
   1  -4 -21-15.5161 82.5581  66
  -1   4  20 1481.14 233.449  69
  -1   4  20 1268.65 191.187  77
  -1   4  20 1401.14 241.607  62
   1  -4 -20 1470.29 220.824  59
   1  -4 -20 1407.83 226.652  58
   1  -4 -20 1552.95 230.819  66
   1  -4 -20 1318.13 220.771  50
   1  -4 -19 121.905 114.844  50
  -1   4  19 89.8099 126.091  69
  -1   4  19 329.787 129.392  77
  -1   4  19 88.2843 106.203  51
   1  -4 -19 178.145 125.059  58
   1  -4 -19 322.138 138.790  59
  -1   4  19 131.027 151.075  62
   1  -4 -19 180.791 150.105  66
  -1   4  18 351.403 166.435  69
   1  -4 -18 176.369 127.164  59
   1  -4 -18 243.358 141.370  58
   1  -4 -18 36.1672 124.323  50
  -1   4  18 34.7640 125.330  51
  -1   4  18 212.506 122.508  52
   1  -4 -18 282.470 153.477  66
  -1   4  18 59.1917 85.2042  77
  -1   4  17 4222.78 453.879  77
   1  -4 -17 4760.21 517.411  58
   1  -4 -17 3966.24 498.025  50
  -1   4  17 3763.77 442.049  52
  -1   4  17 4160.63 491.777  51
  -1   4  17 4242.22 422.015  53
   1  -4 -17 4112.04 488.450  59
   1  -4 -17 4326.71 494.775  66
   1  -4 -16 4082.73 499.662  59
  -1   4  16 3957.94 448.297  77
   1  -4 -16 3296.51 790.753  79
   1  -4 -16 4949.26 527.069  58
  -1   4  16 3686.45 454.180  52
  -1   4  16 3718.38 486.232  51
  -1   4  16 4583.47 458.398  53
  -1   4  16 3697.20 975.460   4
   1  -4 -16 3750.10 487.933  50
   1  -4 -16 3836.63 483.311  66
  -1   4  15 9642.47 742.451  77
   1  -4 -15 8864.17 1329.31  79
   1  -4 -15 10382.6 835.018  59
   1  -4 -15 10609.7 817.681  57
  -1   4  15 10493.7 834.169  51
  -1   4  15 10388.5 807.563  52
  -1   4  15 9320.18 721.764  53
   1  -4 -15 8485.51 1197.95   2
   1  -4 -15 9651.15 820.834  50
   1  -4 -15 10837.4 829.888  66
   1  -4 -14 25598.9 1479.04  57
   1  -4 -14 26502.2 1504.86  59
  -1   4  14 23869.4 1433.91  52
  -1   4  14 24764.8 1470.91  51
   1  -4 -14 21871.2 2044.90   2
   1  -4 -14 25711.7 1465.66  66
   1  -4 -14 25475.3 2363.66  79
  -1   4  14 24213.6 1364.03  77
   1  -4 -13 6114.61 596.439  57
   1  -4 -13 6175.41 596.576  59
   1  -4 -13 6839.72 1040.09   2
  -1   4  13 5805.22 513.419  77
   1  -4 -13 5574.04 1044.46  79
  -1   4  13 6351.55 601.730  51
  -1   4  13 5619.54 562.494  52
   1  -4 -12 10920.0 814.725  59
   1  -4 -12 10575.5 806.082  57
   1  -4 -12 11042.8 814.199  58
   1  -4 -12 10902.4 1298.50   2
  -1   4  12 11549.8 739.490  77
   1  -4 -12 11648.2 1515.70  79
  -1   4  12 11334.2 816.994  52
  -1   4  11 284.234 111.557  77
   1  -4 -11 132.151 203.068  79
   1  -4 -11 124.696 107.251  58
   1  -4 -11 62.9006 76.6411  57
   1  -4 -11 99.8319 187.898   2
   1  -4 -10 181.941 198.394   2
   1  -4 -10 741.518 380.045  79
  -1   4  10 526.083 120.306  77
   1  -4  -9 295.667 151.655  25
   1  -4  -9 164.719 155.202   2
  -1   4   9 241.597 84.4027  77
   1  -4  -8 8114.35 922.877   2
   1  -4  -8 7660.77 767.018  25
   1  -4  -7 13551.4 1081.74  25
   1  -4  -7 13057.7 1175.65   2
   1  -4  -7 15738.7 1426.08  79
  -1   4   6 1036.67 166.797   1
   1  -4  -6 2200.21 438.032   2
   1  -4  -6 2256.25 478.809  79
  -1   4   5 1187.12 164.502   1
   1  -4  -5 1345.45 364.629  79
  -1   4   4 5869.17 412.753   1
   1  -4  -4 6524.70 718.546  79
   1  -4  -3 207.261 149.865   3
  -1   4   3 543.037 122.386   1
   1  -4  -3 590.625 221.056  79
   1  -4  -2 7673.29 752.901  72
   1  -4  -2 9144.75 822.281   3
   1  -4  -2 8375.98 673.593  76
   1  -4  -2 8900.87 789.178  79
   1  -4  -1 6289.63 664.973  72
   1  -4  -1 6437.76 671.089   3
   1  -4  -1 6825.11 636.612  76
  -1   4   1 6902.67 596.364  75
   1  -4  -1 6562.83 662.831  79
  -1   4   0 431.379 134.480  75
   1  -4   0 189.942 126.985  72
   1  -4   0 335.367 165.047   3
   1  -4   0 459.176 199.892  76
   1  -4   1 3442.85 497.273  72
  -1   4  -1 3005.89 369.618  75
   1  -4   1 2377.87 406.030   3
   1  -4   1 2295.02 419.623  76
  -1   4  -2 4878.39 501.009  75
   1  -4   2 5392.17 646.634  72
   1  -4   2 4440.13 581.887   3
   1  -4   3 30937.2 1877.50  72
   1  -4   3 27502.4 1269.86   2
   1  -4   4 6237.39 669.367  25
   1  -4   4 5736.33 794.658  76
   1  -4   5 19250.4 1338.38  25
   1  -4   5 20752.4 1651.36  76
   1  -4   6 2427.32 404.490  25
   1  -4   6 2608.31 559.061  76
   1  -4   7 47361.4 2986.60  76
   1  -4   8 998.847 221.891  46
   1  -4   8 397.777 306.870  76
   1  -4   8 714.840 160.509  77
   1  -4   9 3348.38 365.844  28
   1  -4   9 5393.44 885.896  76
   1  -4   9 5383.61 450.564  77
   1  -4   9 4872.58 503.042  61
   1  -4   9 4858.75 539.974  62
   1  -4   9 4924.17 507.314  69
   1  -4   9 5256.13 500.759  54
   1  -4   9 5085.19 523.246  46
   1  -4  10 9671.98 675.666  77
   1  -4  10 11224.3 1307.48  76
   1  -4  10 9076.26 754.029  61
   1  -4  10 9696.17 831.287  62
   1  -4  10 9377.25 762.251  69
   1  -4  10 10712.1 768.069  54
  -1   4 -10 8202.12 693.144  50
   1  -4  10 9423.95 781.414  46
   1  -4  11 17776.4 1118.45  54
   1  -4  11 16892.7 1187.58  53
   1  -4  11 17602.0 1178.53  46
  -1   4 -11 19437.4 1148.31  50
   1  -4  11 19887.0 1192.90   7
   1  -4  11 17763.5 1156.23  42
   1  -4  11 16459.2 1717.32  76
   1  -4  11 19552.6 1082.86  77
   1  -4  11 18332.0 1183.26  69
   1  -4  11 17796.5 1152.34  61
   1  -4  11 15948.5 1199.82  62
   1  -4  11 18608.0 2143.76   4
   1  -4  12 7381.95 662.858  61
   1  -4  12 7463.91 745.154  62
   1  -4  12 7848.05 698.866  69
   1  -4  12 7343.21 596.376  77
   1  -4  12 8799.94 726.530  23
  -1   4 -12 8245.03 676.051  50
   1  -4  12 8635.05 726.230  46
   1  -4  12 7875.25 617.923   9
   1  -4  12 6896.86 657.885   7
   1  -4  12 7350.62 624.514  54
   1  -4  12 6754.81 687.573  53
   1  -4  12 8752.94 712.493  42
   1  -4  12 7279.72 1342.05   4
   1  -4  13 13818.9 965.636  23
  -1   4 -13 13190.0 921.632  50
   1  -4  13 14185.8 984.822  46
   1  -4  13 14809.0 1054.25  49
   1  -4  13 14451.0 983.076   7
   1  -4  13 13522.5 941.818  42
   1  -4  13 13685.3 974.340  69
   1  -4  13 11796.7 1719.16   4
   1  -4  13 14775.6 1048.70  53
   1  -4  13 13814.5 885.837  54
   1  -4  13 12966.3 922.133  61
   1  -4  13 12725.4 1015.98  62
   1  -4  14 2039.90 342.104  53
   1  -4  14 1267.58 268.947   7
   1  -4  14 2195.75 316.837  42
   1  -4  14 1677.51 324.342  49
  -1   4 -14 1500.76 262.054  50
   1  -4  14 2299.40 338.726  69
   1  -4  14 1656.02 287.467  23
   1  -4  14 1529.12 339.344  62
   1  -4  15 172.831 140.464  53
   1  -4  15 29.5274 78.5530   7
   1  -4  15 24.8657 85.4004  42
   1  -4  15 36.9872 113.618  62
   1  -4  15-29.5256 111.081  69
   1  -4  15 28.4346 92.6455  23
   1  -4  15 213.247 133.712  49
   1  -4  16 1573.98 261.117  49
   1  -4  16 1604.06 272.457  62
   1  -4  16 1269.90 214.987   7
   1  -4  16 1702.87 275.075  53
   1  -4  16 1601.51 226.555  23
   1  -4  16 1446.31 222.700  69
   1  -4  17 61.8715 74.2915  49
  -1   4 -17 88.6610 86.7980  65
   1  -4  17 15.0980 61.3580   7
   1  -4  17-42.1456 116.698  53
   1  -4  17 12.4300 54.0049  23
   1  -4  18 3967.20 315.250  43
   1  -4  18 4258.52 299.605  49
  -1   4 -18 4425.94 323.300  65
  -1   3  21 6935.06 458.731  69
   1  -3 -21 6435.26 424.930  58
   1  -3 -21 6771.18 449.342  50
  -1   3  21 6633.95 460.288  62
  -1   3  20 13141.1 772.242  69
  -1   3  20 10724.8 698.619  77
   1  -3 -20 12514.4 751.765  58
   1  -3 -20 11961.9 750.052  50
  -1   3  20 10757.4 750.805  62
   1  -3 -20 10833.6 691.745  59
  -1   3  19 22726.4 1249.95  69
  -1   3  19 21018.1 1179.11  77
   1  -3 -19 23197.9 1243.91  58
   1  -3 -19 20010.8 1205.15  50
   1  -3 -19 19416.6 1170.68  59
  -1   3  19 21559.0 1261.32  62
  -1   3  18 12081.6 857.466  69
   1  -3 -18 11820.5 845.769  58
   1  -3 -18 10834.1 834.784  50
  -1   3  18 11197.1 829.887  51
  -1   3  18 10948.7 786.444  77
   1  -3 -18 10070.2 794.849  59
  -1   3  18 10496.6 856.128  62
   1  -3 -17 4716.53 514.354  58
   1  -3 -17 4447.74 517.318  50
  -1   3  17 3761.27 493.807  51
  -1   3  17 4081.99 438.206  53
  -1   3  17 3223.39 400.346  52
   1  -3 -17 4538.24 512.903  59
  -1   3  17 5377.23 516.735  77
   1  -3 -16 3173.67 441.106  59
  -1   3  16 3490.58 427.177  77
   1  -3 -16 2579.02 683.619  79
   1  -3 -16 3115.91 439.516  58
  -1   3  16 3432.65 470.201  51
  -1   3  16 3509.41 427.616  52
  -1   3  16 3024.07 380.317  53
  -1   3  16 2574.13 856.724   4
   1  -3 -16 3548.52 482.749  50
   1  -3 -16 3473.93 478.608  66
   1  -3 -15 401.278 290.604  79
  -1   3  15 133.433 125.660  77
   1  -3 -15 118.652 182.346  58
   1  -3 -15 223.628 134.401  57
   1  -3 -15 411.417 184.336  59
  -1   3  15 203.025 146.397  51
  -1   3  15 144.559 124.280  52
  -1   3  15 127.321 129.501  53
  -1   3  15-183.438 445.512   4
   1  -3 -15 168.123 151.528  50
   1  -3 -15 163.908 147.735  66
   1  -3 -14 6576.23 1094.99  79
  -1   3  14 6003.24 545.915  77
   1  -3 -14 5351.93 577.309  58
   1  -3 -14 6531.05 616.799  59
   1  -3 -14 6409.07 597.605  57
  -1   3  14 6030.25 550.295  53
  -1   3  14 5611.79 562.383  52
  -1   3  14 5709.51 593.727  51
   1  -3 -14 5164.96 898.306   2
   1  -3 -14 5916.92 601.149  50
   1  -3 -14 5182.20 560.937  66
  -1   3  13 2999.30 396.464  51
  -1   3  13 2302.80 338.267  52
   1  -3 -13 1835.50 324.528  50
   1  -3 -13 3209.19 405.731  59
   1  -3 -13 2421.25 354.280  58
   1  -3 -13 2538.32 359.326  57
   1  -3 -13 2141.44 593.918   2
   1  -3 -13 3954.57 828.041  79
  -1   3  13 2366.11 320.797  77
   1  -3 -12 5765.24 535.829  57
   1  -3 -12 5617.09 533.414  58
   1  -3 -12 5792.25 548.510  59
   1  -3 -12 4966.45 932.611  79
  -1   3  12 5636.29 475.583  77
   1  -3 -12 6107.80 901.239   2
  -1   3  12 5155.88 511.571  52
  -1   3  12 5546.51 539.968  51
   1  -3 -11 2910.85 710.239  79
  -1   3  11 3493.07 339.337  77
   1  -3 -11 4130.64 716.368   2
  -1   3  10 56.0266 64.1390  77
   1  -3 -10-81.6751 153.636   2
  -1   3   9 79.3826 57.2994  77
   1  -3  -9 220.233 178.310   2
   1  -3  -8 369.202 144.756  25
  -1   3   8 148.203 67.4524  77
   1  -3  -8 196.838 159.505   2
   1  -3  -7 12238.3 895.570  25
   1  -3  -7 11524.9 1039.84   2
   1  -3  -6 17078.9 1139.25  25
   1  -3  -6 18849.2 1320.45   2
   1  -3  -5 16193.5 1206.85  79
   1  -3  -5 14895.0 1055.32   2
   1  -3  -4 33082.0 1737.99  79
  -1   3   4 25471.0 1187.28   1
   1  -3  -3 4686.06 531.396  79
  -1   3   3 5595.44 351.796   1
   1  -3  -2 36.3660 88.3320  79
   1  -3  -2 23.4034 62.2860  76
   1  -3  -2 149.204 114.595   3
   1  -3  -1 13551.6 921.708  72
   1  -3  -1 14225.5 955.941  79
   1  -3  -1 14088.3 889.306  76
   1  -3  -1 13662.0 950.766   3
   1  -3   0 6757.90 591.720  72
  -1   3   0 6339.44 477.498  75
   1  -3   0 5433.50 536.526  76
   1  -3   0 6204.82 579.263  79
   1  -3   0 5601.48 553.356   3
  -1   3  -1 11206.6 696.150  75
   1  -3   1 10984.3 825.045  72
   1  -3   1 8846.58 776.384  76
   1  -3   1 10408.0 797.944   3
  -1   3  -2 1836.38 260.424  75
   1  -3   2 1721.29 323.533  72
   1  -3   3 47.9251 104.097  72
   1  -3   3 9.32463 19.6158   2
   1  -3   3 51.8328 112.585  76
   1  -3   4 336.201 147.014  25
   1  -3   4 461.907 208.491  76
   1  -3   5 17616.4 1137.26  25
   1  -3   5 17083.0 1353.36  76
   1  -3   6 3044.74 392.387  25
   1  -3   6 3071.95 564.705  76
   1  -3   7 2419.75 264.694  77
   1  -3   7 2886.34 555.772  76
   1  -3   8 5885.55 462.736  77
   1  -3   8 5390.68 801.913  76
   1  -3   9 2431.26 554.565  76
   1  -3   9 2912.57 326.722  77
   1  -3   9 2537.28 359.020  53
   1  -3  10 648.231 155.193  28
   1  -3  10 740.245 207.835  69
   1  -3  10 722.660 171.531  77
   1  -3  10 482.759 278.679  76
   1  -3  10 826.045 231.557  62
   1  -3  10 737.036 209.626  52
   1  -3  10 872.121 196.398  54
   1  -3  10 650.576 194.096  53
  -1   3 -10 497.479 160.562  50
   1  -3  10 636.087 189.854  46
   1  -3  11 1354.02 285.528  46
  -1   3 -11 1245.34 250.799  50
   1  -3  11 1143.39 562.246   4
   1  -3  11 978.165 206.006  77
   1  -3  11 816.749 352.667  76
   1  -3  11 1446.54 305.352  62
   1  -3  11 878.205 237.620  69
   1  -3  11 708.763 173.652  28
   1  -3  11 1167.28 223.696  54
   1  -3  11 854.673 230.346  53
   1  -3  11 741.822 219.508  52
   1  -3  12 1322.22 280.881  46
  -1   3 -12 392.080 160.883  50
   1  -3  12 522.393 148.780   9
   1  -3  12 548.597 163.412  77
   1  -3  12 173.712 377.855   4
   1  -3  12 526.181 192.672  69
   1  -3  12 601.811 200.696  52
   1  -3  12 504.265 162.339  54
   1  -3  12 653.750 218.329  53
   1  -3  12 753.504 201.330  61
   1  -3  12 225.365 156.112  62
   1  -3  13 4847.09 496.340  61
   1  -3  13 4446.63 559.391  62
   1  -3  13 4650.19 540.835  69
   1  -3  13 4152.14 455.598  77
   1  -3  13 4982.85 1108.21   4
   1  -3  13 5331.59 577.092  53
   1  -3  13 4888.33 461.755  54
   1  -3  13 4532.68 523.055  46
  -1   3 -13 4453.72 496.227  50
   1  -3  14 9475.43 763.723  46
  -1   3 -14 9554.70 750.289  50
   1  -3  14 9713.34 756.189  42
   1  -3  14 9215.40 706.073  77
   1  -3  14 8777.48 1449.90   4
   1  -3  14 10449.9 815.497  69
   1  -3  14 10018.8 819.854  53
   1  -3  14 8954.79 816.512  62
   1  -3  15 12769.5 915.630  23
  -1   3 -15 12600.7 881.981  50
   1  -3  15 13218.1 903.245  46
   1  -3  15 12969.8 885.598  42
   1  -3  15 13687.6 862.931  77
   1  -3  15 13294.2 936.184  69
   1  -3  15 14771.0 971.965   7
   1  -3  15 13738.0 950.426  53
   1  -3  15 12918.2 977.890  62
   1  -3  16 1958.37 310.072  53
   1  -3  16 2212.67 318.328   7
   1  -3  16 2009.20 271.963  42
   1  -3  16 2295.53 351.585  62
   1  -3  16 2325.94 350.054  49
  -1   3 -16 2399.18 306.641  50
   1  -3  16 2302.22 319.268  23
   1  -3  16 2258.45 323.244  69
   1  -3  17 3432.74 356.032  69
   1  -3  17 3399.42 363.529   7
   1  -3  17 3506.64 385.853  49
   1  -3  17 3501.36 351.126  23
   1  -3  17 3296.27 365.222  53
   1  -3  18 2435.32 246.157   7
   1  -3  18 2013.30 213.494  69
   1  -3  18 2378.16 262.337  49
   1  -3  18 1911.72 203.415  23
  -1   3 -18 2671.28 292.923  65
   1  -3  19 6594.56 419.647  43
   1  -3  19 6745.44 388.660  49
  -1   2  21 2826.69 263.566  69
   1  -2 -21 3535.23 291.860  66
   1  -2 -21 2646.58 221.008  58
   1  -2 -21 3356.23 280.009  50
  -1   2  21 2930.39 284.830  62
  -1   2  20 1454.17 226.935  69
  -1   2  20 1251.90 208.850  77
   1  -2 -20 1146.21 221.033  66
   1  -2 -20 883.232 161.700  59
   1  -2 -20 1117.15 195.837  58
   1  -2 -20 1354.66 218.789  50
  -1   2  20 783.255 204.360  62
  -1   2  19 1350.99 259.061  69
  -1   2  19 1529.64 251.333  77
   1  -2 -19 1372.93 261.260  66
   1  -2 -19 1501.58 263.818  58
   1  -2 -19 1549.13 255.196  59
  -1   2  19 1666.71 308.333  62
   1  -2 -19 1429.15 262.222  50
   1  -2 -18 9177.77 745.494  50
  -1   2  18 9071.99 743.571  69
  -1   2  18 9641.02 716.440  77
  -1   2  18 8630.23 659.992  53
  -1   2  18 8787.52 734.018  51
   1  -2 -18 9367.07 734.018  58
   1  -2 -18 10104.7 785.586  66
   1  -2 -18 9248.77 720.318  59
  -1   2  18 9110.39 778.704  62
   1  -2 -17 60702.9 2954.35  50
  -1   2  17 61455.8 2953.23  69
   1  -2 -17 63518.4 2950.25  58
  -1   2  17 61170.9 2834.73  53
  -1   2  17 61352.6 2954.39  51
   1  -2 -17 61130.9 2976.06  66
   1  -2 -17 62000.8 2929.77  59
  -1   2  17 59036.7 2865.26  77
   1  -2 -16 21715.3 1312.56  59
  -1   2  16 21475.2 2392.46   4
   1  -2 -16 22281.9 1324.49  58
  -1   2  16 20396.2 1219.09  52
  -1   2  16 20569.8 1305.78  51
  -1   2  16 19523.7 1203.62  53
   1  -2 -16 19792.2 1308.63  66
   1  -2 -16 21330.8 1334.01  50
  -1   2  16 20483.9 1242.46  77
   1  -2 -16 18212.6 1843.97  79
  -1   2  15 20525.1 2342.98   4
   1  -2 -15 23712.4 1375.68  58
  -1   2  15 20692.0 1284.89  52
  -1   2  15 21475.6 1279.87  53
  -1   2  15 21342.7 1350.63  51
   1  -2 -15 23844.3 1397.53  59
   1  -2 -15 23530.9 1407.48  50
   1  -2 -15 18918.6 1927.37  79
  -1   2  15 22404.9 1297.61  77
  -1   2  14 6253.39 1279.61   4
   1  -2 -14 7264.44 650.454  58
  -1   2  14 7598.17 624.766  53
  -1   2  14 6476.38 601.682  52
  -1   2  14 6048.61 609.232  51
   1  -2 -14 7237.52 654.292  59
  -1   2  14 7454.12 608.275  77
   1  -2 -14 5912.96 1010.00  79
   1  -2 -14 6461.45 640.041  50
  -1   2  13 3942.36 438.722  52
  -1   2  13 3781.12 425.626  53
  -1   2  13 4046.28 466.477  51
   1  -2 -13 4154.10 472.981  50
   1  -2 -13 3772.63 444.207  58
   1  -2 -13 3740.61 447.933  59
   1  -2 -13 3176.13 407.208  57
   1  -2 -13 3942.00 697.421   2
   1  -2 -13 3373.56 743.830  79
  -1   2  13 4448.51 427.076  77
  -1   2  12 259.156 121.879  51
   1  -2 -12 100.701 103.117  50
  -1   2  12 123.952 97.0806  77
   1  -2 -12 85.9960 161.768   2
   1  -2 -12 124.409 89.3772  58
   1  -2 -12 129.749 105.691  59
   1  -2 -12-30.5361 74.1657  57
   1  -2 -11 320.610 194.756   2
  -1   2  11 130.201 97.3909  77
   1  -2 -10 35133.2 2230.01   2
  -1   2  10 34521.0 1616.08  77
   1  -2  -9 40433.9 2355.76   2
  -1   2   9 38537.8 1750.21  77
   1  -2  -8 189.228 82.4627  25
   1  -2  -8-58.5913 220.477   2
  -1   2   8 189.155 79.1575  77
   1  -2  -7 29885.5 1549.65  25
   1  -2  -7 33343.3 1892.17   2
   1  -2  -6 50110.6 2346.04  25
   1  -2  -6 50276.3 2580.14   2
   1  -2  -5 4978.83 456.397  25
   1  -2  -5 4869.57 538.819   2
  -1   2   4 11903.4 633.724   1
   1  -2  -4 17849.6 1006.02   2
  -1   2   3 20993.6 930.905   1
   1  -2  -3 27513.0 1356.74  79
   1  -2  -2 10190.9 715.761   3
  -1   2   2 10569.6 485.822   1
   1  -2  -2 10581.2 738.901  79
   1  -2  -1 341.858 121.806   3
   1  -2  -1 155.779 90.1001  76
   1  -2  -1 186.149 115.816  79
   1  -2   0 2022.26 259.740  72
   1  -2   0 1890.82 258.476   3
   1  -2   0 1927.15 279.052  79
   1  -2   0 1799.48 250.729  76
   1  -2   1 6056.31 502.064  72
  -1   2  -1 5246.16 371.065  75
   1  -2   1 6579.16 573.099   4
   1  -2   2 4155.79 429.975  72
   1  -2   2 3781.03 235.696   2
   1  -2   2 3701.53 453.322   4
   1  -2   2 3008.33 385.219  76
   1  -2   3 434.475 136.039  25
   1  -2   3 611.305 223.149   4
   1  -2   3 269.036 145.429  76
   1  -2   4 41671.2 1988.63  25
   1  -2   4 40942.2 2320.06   4
   1  -2   4 39807.2 2170.03  76
   1  -2   5 22295.0 1497.86  76
   1  -2   5 24357.4 1282.10  25
   1  -2   6 17727.1 1277.14  76
   1  -2   6 16173.5 932.320  25
   1  -2   7 22933.5 1597.26  76
   1  -2   7 22989.8 1138.01  77
   1  -2   8 14842.2 1348.04  76
   1  -2   8 20130.3 1013.23  77
   1  -2   9 22.7148 65.2914  77
   1  -2   9 151.161 142.182  76
   1  -2  10 2921.00 328.246  77
   1  -2  10 2396.01 516.014  76
   1  -2  10 2046.16 261.586  28
   1  -2  10 2401.38 337.380  53
   1  -2  11 2890.10 397.655  52
   1  -2  11 3323.20 415.873  53
  -1   2 -11 2959.47 379.634  50
   1  -2  11 3084.74 404.302  46
  -1   2 -11 3398.31 383.702  66
   1  -2  11 2862.93 327.535  28
   1  -2  11 3358.36 373.941  77
   1  -2  11 3511.92 429.566  69
   1  -2  11 4295.63 492.727  62
   1  -2  11 2453.47 736.593   4
   1  -2  12 334.744 152.431  46
  -1   2 -12 528.658 180.619  50
   1  -2  12 425.377 196.996  62
   1  -2  12 556.955 194.231  69
   1  -2  12 948.783 205.853  77
  -1   2 -12 481.128 157.039  66
   1  -2  12 432.790 166.671  52
   1  -2  12 488.461 178.970  53
   1  -2  12 1001.99 513.361   4
  -1   2 -13 4059.65 484.121  50
   1  -2  13 4360.78 502.669  46
   1  -2  13 4672.43 558.814  62
   1  -2  13 4976.93 550.491  69
   1  -2  13 3599.42 421.779  77
  -1   2 -13 4465.98 477.238  66
   1  -2  13 3905.25 485.025  53
   1  -2  13 4103.74 494.200  52
   1  -2  13 3519.06 930.831   4
   1  -2  14 151.041 123.049  46
  -1   2 -14-37.7306 108.440  50
   1  -2  14 226.175 162.952  62
   1  -2  14 170.015 153.115  69
   1  -2  14 132.673 108.091  77
  -1   2 -14-34.2108 105.114  66
   1  -2  14 315.025 171.080  52
   1  -2  14 235.596 170.593  53
   1  -2  14-178.691 274.458   4
   1  -2  15 7876.06 753.590  62
   1  -2  15 8412.90 746.831  69
   1  -2  15 9030.32 694.159  77
  -1   2 -15 9440.96 713.641  66
   1  -2  15 8600.89 715.866  46
  -1   2 -15 8952.03 729.189  50
   1  -2  15 8835.97 734.871  53
   1  -2  16 6129.14 617.710  62
   1  -2  16 5868.00 593.577  69
   1  -2  16 6205.08 541.780  77
  -1   2 -16 6494.92 549.136  66
   1  -2  16 6624.45 599.069  53
   1  -2  16 6496.66 566.937  46
  -1   2 -16 6498.29 576.070  50
   1  -2  17 117.166 123.233  23
   1  -2  17 56.5879 97.2058  53
  -1   2 -17 50.8029 78.0708  50
   1  -2  17 162.527 100.896  42
   1  -2  17 99.3743 93.5010  77
   1  -2  17 30.9119 106.194  69
   1  -2  17 31.0113 101.071   7
  -1   2 -17 44.9904 81.0687  66
   1  -2  17 32.7586 142.331  62
   1  -2  18 718.474 166.640   7
   1  -2  18 516.548 142.753  23
   1  -2  18 678.861 170.420  49
   1  -2  18 927.131 185.182  69
   1  -2  19 374.432 103.511   7
   1  -2  19 163.593 74.6495  69
   1  -2  19 181.868 71.5585  23
   1  -2  19 454.888 113.383  49
  -1   2 -20 2526.43 181.063  65
   1  -2  20 1122.89 131.045  43
  -1   1  21 28615.8 1293.27  69
  -1   1  21 26900.5 1311.58   7
  -1   1  21 31339.4 1351.89  62
   1  -1 -21 28114.8 1298.29  50
   1  -1 -21 30475.4 1329.29  66
  -1   1  20 28812.2 1374.35  69
  -1   1  20 27898.6 1360.56  77
  -1   1  20 26291.0 1394.92  62
   1  -1 -20 26130.2 1283.82  58
   1  -1 -20 27685.5 1370.34  50
   1  -1 -20 28703.8 1391.45  66
  -1   1  19 2952.67 363.077  69
  -1   1  19 2756.10 330.961  77
   1  -1 -19 2573.69 298.432  59
  -1   1  19 2294.47 344.283  62
   1  -1 -19 2366.64 301.884  58
   1  -1 -19 2524.56 340.558  66
   1  -1 -19 2700.45 347.160  50
   1  -1 -18 71.0776 144.531  50
  -1   1  18 103.477 118.600  69
  -1   1  18 342.145 154.909  77
  -1   1  18 168.700 118.406  53
   1  -1 -18 272.725 135.815  59
   1  -1 -18 31.5974 108.671  58
  -1   1  18 393.161 181.247  62
   1  -1 -18 110.791 150.181  66
  -1   1  17 270.354 162.482  69
  -1   1  17 33.8517 110.337  77
  -1   1  17 95.9381 109.873  53
  -1   1  17-77.4179 201.637  51
   1  -1 -17 35.6133 134.019  59
   1  -1 -17 290.122 147.400  58
   1  -1 -17 123.867 155.366  66
   1  -1 -17 80.2426 130.757  50
   1  -1 -16 42.3597 138.056  50
  -1   1  16 40.5496 107.927  69
   1  -1 -16 268.728 150.365  58
   1  -1 -16 38.5650 110.866  59
  -1   1  16 102.029 133.219  53
  -1   1  16 122.769 117.638  51
  -1   1  16-179.665 275.966   4
   1  -1 -16 301.771 193.071  66
  -1   1  16 103.691 106.228  77
   1  -1 -15 3403.96 438.765  59
  -1   1  15 2645.11 371.559  77
   1  -1 -15 2204.20 573.530  79
   1  -1 -15 2790.27 406.697  58
  -1   1  15 3359.92 412.828  53
  -1   1  15 3760.12 467.617  51
  -1   1  15 3595.31 943.616   4
   1  -1 -15 3045.81 439.513  50
   1  -1 -15 2680.96 414.513  66
   1  -1 -14 41167.8 2105.89  59
  -1   1  14 39819.2 2010.30  77
   1  -1 -14 39356.5 2821.74  79
   1  -1 -14 40995.1 2085.62  58
  -1   1  14 37990.7 2089.27  51
  -1   1  14 42184.4 2059.77  53
  -1   1  14 37014.5 3273.66   4
   1  -1 -14 40418.4 2130.25  50
   1  -1 -14 42295.6 2147.01  66
  -1   1  13 311.740 144.782  77
   1  -1 -13-108.866 118.743  79
   1  -1 -13 302.154 155.082  58
   1  -1 -13 636.296 188.399  59
  -1   1  13 280.122 135.657  53
  -1   1  13 575.678 187.722  51
  -1   1  13 160.764 302.607   4
   1  -1 -13 336.649 162.867  50
   1  -1 -13 478.916 170.101  66
   1  -1 -12 3331.35 402.720  59
  -1   1  12 3923.91 383.195  77
   1  -1 -12 3331.01 397.265  58
   1  -1 -12 3286.97 386.906  57
   1  -1 -12 3681.32 439.239  50
   1  -1 -12 3791.31 431.314  66
  -1   1  12 3565.14 418.911  51
  -1   1  12 3714.88 405.972  53
  -1   1  12 3053.85 801.837   4
   1  -1 -12 3853.33 650.666   2
  -1   1  11 126825. 5262.62  77
   1  -1 -11 125168. 5937.54   2
  -1   1  10 86598.6 3596.83  77
   1  -1 -10 79175.6 4164.54   2
  -1   1   9 30349.9 1438.21  77
   1  -1  -9 33231.0 1970.91   2
  -1   1   8 20156.5 1113.58  76
  -1   1   8 23105.6 1065.82  77
   1  -1  -8 24822.7 1544.27   2
  -1   1   7 5550.21 417.059  76
   1  -1  -7 5305.31 345.799  25
   1  -1  -7 6050.67 630.961   2
   1  -1  -6 90975.9 3746.38  25
   1  -1  -6 86882.2 4088.19   2
   1  -1  -5 126.178 73.3269  25
   1  -1  -5 34.9391 84.9163   2
   1  -1  -4 840.006 156.717  25
   1  -1  -4 535.615 157.299   2
   1  -1  -3 20072.8 1035.80  25
   1  -1  -3 19607.5 1006.40  74
   1  -1  -2 6656.49 473.848  25
   1  -1  -2 6647.87 461.109  74
   1  -1  -1 6666.73 474.880  25
   1  -1  -1 6983.47 493.411  79
   1  -1  -1 7361.04 460.968   3
   1  -1  -1 6771.13 471.531  74
   1  -1   0 8665.47 554.470  79
   1  -1   0 8603.54 524.127   4
   1  -1   0 7904.32 467.725   3
   1  -1   0 7376.73 451.902   2
   1  -1   0 7846.27 457.641  72
   1  -1   1 34303.0 1613.99  25
   1  -1   1 32213.7 1610.53  76
   1  -1   1 34320.8 1460.58   2
   1  -1   1 37164.5 1676.68   4
   1  -1   1 34561.7 1602.17  74
   1  -1   1 36375.1 1584.71  72
   1  -1   2 30808.9 1423.21  25
   1  -1   2 27017.3 1451.04  76
   1  -1   2 29470.7 1533.10   4
   1  -1   2 30391.4 1404.54  74
   1  -1   3 12160.3 699.600  25
   1  -1   3 10547.8 756.314  76
   1  -1   3 12302.9 877.332   4
   1  -1   4 54733.7 2329.75  25
   1  -1   4 48031.7 2486.31  76
   1  -1   4 54534.1 2710.30   4
   1  -1   5 5348.62 395.324  25
   1  -1   5 5933.13 577.436  76
   1  -1   5 5136.78 649.839   4
   1  -1   6 318.062 74.6699  25
   1  -1   6 173.947 134.104  76
   1  -1   7 5454.94 635.124  76
   1  -1   7 4383.61 716.910   4
   1  -1   8 1250.71 185.531  77
   1  -1   8 1232.59 314.044  76
   1  -1   9 1249.48 338.781  76
   1  -1   9 1855.91 237.387  77
   1  -1   9 1794.88 506.573   4
   1  -1  10 9055.15 625.244  77
   1  -1  10 8821.53 948.375  76
   1  -1  10 8306.39 1212.02   4
   1  -1  11 8794.10 1317.96   4
   1  -1  11 7545.01 682.293  62
   1  -1  11 7348.02 556.494  28
   1  -1  11 7548.66 660.094  69
   1  -1  11 10046.0 658.565  77
  -1   1 -11 8964.80 650.428  66
   1  -1  11 6862.11 614.851  53
   1  -1  11 7212.99 649.164  52
   1  -1  12 113.977 130.516  52
   1  -1  12 270.737 151.572  53
   1  -1  12 281.503 152.893  46
  -1   1 -12 614.126 181.551  50
   1  -1  12-39.8131 129.754  62
   1  -1  12-25.3689 91.4331  28
   1  -1  12 267.585 166.091  69
   1  -1  12 60.2805 92.6383  77
   1  -1  12-158.965 244.172   4
  -1   1 -12 31.6586 108.773  66
   1  -1  13 251.836 135.451  53
   1  -1  13 39.8532 106.150  52
  -1   1 -13 184.861 120.575  50
   1  -1  13 185.512 120.998  46
   1  -1  13 172.012 140.207  62
   1  -1  13 191.741 122.768  28
   1  -1  13 82.4591 109.807  69
  -1   1 -13 68.9425 124.276  66
   1  -1  13 343.668 323.273   4
   1  -1  13 161.660 126.714  77
  -1   1 -14 115.960 125.992  50
   1  -1  14 150.825 122.908  46
   1  -1  14 357.883 388.690   4
   1  -1  14 257.484 154.620  69
  -1   1 -14 252.568 141.335  66
   1  -1  14 68.1125 97.9293  77
   1  -1  14-89.6681 194.801  62
   1  -1  14 40.4405 98.2802  52
   1  -1  14 111.189 120.814  53
   1  -1  15 10259.5 797.507  46
  -1   1 -15 10432.7 813.526  50
   1  -1  15 11609.9 1681.22   4
   1  -1  15 10921.2 866.130  69
  -1   1 -15 10962.4 814.922  66
   1  -1  15 9482.64 754.066  77
   1  -1  15 8587.94 803.057  62
   1  -1  15 10922.7 814.274  53
   1  -1  15 9225.59 790.531  52
   1  -1  16 4400.01 500.215  52
   1  -1  16 4895.25 509.507  53
   1  -1  16 5464.89 582.175  69
  -1   1 -16 5176.08 521.841  66
   1  -1  16 4700.75 491.643  77
   1  -1  16 5073.60 576.648  62
  -1   1 -16 5788.88 555.590  50
   1  -1  16 5211.14 514.669  46
   1  -1  17 3729.84 405.675  53
   1  -1  17 3288.33 427.913  69
  -1   1 -17 3657.66 400.226  66
   1  -1  17 3208.84 376.142  77
   1  -1  17 3085.70 418.715  62
   1  -1  17 3326.22 380.199  46
  -1   1 -17 2989.57 380.129  50
  -1   1 -18 650.041 151.681  50
   1  -1  18 41.6896 75.8899  42
  -1   1 -18 430.963 133.115  66
   1  -1  18 296.698 126.430  77
   1  -1  18 289.112 133.670  62
   1  -1  18 642.667 179.805   7
   1  -1  18 440.704 156.705  69
   1  -1  19 547.924 142.436  69
   1  -1  19 717.079 166.348   7
  -1   1 -19 514.071 105.280  66
   1  -1  19 465.744 127.958  23
   1  -1  19 369.267 121.869  49
   1  -1  20 121.269 58.9337  69
   1  -1  20 168.705 73.4566   7
   1  -1  20 120.156 51.5027  23
   1  -1  20 216.951 71.9237  49
  -1   0  21 1204.78 143.436  62
   1   0 -21 1213.52 124.045  66
  -1   0  20 2857.14 280.254  69
  -1   0  20 3173.88 328.468  62
  -1   0  20 3289.45 304.203  77
  -1   0  20 2212.05 222.492  49
   1   0 -20 3420.60 309.109  50
   1   0 -20 3175.96 303.541  66
  -1   0  19 812.854 182.176  69
   1   0 -19 775.599 148.939  58
  -1   0  19 451.992 148.827  53
  -1   0  19 546.825 175.902  62
   1   0 -19 586.808 165.274  50
   1   0 -19 299.882 130.838  66
  -1   0  18 2861.50 376.703  69
   1   0 -18 3627.04 372.156  58
  -1   0  18 2817.85 351.437  53
  -1   0  18 2270.30 373.251  62
   1   0 -18 2540.42 318.835  59
   1   0 -18 3241.34 405.715  50
   1   0 -18 3063.31 395.709  66
  -1   0  17 1965.62 339.576  69
   1   0 -17 1953.38 300.007  58
   1   0 -17 2115.66 316.164  59
   1   0 -17 1523.79 302.361  50
  -1   0  17 1704.69 295.612  53
  -1   0  17 1738.64 350.853  62
   1   0 -17 1704.65 324.177  66
   1   0 -16 32589.9 1851.89  59
  -1   0  16 37806.0 1956.25  69
   1   0 -16 36819.5 1889.45  58
  -1   0  16 36149.5 1880.12  53
  -1   0  16 30239.4 2954.19   4
   1   0 -16 36029.7 1961.08  50
   1   0 -16 37482.6 1976.29  66
   1   0 -15 42014.9 2204.33  59
  -1   0  15 47520.0 2290.64  69
  -1   0  15 40995.3 2173.15  53
  -1   0  15 43093.7 2251.93  51
   1   0 -15 45271.4 2214.91  58
   1   0 -15 42398.4 2266.44  50
   1   0 -15 45922.5 2296.58  66
   1   0 -14 37851.8 1974.15  66
  -1   0  14 36895.6 1956.93  51
  -1   0  14 34214.3 1867.48  53
   1   0 -14 37918.0 1913.73  58
   1   0 -14 35529.7 1946.19  50
  -1   0  14 34115.8 3072.86   4
   1   0 -14 34639.6 1902.01  59
   1   0 -13 24877.3 1433.06  59
   1   0 -13 27303.9 2083.82  79
  -1   0  13 27040.8 1481.57  51
  -1   0  13 22570.7 1375.96  53
   1   0 -13 26035.0 1427.03  58
   1   0 -13 24675.6 1469.28  50
  -1   0  13 27087.7 2547.60   4
   1   0 -13 25249.1 1462.52  66
   1   0 -12 28044.3 1533.04  66
   1   0 -12 28396.8 1486.48  58
   1   0 -12 28956.6 1552.95  50
  -1   0  12 25748.6 1489.02  51
  -1   0  12 27225.8 1476.62  53
   1   0 -12 27771.4 1511.07  59
  -1   0  12 25061.5 2402.45   4
  -1   0  11 20659.4 2001.88   4
   1   0 -11 19372.0 1459.27   2
  -1   0  10 27550.9 2283.97   4
   1   0 -10 25800.2 1746.71   2
  -1   0  10 26549.1 1564.91  76
  -1   0  10 28626.2 1349.21  77
   1   0  -9 8655.92 845.571   2
  -1   0   9 8488.30 544.690  77
  -1   0   9 9179.00 728.265  76
   1   0  -8 24917.4 1514.29   2
  -1   0   8 23167.3 1309.16  76
  -1   0   8 22818.4 1107.88  77
   1   0  -7 76533.3 3457.20   2
  -1   0   7 69914.0 3222.11  76
   1   0  -6 667.388 194.860   2
   1   0  -5 65479.8 2922.11   2
   1   0  -5 61351.0 2566.74  74
   1   0  -4 2353.18 212.354  25
   1   0  -4 1906.41 282.101   2
   1   0  -4 2489.37 215.535  74
   1   0  -3 18154.9 874.929  25
   1   0  -3 16909.7 970.005   2
   1   0  -3 17655.8 866.869  74
   1   0  -2 39240.8 1797.64   2
   1   0  -2 42277.4 1772.57  79
   1   0  -2 40718.4 1740.73  25
   1   0  -2 36686.4 1725.12  74
   1   0  -1 74636.5 3007.71  25
   1   0  -1 69199.8 2996.53  74
   1   0   0 39237.6 1620.59   1
   1   0   0 37737.7 1701.28  74
   1   0   1 16951.5 807.433   4
   1   0   1 16451.4 751.319   2
   1   0   2 31404.7 1434.15   4
   1   0   2 27534.2 1353.55  76
   1   0   2 27624.2 1309.05  74
   1   0   2 30137.1 1326.58  25
   1   0   3 1772.69 229.989  76
   1   0   3 1929.91 190.674  74
   1   0   3 1739.70 188.431  25
   1   0   4 243.243 102.841  76
   1   0   4 415.442 88.0488  25
   1   0   4 203.973 61.4709  74
  -1   0  -5 4241.96 317.368   2
   1   0   5 3758.89 456.111   1
   1   0   5 3935.05 414.963  76
  -1   0  -6 10387.9 631.070   2
   1   0   6 10330.0 992.835   4
   1   0   6 10710.9 787.022  76
  -1   0  -7 9678.78 626.450   2
   1   0   7 9768.83 1034.61   4
   1   0   7 9003.43 773.240  76
  -1   0  -8 183.618 86.5574   2
   1   0   8 178.960 217.379   4
   1   0   8 121.198 70.6122  77
   1   0   8 178.764 108.695  76
   1   0   9 104.492 113.638   4
   1   0   9 181.384 87.7539  77
   1   0  10 18995.2 1917.36   4
   1   0  10 24694.9 1241.63  77
   1   0  11 1780.00 581.577   4
   1   0  11 1624.04 252.987  77
  -1   0 -12 13851.3 853.560  58
   1   0  12 12993.2 926.728  51
   1   0  12 14543.5 912.509  53
   1   0  12 13430.6 944.909  52
  -1   0 -12 12830.6 896.023  50
   1   0  12 11672.4 787.831  28
   1   0  12 15740.9 998.651  69
   1   0  12 12552.8 854.000  77
   1   0  12 12936.9 947.263  62
   1   0  12 14063.2 1738.70   4
  -1   0 -13 46560.6 2219.22  58
   1   0  13 45076.5 2329.59  51
   1   0  13 44354.8 2327.29  52
   1   0  13 48291.3 2286.33  53
  -1   0 -13 50177.6 2341.45  50
  -1   0 -13 49126.9 2305.95  66
   1   0  13 40911.7 2136.29  28
   1   0  13 47489.0 2370.45  69
   1   0  13 45712.2 2247.15  77
   1   0  13 47418.8 2381.44  62
   1   0  13 42892.5 3484.14   4
  -1   0 -14 6691.07 577.162  58
   1   0  14 5421.14 597.326  52
   1   0  14 6323.36 596.965  53
   1   0  14 6544.77 621.124  46
  -1   0 -14 7882.36 682.402  50
  -1   0 -14 6496.15 608.085  66
   1   0  14 6852.80 610.141  77
   1   0  14 7463.63 1346.64   4
   1   0  14 7075.98 672.668  69
   1   0  14 5254.50 505.190  28
   1   0  14 6850.06 683.384  62
   1   0  15 202.330 138.981  52
   1   0  15-34.4198 144.783  53
  -1   0 -15-39.3772 120.965  50
   1   0  15 74.0085 106.336  46
   1   0  15 266.791 180.692  62
   1   0  15 70.9474 101.939  77
   1   0  15 130.466 149.361  69
  -1   0 -15 94.4685 102.605  58
   1   0  15-181.203 278.310   4
   1   0  16 5340.12 532.314  53
   1   0  16 4500.99 526.714  52
  -1   0 -16 5145.63 553.821  50
   1   0  16 5838.94 566.775  46
   1   0  16 6011.87 620.927  62
   1   0  16 5345.37 537.026  77
  -1   0 -16 6158.22 591.441  66
   1   0  16 5664.81 600.662  69
  -1   0 -16 6109.60 534.390  58
   1   0  16 4932.85 1086.77   4
   1   0  17 726.440 197.252  46
  -1   0 -17 1304.00 260.297  50
  -1   0 -17 920.720 190.223  58
   1   0  17 1100.09 265.088  69
  -1   0 -17 879.383 222.847  66
   1   0  17 755.835 198.242  77
   1   0  17 1009.21 251.564  62
   1   0  17 679.467 184.464  53
   1   0  17 653.186 190.560  52
   1   0  18 5556.00 538.200  69
  -1   0 -18 4867.10 467.994  66
   1   0  18 4894.94 472.447  77
   1   0  18 4871.62 500.733  62
  -1   0 -18 5743.54 499.743  50
   1   0  18 4887.88 439.097  46
   1   0  19 1769.22 217.180  42
  -1   0 -19 1870.78 247.324  66
   1   0  19 1733.28 261.832   7
   1   0  19 2164.57 268.609  77
  -1   0 -19 2007.83 243.291  50
   1   0  19 1809.54 274.171  69
   1   0  20 4548.11 352.928  69
  -1   0 -20 3338.68 267.669  66
   1   0  20 3904.49 328.308  49
   1   0  20 3075.48 291.958  23
   1   0  20 4269.50 348.251   7
  -1   0 -21 128.768 49.1929  65
  -1  -1  20 2028.84 241.121  62
  -1  -1  20 1996.83 216.296   7
  -1  -1  20 1598.64 164.220  69
   1   1 -20 1817.68 200.161  50
   1   1 -20 1892.58 199.407  66
   1   1 -20 2315.00 243.099  65
  -1  -1  19 6005.66 456.606  69
  -1  -1  19 6664.94 545.020  62
  -1  -1  19 5676.60 453.586  77
  -1  -1  19 6037.47 470.413  53
   1   1 -19 5404.97 462.338  50
  -1  -1  19 5314.99 417.340  49
   1   1 -19 5224.45 444.485  66
  -1  -1  18 11418.4 795.233  69
  -1  -1  18 11588.7 865.816  62
  -1  -1  18 12133.2 791.795  77
  -1  -1  18 12711.2 815.038  53
   1   1 -18 11759.7 814.334  66
   1   1 -18 12157.5 832.481  50
   1   1 -17 6347.58 612.155  50
  -1  -1  17 6830.46 609.437  69
   1   1 -17 6395.52 534.878  58
  -1  -1  17 6318.16 563.490  77
  -1  -1  17 6285.96 580.023  53
  -1  -1  17 5899.81 623.318  62
   1   1 -17 7697.67 655.803  66
   1   1 -16 4654.72 540.875  50
  -1  -1  16 4909.64 534.889  69
   1   1 -16 5083.18 498.563  58
  -1  -1  16 5042.94 526.419  53
  -1  -1  16 5038.50 497.957  77
   1   1 -16 5864.74 589.152  66
   1   1 -16 4757.15 497.218  59
  -1  -1  15-32.7070 117.810  77
   1   1 -15 43.0750 147.934  50
  -1  -1  15-39.3717 113.130  69
   1   1 -15 33.6615 109.673  58
   1   1 -15 72.2058 110.900  59
  -1  -1  15-74.2112 98.7099  53
  -1  -1  15 177.920 273.264   4
   1   1 -15 41.9122 120.430  66
   1   1 -14 5789.90 575.249  59
  -1  -1  14 5857.51 538.803  77
   1   1 -14 5780.44 611.469  50
  -1  -1  14 5779.45 589.971  69
   1   1 -14 5404.90 542.605  58
  -1  -1  14 5857.58 587.935  53
  -1  -1  14 5544.02 580.821  51
  -1  -1  14 6836.42 1283.28   4
   1   1 -14 7013.78 656.965  66
   1   1 -13 26929.6 1524.57  59
  -1  -1  13 27106.1 1442.32  77
   1   1 -13 26107.3 1558.54  50
  -1  -1  13 29175.7 1568.70  69
  -1  -1  13 27508.4 1520.97  53
  -1  -1  13 25232.4 1517.91  51
   1   1 -13 27331.8 1496.86  58
  -1  -1  13 26689.5 2613.11   4
   1   1 -13 27721.1 1572.37  66
   1   1 -12 50535.3 2550.21  59
  -1  -1  12 53210.9 2586.27  51
  -1  -1  12 54803.0 2573.59  53
   1   1 -12 53172.6 2623.85  50
   1   1 -12 52978.2 2523.00  58
  -1  -1  12 58029.6 3947.21   4
  -1  -1  12 55235.8 2487.21  77
   1   1 -12 57417.3 2630.41  66
   1   1 -11 105558. 4556.91  50
  -1  -1  11 102529. 4852.06  76
  -1  -1  11 103380. 4391.33  77
   1   1 -11 108343. 4544.23  66
  -1  -1  11 105767. 5873.71   4
  -1  -1  11 99970.9 4468.82  53
  -1  -1  10 1679.78 224.987  77
  -1  -1  10 1163.53 292.094  76
   1   1 -10 1834.07 359.633   2
  -1  -1  10 1960.59 567.981   4
  -1  -1   9 357.033 167.954  76
  -1  -1   9 67.4236 60.8641  77
  -1  -1   9 320.175 231.852   4
   1   1  -9 96.3291 104.703   2
  -1  -1   8 314.552 142.954  76
  -1  -1   8 184.126 174.264   4
   1   1  -8 354.428 153.390   2
  -1  -1   7 279.097 136.683  76
   1   1  -7 39.7873 86.5377   2
  -1  -1   7 156.281 169.786   4
   1   1  -6 3185.48 402.242   2
  -1  -1   6 3789.35 586.953   4
   1   1  -5 76659.4 3162.61  74
   1   1  -5 76675.7 3434.93   2
  -1  -1   5 77084.0 3750.76   4
   1   1  -4 120827. 4787.58  74
  -1  -1   4 118528. 5197.85   4
   1   1  -4 109935. 4937.96   2
   1   1  -3 13384.6 696.396  74
  -1  -1   3 11910.2 852.921   4
   1   1  -3 12648.4 771.889   2
   1   1  -2 1135.20 151.950  74
   1   1  -2 1129.20 121.466  79
   1   1  -2 1181.63 173.581   2
  -1  -1   2 1326.65 212.869   4
   1   1  -1 831.718 134.784   2
  -1  -1   1 655.345 117.364   4
  -1  -1   1 867.149 135.293  72
  -1  -1   0 744.145 88.1651   4
  -1  -1   0 586.605 91.9805  72
  -1  -1  -1 31877.5 1382.12   3
  -1  -1  -2 9486.08 518.610   3
   1   1   3 20566.8 1098.04   1
   1   1   3 20655.3 1000.34  74
   1   1   4 54807.2 2551.93   1
   1   1   4 55850.9 2371.54  74
   1   1   5 52382.4 2388.72   1
   1   1   5 46978.1 2054.68  74
   1   1   6 9166.22 744.421   1
   1   1   6 7332.79 381.784  74
  -1  -1  -7 13538.2 865.342   2
   1   1   7 11935.4 987.323   1
  -1  -1  -8 16120.7 1035.17   2
  -1  -1  -9 151.061 116.155   2
   1   1  10 3917.41 796.240   4
   1   1  11 2770.66 710.230   4
   1   1  12 9296.29 654.793  28
  -1  -1 -12 11007.1 778.846  50
   1   1  12 10338.6 730.140  53
   1   1  12 10743.9 813.330  52
   1   1  12 9512.52 1428.35   4
   1   1  12 11794.6 848.472  62
  -1  -1 -13 1516.63 259.550  59
  -1  -1 -13 1404.24 252.514  58
  -1  -1 -13 1471.71 279.293  50
   1   1  13 962.817 201.984  28
   1   1  13 1538.20 314.049  69
   1   1  13 1249.34 238.678  53
   1   1  13 1361.52 281.860  52
   1   1  13 1147.08 506.036   4
   1   1  13 1662.30 317.207  62
  -1  -1 -14 8967.01 691.899  58
  -1  -1 -14 9456.94 752.319  50
  -1  -1 -14 9907.50 766.992  66
   1   1  14 6370.77 566.592  28
   1   1  14 8089.96 734.343  69
   1   1  14 7732.35 1374.80   4
   1   1  14 9335.56 777.140  52
   1   1  14 7649.35 647.589  53
   1   1  14 8808.83 760.544  51
  -1  -1 -14 8659.15 676.346  59
   1   1  14 8491.69 756.970  62
   1   1  15 8961.87 724.098  53
   1   1  15 9007.25 801.013  52
   1   1  15 9845.02 827.689  51
  -1  -1 -15 10779.4 831.455  50
  -1  -1 -15 9042.68 721.867  59
   1   1  15 9872.10 846.908  62
  -1  -1 -15 10922.5 822.791  66
   1   1  15 10364.9 853.022  69
  -1  -1 -15 10349.4 770.934  58
   1   1  15 10724.5 1649.05   4
   1   1  16 11914.0 882.600  52
   1   1  16 9435.20 745.484  53
   1   1  16 10833.0 822.632  46
  -1  -1 -16 11265.1 864.624  50
   1   1  16 10799.3 879.611  62
  -1  -1 -16 10817.9 772.172  59
   1   1  16 9698.16 748.685   5
   1   1  16 11305.1 887.266  69
  -1  -1 -16 12252.1 838.068  58
   1   1  16 9881.52 1581.73   4
  -1  -1 -16 11894.8 875.409  66
   1   1  17 1053.90 234.320  46
  -1  -1 -17 1159.25 255.810  50
   1   1  17 1337.76 281.967  69
  -1  -1 -17 1472.53 265.110  58
  -1  -1 -17 994.379 259.936  66
   1   1  17 1079.33 271.289  62
   1   1  17 1108.37 258.473  52
   1   1  17 1023.82 216.359  53
   1   1  18 260.090 126.997  46
  -1  -1 -18 526.993 181.770  50
  -1  -1 -18 422.648 146.864  58
   1   1  18 395.726 175.215  69
  -1  -1 -18 193.214 140.500  66
   1   1  18 274.342 167.068  62
   1   1  18 378.589 142.045  52
   1   1  19 1150.73 189.504  52
   1   1  19 1177.63 233.238  69
   1   1  19 1360.97 234.046  77
  -1  -1 -19 1204.25 218.968  66
  -1  -1 -19 1237.66 188.723  58
  -1  -1 -19 1280.08 212.939  50
   1   1  19 1175.09 180.407  46
   1   1  20 879.458 131.687  42
  -1  -1 -20 1179.83 189.063  66
   1   1  20 1260.02 190.326  77
  -1  -1 -20 1093.78 156.824  50
   1   1  20 1679.19 234.777  69
   1   1  20 1790.32 236.625   7
   1   1  21 1622.07 171.220  23
   1   1  21 2196.30 205.332  69
   1   1  21 2092.00 191.956  49
   1   2 -20 286.017 79.2044  65
  -1  -2  20 201.678 86.9249  62
  -1  -2  19 11333.2 669.485   7
  -1  -2  19 12172.8 752.745  62
  -1  -2  19 10180.1 595.239  69
  -1  -2  19 12152.4 701.461  53
   1   2 -19 12002.4 688.608  50
   1   2 -19 11469.8 652.875  66
  -1  -2  18 23502.9 1227.47  77
  -1  -2  18 24448.8 1361.06  62
  -1  -2  18 23552.8 1218.71  69
  -1  -2  18 25666.7 1297.99  53
  -1  -2  18 22047.3 1196.68  49
   1   2 -18 22548.5 1263.90  50
   1   2 -18 23819.8 1253.86  66
  -1  -2  17 62349.2 2804.33  77
  -1  -2  17 59695.6 2960.76  62
  -1  -2  17 60086.2 2819.89  69
  -1  -2  17 63043.2 2874.10  53
   1   2 -17 61231.0 2884.03  50
   1   2 -17 62475.8 2860.77  66
  -1  -2  16 68792.7 3132.94  77
  -1  -2  16 67401.6 3322.35  62
  -1  -2  16 74309.1 3248.00  53
  -1  -2  16 68926.7 3196.99  69
   1   2 -16 68941.3 3223.15  66
   1   2 -16 65719.2 3236.34  50
   1   2 -15 57904.8 2827.14  50
  -1  -2  15 57162.5 2672.03  77
  -1  -2  15 57053.0 4176.03   4
  -1  -2  15 55930.2 2763.72  53
  -1  -2  15 57228.5 2760.37  69
   1   2 -15 56835.2 2783.65  66
   1   2 -14 10957.0 886.304  50
  -1  -2  14 11593.6 796.511  77
  -1  -2  14 11683.0 1709.80   4
  -1  -2  14 11247.7 863.180  69
  -1  -2  14 11032.3 861.611  53
   1   2 -14 10121.0 801.399  59
   1   2 -14 11922.0 894.286  66
   1   2 -13 3575.00 470.754  50
  -1  -2  13 3867.45 403.100  77
  -1  -2  13 3595.07 939.894   4
  -1  -2  13 3943.27 457.693  69
  -1  -2  13 3524.84 442.412  53
   1   2 -13 3273.85 420.244  59
   1   2 -13 3147.77 436.894  66
  -1  -2  12 10038.9 692.310  77
   1   2 -12 10154.5 792.447  66
  -1  -2  12 9521.23 759.820  69
  -1  -2  12 7872.66 1352.16   4
   1   2 -12 10608.0 781.371  59
   1   2 -12 10671.3 832.652  50
  -1  -2  11 182.581 123.951  69
  -1  -2  11 97.8977 117.852  51
   1   2 -11 361.045 161.896  50
  -1  -2  11 278.987 169.592  76
  -1  -2  11 207.860 112.499  77
   1   2 -11 233.572 125.824  66
   1   2 -11 248.323 117.091  59
  -1  -2  11 438.700 355.222   4
  -1  -2  10 42346.5 3183.15   4
  -1  -2  10 46607.6 2106.78  77
  -1  -2  10 48019.6 2638.28  76
  -1  -2   9 3455.95 755.689   4
  -1  -2   9 4070.55 581.914  76
  -1  -2   9 3933.85 334.114  77
  -1  -2   8 7692.31 1040.29   4
   1   2  -8 7719.10 683.308   2
  -1  -2   8 7751.74 490.446  77
  -1  -2   8 8391.14 790.911  76
  -1  -2   7 601.378 295.500   4
   1   2  -7 461.748 155.163   2
  -1  -2   7 267.129 153.773  76
  -1  -2   7 440.400 93.6824  77
   1   2  -6 3214.87 390.844   2
  -1  -2   6 3555.93 587.499   4
   1   2  -6 3185.27 287.635  74
   1   2  -5 100934. 4355.98   2
  -1  -2   5 103553. 4806.24   4
   1   2  -5 99492.6 4199.90  74
  -1  -2   4 297712. 11646.4   4
   1   2  -4 268978. 11230.4   2
  -1  -2   3 229769. 9284.81   4
   1   2  -3 218470. 9015.61   2
  -1  -2   2 34346.9 1712.53   4
   1   2  -2 31043.0 1534.68   2
  -1  -2   2 32168.2 1666.72  72
   1   2  -2 33329.6 1688.33  75
  -1  -2   1 151690. 6064.33   4
   1   2  -1 143845. 6068.37  75
  -1  -2   1 141828. 6040.06  72
  -1  -2   0 19697.1 986.253   4
   1   2   0 18652.4 1004.11  75
  -1  -2   0 16362.9 961.542  72
  -1  -2  -1 10621.6 670.272   3
  -1  -2  -2 6343.11 467.911   3
   1   2   2 6265.88 476.097   1
  -1  -2  -3 16805.6 926.186   3
   1   2   3 15232.9 914.254   1
   1   2   4 11936.5 791.532   1
   1   2   5 66494.1 3072.31   1
   1   2   6 117.615 95.5368   1
   1   2   6 278.959 90.6729  74
   1   2   7 8502.75 766.733   1
   1   2   7 6742.63 457.400  74
   1   2   8 704.925 245.982   1
  -1  -2  -8 1002.21 255.557   2
   1   2   8 1152.78 171.855  77
  -1  -2  -9 67266.7 3231.01   2
   1   2   9 64658.1 2827.27  77
  -1  -2 -10 55992.1 2981.13   2
   1   2  10 59639.9 2609.07  77
  -1  -2 -11 3213.85 520.102   2
   1   2  11 4277.83 402.425  77
   1   2  12 2786.43 335.774  77
   1   2  12 2953.41 385.456  52
   1   2  12 2338.26 336.898  51
  -1  -2 -12 2943.61 366.980  50
   1   2  12 2120.68 342.982  62
  -1  -2 -12 2321.95 316.207  59
   1   2  12 1904.56 247.330  28
  -1  -2 -13 2638.97 348.511  59
  -1  -2 -13 2874.48 384.214  50
   1   2  13 2678.24 345.703  77
   1   2  13 2872.97 339.467  53
   1   2  13 2893.10 410.309  52
   1   2  13 3042.38 425.287  62
   1   2  13 2758.75 814.047   4
   1   2  13 2004.39 270.972  28
  -1  -2 -14 24529.7 1352.06  59
  -1  -2 -14 24491.9 1355.21  58
  -1  -2 -14 24541.9 1407.23  50
   1   2  14 23158.1 1348.82  77
   1   2  14 24068.3 1431.16  69
   1   2  14 25756.0 1463.67  52
   1   2  14 22276.6 1274.57  53
   1   2  14 23516.2 1441.93  62
   1   2  14 24193.3 2522.09   4
   1   2  14 19503.7 1189.52  28
   1   2  15 5772.74 540.887  53
   1   2  15 7012.57 682.118  52
  -1  -2 -15 7337.91 664.521  50
   1   2  15 6709.39 619.063  77
  -1  -2 -15 7592.53 632.224  59
   1   2  15 6683.90 672.589  62
  -1  -2 -15 6783.43 617.553  58
   1   2  15 6017.29 638.652  69
   1   2  15 6217.12 1251.43   4
   1   2  16 371.284 173.759  52
   1   2  16 173.269 121.806  53
  -1  -2 -16 196.471 135.255  50
   1   2  16 339.631 169.223  77
   1   2  16 43.4074 194.582  62
   1   2  16 468.046 201.630  69
  -1  -2 -16 144.254 135.979  58
  -1  -2 -16 367.142 149.730  59
  -1  -2 -16 322.867 180.946  66
   1   2  16-182.614 280.620   4
   1   2  17 1625.04 306.006  52
   1   2  17 1385.04 270.595  46
  -1  -2 -17 1636.80 298.632  50
   1   2  17 769.422 220.436  77
   1   2  17 1344.26 294.673  62
   1   2  17 1674.15 329.954  69
  -1  -2 -17 1343.63 251.331  59
  -1  -2 -17 1379.93 277.619  58
  -1  -2 -17 1315.76 286.639  66
   1   2  17 1320.58 254.896   5
   1   2  18 2785.62 375.801  52
  -1  -2 -18 3210.40 391.859  50
   1   2  18 2837.74 348.400  46
   1   2  18 2725.51 325.898   5
   1   2  18 3523.98 431.752  62
  -1  -2 -18 2816.23 333.159  59
   1   2  18 3442.61 434.994  69
  -1  -2 -18 2664.69 359.490  58
   1   2  18 3409.18 412.127  77
  -1  -2 -18 2465.75 369.886  66
   1   2  19 1114.90 185.482  46
  -1  -2 -19 1100.01 212.996  50
   1   2  19 905.891 205.726  77
   1   2  19 936.984 213.116  62
  -1  -2 -19 1022.92 205.565  58
  -1  -2 -19 1264.34 252.995  66
   1   2  19 1074.78 205.055  52
   1   2  19 1030.23 233.575  69
   1   2  20 847.195 171.148  77
   1   2  20 287.799 139.089  69
  -1  -2 -20 488.340 137.694  66
  -1  -2 -20 374.692 117.759  50
  -1  -2 -20 564.419 139.165  58
  -1  -2 -21 4077.47 304.877  66
   1   2  21 4035.44 326.031  69
  -1  -3  19 27570.4 1210.59  53
  -1  -3  19 27151.9 1250.68  62
  -1  -3  18 6204.24 472.116   7
  -1  -3  18 7606.70 590.825  62
   1   3 -18 7101.15 519.525  50
  -1  -3  18 6084.49 437.237  49
  -1  -3  18 8204.57 562.023  53
   1   3 -18 7655.71 485.074  66
  -1  -3  17 140.192 87.9061  77
  -1  -3  17-70.9349 158.818  62
  -1  -3  17-21.8731 75.1224  69
  -1  -3  17-23.7754 77.4653  49
   1   3 -17 29.6509 96.6076  50
  -1  -3  17 60.1482 108.328  53
   1   3 -17 50.0905 81.6025  66
  -1  -3  16 927.830 201.851  77
  -1  -3  16 715.662 252.837  62
   1   3 -16 794.639 217.674  50
   1   3 -16 979.464 225.101  66
  -1  -3  16 881.073 235.419  53
  -1  -3  16 1008.71 210.532  69
  -1  -3  15 3320.17 408.684  69
  -1  -3  15 3026.85 366.956  77
   1   3 -15 3171.28 435.818  50
  -1  -3  15 2937.30 354.238  54
   1   3 -15 3041.71 405.561  66
  -1  -3  14 1782.48 278.045  77
   1   3 -14 2104.31 355.327  50
  -1  -3  14 1791.17 311.085  69
   1   3 -14 1234.81 273.298  66
  -1  -3  13 1229.24 232.013  77
  -1  -3  13 1228.93 573.549   4
   1   3 -13 1081.49 269.097  50
  -1  -3  13 1398.09 273.013  69
   1   3 -13 740.251 215.730  66
  -1  -3  12 6342.58 894.130  76
  -1  -3  12 7396.72 568.697  77
  -1  -3  12 5709.98 1142.60   4
   1   3 -12 6157.86 636.784  50
  -1  -3  12 8029.31 662.236  69
   1   3 -12 6111.31 580.289  59
   1   3 -12 8467.76 691.902  66
  -1  -3  11 21033.5 1267.16  53
   1   3 -11 21798.6 1327.92  50
  -1  -3  11 20498.3 2183.18   4
  -1  -3  11 21629.8 1156.67  77
  -1  -3  11 21991.5 1725.36  76
   1   3 -11 20591.7 1263.66  66
  -1  -3  11 21646.2 1251.31  69
  -1  -3  10 70301.7 2956.38  77
  -1  -3  10 71031.7 3667.42  76
  -1  -3  10 64777.2 4292.32   4
  -1  -3  10 63561.3 3059.84  53
   1   3 -10 71847.4 3178.29  50
   1   3 -10 63534.8 3072.60  66
  -1  -3   9 96464.9 4059.87  77
  -1  -3   9 102267. 4774.07  76
  -1  -3   9 91302.4 5346.13   4
  -1  -3   8 144558. 5978.56  77
  -1  -3   8 159869. 6719.76  76
  -1  -3   8 143802. 7234.01   4
  -1  -3   7 109048. 4597.97  77
  -1  -3   7 113640. 5715.27   4
  -1  -3   6 218813. 9029.91  76
  -1  -3   6 199036. 9350.94   4
  -1  -3   5 560.731 241.708   4
  -1  -3   4 21290.2 1503.80   4
  -1  -3   3 55397.9 2833.59   4
   1   3  -3 54246.5 2759.01  75
  -1  -3   3 55481.8 2790.79  72
  -1  -3   2 1067.39 261.843   4
   1   3  -2 1073.70 243.193  75
  -1  -3   2 1238.06 274.368  72
  -1  -3   1 127236. 5316.91   4
   1   3  -1 122456. 5262.13  75
  -1  -3   1 116262. 5260.09  72
  -1  -3   0 8932.86 513.091  79
   1   3   0 10483.1 733.975  75
  -1  -3   0 9630.98 723.823  72
   1   3   1 23668.8 1270.08  75
  -1  -3  -1 22420.6 1246.17  72
   1   3   2 27044.1 1457.62   1
  -1  -3  -2 30573.8 1563.35   3
  -1  -3  -3 165396. 6673.32   3
   1   3   3 151884. 6556.33   1
  -1  -3  -4 67067.2 3040.86   3
   1   3   4 62452.2 2948.25   1
   1   3   5 125715. 5424.82   1
   1   3   6 164982. 7052.06   1
   1   3   7 120034. 5363.48   1
   1   3   8 4003.83 553.552   1
   1   3   8 3264.89 294.098  77
   1   3   8 3322.57 353.872  74
   1   3   9 123.042 149.471   1
  -1  -3  -9 56.4278 86.7882   2
   1   3   9 171.241 82.7822  77
  -1  -3 -10 2400.74 456.504   2
   1   3  10 1867.05 246.162  77
  -1  -3 -11 13326.3 1202.82   2
   1   3  11 12806.5 805.686  77
   1   3  12 717.277 171.249  77
   1   3  12 848.602 219.901  62
  -1  -3 -12 982.204 214.856  50
   1   3  12 981.440 230.948  52
   1   3  12 1026.74 217.511  51
  -1  -3 -12 876.098 308.984   2
  -1  -3 -12 827.122 187.441  59
   1   3  13 4304.35 454.813  77
   1   3  13 4464.00 510.286  62
  -1  -3 -13 4834.37 494.052  50
   1   3  13 4931.58 510.271  51
   1   3  13 4935.89 527.596  52
   1   3  13 3257.32 367.675  53
  -1  -3 -13 4741.86 475.236  59
  -1  -3 -13 3779.73 413.030  57
   1   3  13 3625.32 353.169  28
  -1  -3 -14 7316.89 600.524  57
  -1  -3 -14 7645.68 647.188  59
  -1  -3 -14 8536.55 676.881  58
   1   3  14 7544.46 642.600  77
   1   3  14 6999.72 687.040  62
  -1  -3 -14 8529.48 699.941  50
   1   3  14 7433.33 687.853  52
   1   3  14 6531.57 554.217  53
   1   3  14 6440.81 636.570  51
   1   3  14 7370.29 1376.57   4
   1   3  14 6417.68 512.642  28
   1   3  15 2365.49 384.517  52
   1   3  15 1912.97 354.199  51
   1   3  15 2564.00 320.516  53
   1   3  15 2288.69 355.116  77
  -1  -3 -15 2701.90 369.357  59
  -1  -3 -15 2091.07 307.454  57
  -1  -3 -15 2393.63 370.115  58
  -1  -3 -15 2461.83 373.761  50
   1   3  15 1284.50 636.690   4
   1   3  15 2597.23 403.641  62
   1   3  16 13763.8 980.258  52
   1   3  16 9843.18 742.565  53
   1   3  16 11634.0 885.447  77
  -1  -3 -16 13282.6 925.371  58
  -1  -3 -16 11218.2 878.391  50
  -1  -3 -16 13312.1 955.427  66
   1   3  16 11033.6 1675.97   4
   1   3  16 12275.3 951.591  62
  -1  -3 -16 12709.9 882.588  59
   1   3  17 1595.24 314.005  77
  -1  -3 -17 1884.00 331.367  58
  -1  -3 -17 2354.43 371.290  50
  -1  -3 -17 1939.98 352.694  66
   1   3  17 1845.60 336.712  52
  -1  -3 -17 2303.81 336.729  59
   1   3  17 2232.26 376.927  62
   1   3  18 1114.44 245.154  52
   1   3  18 1476.04 251.158  46
  -1  -3 -18 670.217 198.357  50
   1   3  18 1158.32 258.067  77
  -1  -3 -18 1302.47 240.935  59
  -1  -3 -18 1682.15 288.265  58
  -1  -3 -18 1369.18 294.069  66
   1   3  18 1047.29 258.583  62
   1   3  18 1718.78 275.350   5
   1   3  19 2682.22 329.844  52
   1   3  19 2338.03 290.757  46
  -1  -3 -19 3360.22 369.929  50
   1   3  19 2936.53 315.759   5
   1   3  19 3282.95 394.920  69
  -1  -3 -19 3464.57 380.078  58
  -1  -3 -19 3260.08 384.766  66
   1   3  19 3144.13 369.225  77
   1   3  19 2777.54 359.609  62
  -1  -3 -19 3053.68 316.588  59
   1   3  20 10915.0 704.343  77
   1   3  20 12751.4 769.299  69
  -1  -3 -20 11263.5 690.224  58
  -1  -3 -20 11858.7 696.515  50
  -1  -3 -20 12628.9 746.536  66
   1   3  21 674.015 136.905  69
  -1  -3 -21 378.521 109.318  66
  -1  -3 -21 356.899 83.3418  58
   1   3  21 587.185 126.880   7
  -1  -3 -21 489.369 89.9350  50
  -1  -4  19 4033.91 278.124  53
   1   4 -19 4188.61 290.741  65
  -1  -4  18 770.639 164.237  62
   1   4 -18 453.824 110.082  50
  -1  -4  18 527.228 143.398  53
   1   4 -18 662.828 149.596  65
  -1  -4  17 3234.98 382.714  62
   1   4 -17 3012.09 327.484  50
  -1  -4  17 2767.06 272.323  49
   1   4 -17 2989.44 355.185  65
   1   4 -17 2350.56 248.374  66
  -1  -4  17 2841.02 275.466   7
  -1  -4  16 75.9042 136.706  62
  -1  -4  16 25.0772 90.3333  49
   1   4 -16 31.1696 95.7516  50
   1   4 -16 47.7148 77.7370  66
  -1  -4  16-24.5236 153.001   7
   1   4 -15 1921.68 292.879  66
  -1  -4  15 1262.70 222.096  77
  -1  -4  15 1577.96 258.370  54
  -1  -4  15 1576.49 276.760  49
   1   4 -15 1742.03 307.629  50
  -1  -4  15 1850.36 309.858  61
  -1  -4  14 28430.8 1507.13  54
  -1  -4  14 28262.5 1456.52  77
   1   4 -14 29256.9 1629.00  50
  -1  -4  14 25387.1 1522.82  49
   1   4 -14 27533.6 1530.33  66
   1   4 -13 105027. 4486.54  66
  -1  -4  13 104339. 4349.03  77
  -1  -4  13 95705.4 4397.84  54
  -1  -4  13 103629. 4536.19  53
  -1  -4  13 92810.9 6045.48   4
   1   4 -13 95669.9 4529.42  50
   1   4 -12 57314.8 2723.66  66
  -1  -4  12 52790.9 3394.24  76
  -1  -4  12 58680.1 2586.24  77
  -1  -4  12 55204.3 2748.19  53
  -1  -4  12 58225.3 4216.82   4
   1   4 -12 53454.9 2766.16  50
   1   4 -11 10458.2 800.669  66
  -1  -4  11 10170.0 1193.80  76
  -1  -4  11 11669.9 719.332  77
  -1  -4  11 9756.35 802.321  53
  -1  -4  11 8138.48 1397.60   4
   1   4 -11 11245.8 866.126  50
  -1  -4  11 9416.98 731.655  46
   1   4 -10 6438.49 576.986  66
  -1  -4  10 5613.76 522.444  46
   1   4 -10 5641.58 588.411  50
  -1  -4  10 5513.37 559.444  53
  -1  -4  10 6299.54 1155.30   4
  -1  -4  10 6551.30 917.787  76
  -1  -4  10 6223.62 481.638  77
   1   4  -9 319.683 144.618  50
  -1  -4   9 81.9476 178.222  76
  -1  -4   9 527.834 136.243  77
  -1  -4   9 124.745 90.0589  53
  -1  -4   9 556.392 399.780   4
  -1  -4   8 11256.9 1125.79  76
  -1  -4   8 10500.4 633.039  77
  -1  -4   8 10905.3 1389.13   4
  -1  -4   7 52015.6 2314.71  77
  -1  -4   7 56844.6 3039.99  76
  -1  -4   6 561.114 235.293  76
  -1  -4   6 484.595 98.7251  77
  -1  -4   6 286.264 293.704   4
  -1  -4   5 8296.17 842.304  76
  -1  -4   5 7735.72 956.460   4
  -1  -4   4 1158.20 363.081   4
   1   4  -3 212.241 163.424  75
  -1  -4   3 190.902 154.990   4
  -1  -4   2 119163. 5501.01  72
   1   4  -2 123401. 5448.80  75
  -1  -4   2 121526. 5559.68   4
  -1  -4   1 83567.1 4053.18  72
   1   4  -1 87835.6 4009.38  75
  -1  -4   1 88296.5 4116.92   4
  -1  -4   0 24982.7 1280.32  79
  -1  -4   0 29576.0 1652.10  72
   1   4   0 29509.8 1613.56  75
  -1  -4  -1 312685. 12805.5  72
   1   4   1 315643. 12779.7  75
  -1  -4  -1 297643. 12477.7  79
  -1  -4  -1 335028. 12901.7   3
   1   4   2 9765.61 773.826   1
  -1  -4  -2 11018.0 881.133   3
   1   4   3 583.921 180.710   1
  -1  -4  -3 756.756 217.704   3
  -1  -4  -4 8372.92 744.481   3
   1   4   4 6871.99 631.639   1
   1   4   5 18053.5 1163.93   1
  -1  -4  -5 17259.3 1240.15   3
   1   4   6 518.513 188.794   1
   1   4   7 436.522 197.826   1
   1   4   8 10941.0 643.395  77
   1   4   8 11356.6 980.958   1
   1   4   9 3205.23 312.491  77
   1   4   9 3261.42 540.987   1
   1   4  10 7476.79 538.129  77
   1   4  10 8114.69 906.020   1
  -1  -4 -10 6530.07 851.239   2
   1   4  11 6616.42 539.832  77
  -1  -4 -11 7778.95 948.814   2
   1   4  12 7768.44 699.115  52
   1   4  12 8625.96 692.899  51
   1   4  12 10243.6 701.702  77
  -1  -4 -12 9085.69 711.433  50
  -1  -4 -12 8679.51 672.906  57
  -1  -4 -12 8976.66 696.194  59
  -1  -4 -12 11212.4 1168.91   2
   1   4  12 10728.1 795.542  62
   1   4  13 20605.4 1304.86  52
   1   4  13 19048.6 1222.88  51
   1   4  13 21654.5 1233.88  77
   1   4  13 19694.9 1182.17  68
  -1  -4 -13 21978.7 1292.29  50
  -1  -4 -13 22432.6 1272.86  59
  -1  -4 -13 21918.3 1232.79  57
  -1  -4 -13 21126.0 1747.65   2
   1   4  13 21222.4 1313.29  62
   1   4  14 14923.3 977.477  77
   1   4  14 14165.2 921.523  68
  -1  -4 -14 13506.1 973.566  50
  -1  -4 -14 12869.3 910.117  57
  -1  -4 -14 14111.5 967.998  59
  -1  -4 -14 13984.7 959.106  58
   1   4  14 13516.3 1015.00  52
   1   4  14 14245.5 997.301  51
   1   4  14 15375.3 1060.87  62
   1   4  15 3734.17 475.134  51
   1   4  15 4279.39 527.420  52
   1   4  15 3935.78 470.620  77
   1   4  15 3720.47 415.114  68
  -1  -4 -15 4253.64 497.940  50
  -1  -4 -15 3611.20 425.823  57
  -1  -4 -15 4141.98 486.405  59
  -1  -4 -15 4883.87 512.717  58
   1   4  15 3503.26 993.521   4
   1   4  15 4381.75 533.350  62
   1   4  16 2343.83 373.861  52
   1   4  16 1769.16 342.536  51
  -1  -4 -16 1845.77 334.890  50
   1   4  16 1517.30 302.291  77
   1   4  16 1666.44 331.732  69
  -1  -4 -16 1728.62 309.466  59
  -1  -4 -16 1434.46 263.911  57
  -1  -4 -16 2320.29 363.351  58
   1   4  16 1847.74 359.118  62
   1   4  16 2213.53 778.979   4
  -1  -4 -17 2053.46 334.920  50
   1   4  17 2549.00 367.687  77
   1   4  17 1812.60 336.403  69
  -1  -4 -17 2273.68 363.674  58
  -1  -4 -17 1924.96 323.270  59
  -1  -4 -17 2648.35 406.734  66
   1   4  17 2082.78 352.511  52
   1   4  17 2016.49 347.078  51
   1   4  17 2140.37 368.549  62
  -1  -4 -18 4330.12 469.998  50
   1   4  18 3900.22 447.059  77
   1   4  18 3589.31 453.196  69
  -1  -4 -18 4603.39 483.372  58
   1   4  18 4343.39 477.239  52
   1   4  18 3916.42 462.047  51
  -1  -4 -18 4442.77 504.802  66
  -1  -4 -18 3957.80 429.976  59
   1   4  18 3986.10 474.128  62
  -1  -4 -19 1619.67 263.227  50
   1   4  19 1515.96 230.033  46
   1   4  19 1533.97 258.458  77
  -1  -4 -19 1950.05 307.226  66
   1   4  19 1372.37 243.054  52
  -1  -4 -19 1736.03 284.609  58
  -1  -4 -19 1703.22 246.981  59
   1   4  19 1730.08 253.402   5
   1   4  19 1576.97 270.905  62
   1   4  20 132.077 86.5546  77
  -1  -4 -20 169.429 105.439  66
   1   4  20 110.472 82.8195  52
  -1  -4 -20 318.695 98.2105  59
  -1  -4 -20 222.333 118.552  58
   1   4  20 280.269 92.9532   5
  -1  -4 -20 228.894 101.370  50
  -1  -4 -21 8323.95 486.705  58
  -1  -4 -21 7930.90 505.209  66
  -1  -4 -21 7282.49 449.894  50
   1   5 -18 6931.47 432.675  65
   1   5 -17 8586.78 521.637  50
   1   5 -17 9418.68 596.038  65
  -1  -5  16 2666.75 338.778  53
   1   5 -16 2659.66 337.163  65
  -1  -5  16 2590.43 360.177  62
  -1  -5  16 1952.49 234.449  49
   1   5 -16 2087.94 281.171  50
  -1  -5  15 204.346 165.421  53
   1   5 -15 289.304 157.104  65
  -1  -5  15 30.0010 103.044  61
  -1  -5  15-78.8791 165.897  62
  -1  -5  15-25.3806 91.4321  49
   1   5 -15 94.8714 123.839  50
  -1  -5  14 2091.21 311.407  54
  -1  -5  14 2883.75 410.223  53
   1   5 -14 2390.54 307.730  66
   1   5 -14 2819.42 392.518  50
  -1  -5  14 2647.16 356.005  49
  -1  -5  14 2602.76 374.231  61
  -1  -5  13 21452.5 1320.56  61
  -1  -5  13 20641.3 1244.89  54
  -1  -5  13 22506.1 1351.84  53
  -1  -5  13 19207.0 2240.50   4
   1   5 -13 20447.0 1212.31  66
   1   5 -13 22885.2 1363.60  50
  -1  -5  13 20566.6 1264.94  49
   1   5 -12 62094.6 2921.28  50
  -1  -5  12 54062.5 2802.37  49
  -1  -5  12 60738.9 2898.62  53
  -1  -5  12 61302.4 2816.52  54
  -1  -5  12 53778.3 4152.19   4
  -1  -5  12 55687.9 3600.20  76
  -1  -5  12 61241.7 2674.34  77
   1   5 -12 56916.8 2759.03  66
   1   5 -11 69256.8 3303.38  50
  -1  -5  11 66034.8 3233.64  49
  -1  -5  11 67529.7 3192.76  54
  -1  -5  11 72030.0 3307.51  53
  -1  -5  11 67019.6 4658.23   4
  -1  -5  11 69817.5 3049.15  77
  -1  -5  11 71874.1 4107.79  76
   1   5 -11 69499.1 3184.57  66
  -1  -5  10 81589.6 3483.72  77
  -1  -5  10 80650.9 4484.67  76
  -1  -5  10 80244.9 3645.74  54
  -1  -5  10 82003.2 3730.30  53
  -1  -5  10 89408.7 5295.74   4
  -1  -5  10 76047.8 3669.07  49
   1   5 -10 81753.8 3753.38  50
  -1  -5   9 84769.3 3707.90  60
  -1  -5   9 83569.9 3881.88  53
  -1  -5   9 84347.4 3825.76  54
  -1  -5   9 100471. 4836.07  76
  -1  -5   9 86491.6 3667.06  77
  -1  -5   9 83658.2 5199.20   4
   1   5  -9 90794.7 3962.13  50
  -1  -5   9 85750.6 3881.31  49
  -1  -5   8 15218.3 1016.79  53
   1   5  -8 16852.9 1083.92  50
  -1  -5   8 17173.6 1537.57  76
  -1  -5   8 16933.3 886.179  77
  -1  -5   8 15466.7 1796.52   4
  -1  -5   7 4386.23 701.109  76
  -1  -5   7 3717.09 313.306  77
  -1  -5   7 5003.47 923.839   4
  -1  -5   6 18090.1 919.300  77
  -1  -5   6 22458.0 1637.51  76
  -1  -5   6 20070.1 1826.17   4
  -1  -5   5 21720.2 1625.73  76
  -1  -5   5 21737.3 1854.03   4
  -1  -5   4 2502.63 478.691  76
  -1  -5   4 2391.79 544.142   4
  -1  -5   3 44741.6 2637.93  72
   1   5  -3 41134.2 2468.46  75
  -1  -5   3 44703.3 2703.51   4
   1   5  -2 44153.9 2490.30  75
  -1  -5   2 44970.5 2588.93  72
  -1  -5   2 43983.8 2630.04   4
   1   5  -1 44298.7 2411.17  75
  -1  -5   1 41965.2 2455.35  72
   1   5   0 86314.4 3933.76  75
  -1  -5   0 85977.8 4017.44  72
  -1  -5   0 76518.5 3480.63  79
  -1  -5   0 80074.4 4019.13   3
  -1  -5  -1 136817. 6060.84  72
   1   5   1 139521. 6010.19  75
  -1  -5  -1 132188. 5652.26  79
  -1  -5  -1 126702. 6053.15   3
  -1  -5  -2 76492.0 3796.70  72
   1   5   2 82643.1 3826.53  75
  -1  -5  -2 77290.3 3536.93  79
  -1  -5  -2 80679.5 3880.86   3
   1   5   2 72525.6 3625.03   1
  -1  -5  -3 39579.7 2269.53   3
   1   5   3 38430.2 2084.61   1
  -1  -5  -4 37755.9 1816.49  76
   1   5   4 35219.7 2015.92   1
  -1  -5  -5 11258.2 1002.56   3
   1   5   5 12979.9 927.864   1
   1   5   6 573.044 195.692   1
  -1  -5  -6 795.607 270.601   3
   1   5   7 1144.47 291.518   1
   1   5   8 886.395 147.657  77
   1   5   8 798.435 250.036   1
   1   5   9 4637.59 386.882  77
   1   5   9 4201.01 623.127   1
   1   5  10 1759.77 246.443  77
   1   5  10 2072.59 449.575   1
   1   5  11 964.035 219.613  52
   1   5  11 1048.38 217.533  51
  -1  -5 -11 703.388 193.592  50
  -1  -5 -11 741.456 204.375  57
  -1  -5 -11 1072.01 223.592  59
   1   5  11 1182.53 216.609  77
   1   5  11 837.048 239.888  64
  -1  -5 -11 1015.37 363.251   2
   1   5  11 906.873 330.283   1
   1   5  12 1675.63 272.244  77
  -1  -5 -12 1878.06 305.357  57
  -1  -5 -12 1948.78 319.388  59
  -1  -5 -12 2694.22 607.351   2
   1   5  12 1348.23 258.439  51
   1   5  12 1761.74 316.446  52
  -1  -5 -12 2088.78 321.617  50
   1   5  13 20790.2 1208.01  77
   1   5  13 19765.6 1226.07  51
   1   5  13 18455.3 1251.94  52
  -1  -5 -13 21283.5 1241.95  57
  -1  -5 -13 21582.6 1273.77  59
  -1  -5 -13 22840.3 1927.36   2
  -1  -5 -13 20063.9 1257.21  50
  -1  -5 -14 117.408 134.437  50
   1   5  14 105.105 137.218  77
   1   5  14 621.610 188.034  68
   1   5  14 522.083 185.616  51
   1   5  14-42.4349 103.091  52
  -1  -5 -14-34.4780 118.444  57
  -1  -5 -14 190.525 149.237  59
  -1  -5 -14-104.450 226.889   2
   1   5  14 256.064 167.138  62
   1   5  15 4982.64 513.449  77
   1   5  15 4618.69 474.556  68
   1   5  15 3879.74 511.029  52
   1   5  15 4269.05 492.955  51
  -1  -5 -15 4467.38 507.599  59
  -1  -5 -15 3893.87 451.870  57
   1   5  15 4396.74 536.027  62
  -1  -5 -15 3955.51 492.643  50
  -1  -5 -16 157.352 154.061  50
   1   5  16 73.3738 105.450  77
  -1  -5 -16-144.023 221.218  79
   1   5  16-39.3741 113.169  69
   1   5  16 89.9432 103.001  68
   1   5  16 470.931 191.723  52
   1   5  16 350.461 158.258  51
  -1  -5 -16 36.9041 144.532  58
  -1  -5 -16-38.0556 116.929  59
  -1  -5 -16 64.8411 86.2884  57
   1   5  16 367.782 399.431   4
   1   5  16 213.307 160.520  62
   1   5  17 5362.70 584.445  62
  -1  -5 -17 6350.20 592.791  59
   1   5  17 6519.63 614.222  69
  -1  -5 -17 6404.27 602.122  50
   1   5  17 5695.06 609.681  52
   1   5  17 6134.73 600.585  51
   1   5  17 6293.87 582.777  77
  -1  -5 -17 7028.61 619.301  58
   1   5  18 35.0360 114.151  62
   1   5  18 34.6814 119.107  69
  -1  -5 -18 33.1183 107.903  50
   1   5  18 101.542 121.916  51
   1   5  18-139.218 146.394  52
   1   5  18-31.3924 96.4299  77
  -1  -5 -18 33.3412 130.556  58
  -1  -5 -18 62.3877 101.633  59
   1   5  19 169.858 115.213  62
   1   5  19 119.083 112.180  69
  -1  -5 -19 302.885 123.460  50
   1   5  19 166.173 90.4568  46
   1   5  19 110.577 116.450  52
   1   5  19 183.861 106.921  77
  -1  -5 -19 258.986 139.906  58
  -1  -5 -19 75.4313 94.8059  59
  -1  -5 -20 1354.79 222.198  58
   1   5  20 1470.08 200.936   5
   1   5  20 1029.85 199.858  69
   1   5  20 1406.72 201.080  77
  -1  -5 -20 1401.32 191.336  59
   1   5  20 1139.37 185.379  52
  -1  -5 -20 1140.27 197.403  50
  -1  -5 -21 62.4333 54.3170  50
  -1  -5 -21 59.5362 68.6383  58
   1   5  21 109.631 77.9960  69
   1   6 -17 47757.9 1847.54  65
  -1  -6  17 52646.9 1874.65  53
  -1  -6  16 55642.7 2200.91  53
   1   6 -16 49410.6 2075.45  50
   1   6 -16 52714.7 2182.98  65
  -1  -6  15 73506.2 3080.03  53
   1   6 -15 66200.8 2982.86  50
  -1  -6  15 62052.4 2912.33  43
   1   6 -15 72034.5 3081.38  65
  -1  -6  14 75357.5 3443.13  53
  -1  -6  14 74475.6 3329.74  54
   1   6 -14 78350.8 3475.52  65
  -1  -6  14 83937.3 3449.32  61
   1   6 -14 73888.9 3384.72  50
  -1  -6  14 70189.1 3284.06  49
  -1  -6  13 59774.3 2736.64  53
  -1  -6  13 56059.5 2615.86  54
   1   6 -13 51572.1 2696.38  65
  -1  -6  13 52371.5 2574.06  49
   1   6 -13 55189.6 2667.14  50
  -1  -6  13 57504.4 2693.61  61
  -1  -6  12 15273.3 1087.95  61
   1   6 -12 18002.0 1185.72  65
  -1  -6  12 17488.4 1141.29  53
  -1  -6  12 16447.4 1058.28  54
  -1  -6  12 15403.8 1952.45   4
   1   6 -12 14866.2 1071.96  50
  -1  -6  12 15150.9 1031.25  49
  -1  -6  11 1573.81 295.286  49
   1   6 -11 2507.86 390.831  50
  -1  -6  11 1527.99 322.884  61
  -1  -6  11 830.007 391.958  76
  -1  -6  11 1992.04 332.147  54
  -1  -6  11 1813.19 352.032  53
  -1  -6  11 1054.89 544.109   4
   1   6 -11 1991.11 368.635  65
  -1  -6  10 808.772 238.969  61
  -1  -6  10 1404.02 459.826  76
  -1  -6  10 829.729 245.787  53
  -1  -6  10 1039.86 245.161  54
  -1  -6  10 1042.12 534.966   4
  -1  -6  10 1025.76 240.247  49
   1   6 -10 1304.37 291.663  50
  -1  -6   9 537.806 206.304  61
  -1  -6   9 456.168 138.234  60
  -1  -6   9 224.315 211.379  76
  -1  -6   9 470.325 180.529  54
  -1  -6   9 196.950 148.765  53
  -1  -6   9 166.519 256.087   4
   1   6  -9 328.204 161.176  50
  -1  -6   9 259.387 140.018  49
  -1  -6   8 510.714 213.786  61
  -1  -6   8 310.007 116.524  60
  -1  -6   8 211.483 199.398  76
  -1  -6   8 514.515 191.927  53
  -1  -6   8 378.774 154.824  54
  -1  -6   8 466.747 378.081   4
  -1  -6   8 245.905 132.901  49
   1   6  -8 507.665 175.424  50
  -1  -6   7 4148.30 493.240  61
  -1  -6   7 5132.14 455.358  60
  -1  -6   7 4881.05 563.681  62
  -1  -6   7 5961.89 897.349  76
  -1  -6   7 4736.46 486.045  54
  -1  -6   7 4978.87 415.211  55
  -1  -6   7 4722.32 500.019  53
  -1  -6   7 5358.67 520.449  49
   1   6  -7 4860.14 523.900  50
  -1  -6   7 5424.09 1034.40   4
  -1  -6   6 868.191 227.779  62
  -1  -6   6 129.978 200.761   4
  -1  -6   6 555.287 302.278  76
   1   6  -6 698.794 205.447  65
  -1  -6   5 141655. 6601.45  76
  -1  -6   5 128672. 6860.72   4
  -1  -6   4 320605. 14100.5   4
  -1  -6   3 164693. 7814.69   4
   1   6  -3 164837. 7517.81  75
  -1  -6   2 250447. 10432.7  76
   1   6  -2 227383. 10307.3  75
  -1  -6   1 195303. 7935.53  76
   1   6  -1 176816. 7869.56  75
  -1  -6   0 73462.0 3680.02  76
   1   6   0 73023.0 3751.55  75
  -1  -6   0 73161.9 3867.45  72
  -1  -6  -1 133250. 6108.26   3
  -1  -6  -1 125163. 5492.30  79
  -1  -6  -1 132896. 5774.76  76
   1   6   1 123354. 5872.47  75
  -1  -6  -1 123330. 5985.44  72
   1   6   2 9676.70 918.206   1
  -1  -6  -2 10076.8 1040.83   3
  -1  -6  -2 11610.1 903.350  76
  -1  -6  -2 8884.64 797.737  79
   1   6   2 11362.1 1042.40  75
  -1  -6  -2 9926.88 1038.15  72
  -1  -6  -3 10671.6 1065.73   3
   1   6   3 8278.49 833.895   1
   1   6   3 9996.44 1001.84  75
  -1  -6  -3 8879.64 829.738  79
  -1  -6  -3 10705.2 813.787  76
  -1  -6  -3 8909.58 976.375  72
  -1  -6  -4 2097.78 468.954   3
   1   6   4 2629.90 432.245   1
  -1  -6  -4 2393.42 455.232  79
  -1  -6  -4 2185.14 311.186  76
   1   6   5 51.9835 126.244   1
  -1  -6  -5 230.591 186.662   3
  -1  -6  -5 65.0174 57.6646  76
  -1  -6  -5-66.1102 203.078  79
  -1  -6  -6 13959.2 1273.67   3
   1   6   6 11747.9 1025.56   1
   1   6   7 29760.4 1860.93   1
   1   6   8 39001.0 2289.60   1
   1   6   9 87808.1 3934.44   1
   1   6   9 71288.2 3200.23  77
  -1  -6 -10 82757.8 3546.83  59
  -1  -6 -10 85932.1 3568.53  57
  -1  -6 -10 80642.1 3560.53  63
   1   6  10 79937.1 3612.15  64
   1   6  10 75102.3 3547.54  52
   1   6  10 81164.9 4053.08   1
   1   6  10 73280.9 3407.41  77
  -1  -6 -11 61323.6 2761.96  56
  -1  -6 -11 67945.2 2890.65  59
  -1  -6 -11 61610.7 2842.71  57
   1   6  11 59100.4 2912.82  64
   1   6  11 56515.4 2774.99  51
   1   6  11 60407.5 2866.52  52
   1   6  11 62664.2 3357.50   1
  -1  -6 -11 61901.8 3683.72   2
   1   6  11 57917.1 2727.64  77
   1   6  12 57853.2 2669.15  51
   1   6  12 55358.4 2728.29  52
  -1  -6 -12 59162.7 2727.75  57
  -1  -6 -12 58717.0 2720.05  59
  -1  -6 -12 55131.7 2588.07  56
   1   6  12 53585.5 2587.88  77
  -1  -6 -12 58287.5 2738.56  50
  -1  -6 -12 60174.1 3615.13   2
   1   6  12 51480.9 2747.43  64
  -1  -6 -13 33217.3 1742.08  50
  -1  -6 -13 32610.0 1717.27  59
  -1  -6 -13 30230.3 1670.41  57
  -1  -6 -13 29314.0 2376.82   2
   1   6  13 30763.2 1606.90  77
   1   6  13 28216.6 1688.40  52
   1   6  13 28229.7 1622.54  51
   1   6  14 3445.10 474.239  52
   1   6  14 3259.48 427.467  51
   1   6  14 3667.49 426.848  77
  -1  -6 -14 3802.56 475.203  50
  -1  -6 -14 4091.27 498.185  59
  -1  -6 -14 3526.42 435.142  58
  -1  -6 -14 3547.99 439.646  57
  -1  -6 -14 2586.62 653.381   2
   1   6  14 3784.73 492.451  62
  -1  -6 -15 1581.50 306.634  50
   1   6  15 1265.93 257.642  68
   1   6  15 1509.62 273.979  77
  -1  -6 -15 2364.14 368.010  59
  -1  -6 -15 1030.15 252.761  58
  -1  -6 -15 1373.86 271.635  57
   1   6  15 1572.24 332.943  52
   1   6  15 1213.93 278.479  51
   1   6  15 1089.74 268.960  62
  -1  -6 -16 1765.40 317.636  50
  -1  -6 -16 874.072 421.999  79
   1   6  16 949.141 227.283  77
   1   6  16 1369.76 252.797  68
  -1  -6 -16 1631.74 306.042  59
  -1  -6 -16 1391.02 263.423  57
  -1  -6 -16 1678.49 302.688  58
   1   6  16 1349.23 292.752  51
   1   6  16 1654.69 317.072  52
   1   6  16 1259.51 289.736  62
  -1  -6 -17 4303.45 486.595  50
   1   6  17 3236.03 406.331  77
   1   6  17 4306.94 480.924  69
   1   6  17 4335.45 425.099  68
  -1  -6 -17 4342.78 444.924  57
  -1  -6 -17 4336.46 479.123  59
  -1  -6 -17 4723.06 492.685  66
   1   6  17 4175.97 469.120  51
   1   6  17 4369.67 506.822  52
   1   6  17 4079.87 486.043  62
  -1  -6 -18 7509.97 627.109  50
   1   6  18 6698.40 567.669  77
   1   6  18 7948.75 644.578  69
  -1  -6 -18 7850.72 641.288  66
   1   6  18 7621.05 635.019  51
   1   6  18 7155.52 640.166  52
   1   6  18 8319.38 671.126  62
  -1  -6 -18 8326.53 647.063  59
  -1  -6 -19 767.445 186.027  50
   1   6  19 844.156 169.347  77
   1   6  19 786.302 194.999  69
   1   6  19 474.628 159.190  51
   1   6  19 757.484 185.485  52
  -1  -6 -19 801.093 200.850  66
   1   6  19 558.005 172.877  62
  -1  -6 -19 684.133 173.990  59
  -1  -6 -20 278.226 121.688  66
   1   6  20 393.062 129.919  69
  -1  -6 -20 318.054 111.081  50
  -1  -6 -20 448.426 139.937  58
  -1  -6 -20 415.908 118.767  59
   1   6  20 444.035 126.360   5
   1   6  20 404.177 120.634  52
   1   6  21 1903.23 178.120   5
  -1  -6 -21 2858.63 246.770  58
  -1  -6 -21 2113.19 201.159  50
  -1  -6 -21 2538.87 231.269  66
  -1  -7  16 1553.32 182.069  53
   1   7 -16 1574.21 170.669  65
  -1  -7  15 700.124 138.699  34
  -1  -7  15 837.871 174.664  53
   1   7 -15 802.792 136.221  50
   1   7 -15 1010.64 180.609  65
  -1  -7  14 3183.15 344.727  61
   1   7 -14 2685.41 307.522  50
  -1  -7  14 2674.26 338.933  53
  -1  -7  14 2335.83 256.351  43
   1   7 -14 2830.25 340.913  65
  -1  -7  13 2511.37 350.697  61
  -1  -7  13 2754.40 337.859  54
  -1  -7  13 3343.42 406.300  53
   1   7 -13 3129.42 368.104  50
  -1  -7  13 2527.70 309.079  43
   1   7 -13 3000.99 388.172  65
   1   7 -12 1140.86 263.048  65
  -1  -7  12 1075.83 240.969  54
  -1  -7  12 1248.27 269.324  53
  -1  -7  12 1269.79 275.109  61
  -1  -7  12 673.347 181.641  43
  -1  -7  12 1122.10 225.878  49
   1   7 -12 1188.86 249.445  50
  -1  -7  11 36.1927 117.950  54
  -1  -7  11 122.501 133.067  53
  -1  -7  11 101.797 116.566  49
   1   7 -11-38.6903 93.9956  50
  -1  -7  11 165.078 167.723  61
  -1  -7  11 119.959 103.030  63
   1   7 -11 85.9931 140.113  65
  -1  -7  10 11526.5 1464.97  76
  -1  -7  10 13276.9 890.077  63
  -1  -7  10 11697.7 950.717  61
  -1  -7  10 10599.2 860.365  49
   1   7 -10 12706.2 948.179  50
  -1  -7  10 13169.2 963.323  53
  -1  -7  10 12959.8 930.946  54
  -1  -7  10 14511.5 1856.88   4
   1   7 -10 14046.6 1015.00  65
  -1  -7   9 59855.5 3757.86  76
  -1  -7   9 52457.8 2672.95  63
  -1  -7   9 59643.1 2870.18  61
  -1  -7   9 57239.4 2601.16  60
  -1  -7   9 53943.5 2723.79  49
   1   7  -9 58227.3 2811.89  50
  -1  -7   9 58631.2 2775.40  54
  -1  -7   9 56446.5 2792.28  53
  -1  -7   9 56104.7 4142.55   4
   1   7  -9 59626.4 2870.90  65
  -1  -7   8 95260.1 4079.36  55
  -1  -7   8 110941. 5540.32  76
  -1  -7   8 89833.5 4355.58  61
  -1  -7   8 101066. 4189.87  60
  -1  -7   8 92911.0 4240.61  63
   1   7  -8 93735.7 4342.65  50
  -1  -7   8 93369.3 4280.78  49
  -1  -7   8 95502.1 4336.86  53
  -1  -7   8 97018.4 4316.95  54
  -1  -7   8 108583. 6044.38   4
   1   7  -8 98592.8 4404.85  65
  -1  -7   7 115759. 4750.35  55
  -1  -7   7 112359. 4917.93  49
   1   7  -7 115480. 4994.05  50
  -1  -7   7 111864. 4813.58  60
  -1  -7   7 111021. 5004.05  61
  -1  -7   7 104894. 5059.71  62
  -1  -7   7 102709. 4851.41  63
  -1  -7   7 130315. 6165.48  76
  -1  -7   7 110905. 4951.29  53
  -1  -7   7 123593. 6579.97   4
   1   7  -7 119828. 5036.65  65
   1   7  -6 138296. 6027.31  50
  -1  -7   6 145943. 5986.36  49
  -1  -7   6 141265. 6142.57  62
  -1  -7   6 147226. 5979.61  63
  -1  -7   6 155465. 7153.80  76
  -1  -7   6 144056. 5835.02  55
  -1  -7   6 144437. 6011.06  53
  -1  -7   6 160212. 7661.65   4
   1   7  -6 147929. 6072.48  65
  -1  -7   5 104687. 4529.08  63
  -1  -7   5 105048. 4479.13  60
   1   7  -5 107442. 4608.58  65
  -1  -7   5 105932. 4553.90  53
  -1  -7   5 101763. 4526.33  54
  -1  -7   5 102057. 4415.13  55
  -1  -7   5 113064. 5949.44   4
  -1  -7   5 101161. 4522.57  49
   1   7  -5 103405. 4593.52  50
   1   7  -4 4918.03 512.863  50
  -1  -7   4 4538.75 468.349  54
  -1  -7   4 4853.91 456.982  60
  -1  -7   4 5558.18 539.709  61
  -1  -7   3 801.197 394.041   3
  -1  -7   3 636.852 328.851  76
   1   7  -2 925.810 331.421  75
  -1  -7   2 1079.96 407.799   3
  -1  -7   2 759.646 319.466  76
   1   7  -1 23145.7 1768.94  75
  -1  -7   1 23046.1 1760.58  76
   1   7   0 11948.6 1173.29  75
  -1  -7   0 11555.5 1116.74  76
   1   7   1 156.942 147.652  75
  -1  -7  -1 63.4035 97.4458  76
  -1  -7  -2 8737.91 1064.47  72
   1   7   2 10600.2 1074.66  75
   1   7   2 7903.42 882.655   1
  -1  -7  -2 7330.51 975.959   3
  -1  -7  -2 6586.80 725.154  79
  -1  -7  -2 9195.66 866.561  76
  -1  -7  -3 69110.9 4168.62  72
   1   7   3 88123.1 4280.83  75
  -1  -7  -3 84849.0 4367.71   3
   1   7   3 74673.0 3925.38   1
  -1  -7  -3 80539.3 3783.15  76
  -1  -7  -3 80425.5 3907.96  79
  -1  -7  -4 58282.8 3353.22  72
  -1  -7  -4 59338.2 3378.88   3
   1   7   4 51737.2 2909.05   1
   1   7   4 58008.0 3270.22  75
  -1  -7  -4 55474.0 3000.98  79
  -1  -7  -4 53053.6 2677.77  76
  -1  -7  -5 132231. 6539.27  72
  -1  -7  -5 147151. 6683.62   3
   1   7   5 136591. 6116.21   1
  -1  -7  -5 144024. 6345.75  79
  -1  -7  -5 126600. 5646.88  76
   1   7   6 203510. 9095.09   1
  -1  -7  -6 225226. 9720.23   3
  -1  -7  -6 210179. 9438.33  79
   1   7   7 150606. 6911.47   1
  -1  -7  -7 161700. 7424.02  79
   1   7   8 86273.5 4255.82   1
  -1  -7  -8 86900.8 4740.13  79
  -1  -7  -9 10454.0 737.275  56
  -1  -7  -9 11262.3 1351.47  79
   1   7   9 10292.9 1019.22   1
  -1  -7  -9 11165.9 796.517  63
   1   7   9 10433.9 802.462  64
  -1  -7 -10 5325.67 520.466  59
  -1  -7 -10 5395.77 538.676  57
  -1  -7 -10 4850.93 484.046  56
  -1  -7 -10 5459.20 987.785  79
   1   7  10 5659.44 558.264  52
  -1  -7 -10 6298.44 580.808  63
   1   7  10 5102.56 555.627  64
   1   7  11 40.6931 88.3899  64
  -1  -7 -11 124.139 106.586  56
  -1  -7 -11-71.4378 145.147  57
  -1  -7 -11-113.785 174.760   2
  -1  -7 -11 273.565 297.100  79
   1   7  11 37.9489 92.1585  52
   1   7  12 9311.60 726.916  51
   1   7  12 9313.45 780.260  52
  -1  -7 -12 10993.1 827.533  50
  -1  -7 -12 8296.99 718.248  59
  -1  -7 -12 8593.86 740.221  57
  -1  -7 -12 10050.4 722.770  56
  -1  -7 -12 9573.59 708.327  58
  -1  -7 -12 8259.69 1298.44  79
   1   7  12 8158.63 638.494  77
   1   7  12 9102.29 798.452  64
  -1  -7 -12 7651.15 1166.53   2
  -1  -7 -13 1656.44 591.529  79
   1   7  13 1203.57 221.295  77
  -1  -7 -13 1176.07 266.640  59
  -1  -7 -13 1243.20 277.462  57
  -1  -7 -13 1584.59 273.847  58
  -1  -7 -13 1353.50 243.183  56
  -1  -7 -13 1265.03 478.245   2
  -1  -7 -13 1315.46 282.756  50
   1   7  13 1058.07 272.119  52
   1   7  13 813.934 219.106  51
   1   7  14 1369.43 243.877  77
  -1  -7 -14 1070.38 500.876  79
  -1  -7 -14 1621.27 317.040  50
  -1  -7 -14 1529.57 313.409  59
  -1  -7 -14 1099.24 219.265  56
  -1  -7 -14 1365.38 291.967  57
  -1  -7 -14 1180.17 242.899  58
  -1  -7 -14 2160.74 619.484   2
   1   7  14 1311.99 304.810  52
   1   7  14 1348.10 270.436  51
   1   7  15 3223.09 457.407  52
   1   7  15 2774.06 388.078  51
  -1  -7 -15 3324.64 828.077  79
   1   7  15 2935.29 360.979  77
   1   7  15 2687.47 375.008  68
  -1  -7 -15 3310.58 451.038  50
  -1  -7 -15 2879.93 404.084  59
  -1  -7 -15 2669.92 379.582  57
  -1  -7 -15 2676.83 378.017  58
  -1  -7 -15 1940.55 584.779   2
   1   7  15 3071.66 449.635  62
  -1  -7 -16 20908.5 1290.95  50
   1   7  16 20809.6 1306.76  62
   1   7  16 21208.0 1227.25  68
   1   7  16 19645.3 1296.57  52
   1   7  16 19291.3 1232.01  51
   1   7  16 20071.2 1167.39  77
  -1  -7 -16 22267.2 1310.88  59
  -1  -7 -16 21831.8 1255.90  58
  -1  -7 -16 20853.2 1244.10  57
  -1  -7 -17 22466.8 1337.02  50
   1   7  17 23109.1 1365.75  62
  -1  -7 -17 23375.8 1318.91  66
   1   7  17 22309.9 1254.80  68
   1   7  17 23462.0 1320.11  69
   1   7  17 23901.9 1331.53  51
   1   7  17 24376.6 1398.49  52
   1   7  17 20993.4 1213.53  77
  -1  -7 -17 23881.1 1326.78  58
  -1  -7 -17 24015.4 1359.67  59
  -1  -7 -17 22186.1 1276.93  57
  -1  -7 -18 32932.4 1671.94  58
  -1  -7 -18 31503.5 1594.29  57
   1   7  18 34021.2 1670.70  69
   1   7  18 30551.3 1546.86  68
   1   7  18 33392.6 1694.62  62
  -1  -7 -18 31672.2 1668.40  59
   1   7  18 32341.2 1656.02  51
   1   7  18 33443.6 1712.41  52
  -1  -7 -18 32433.6 1678.38  50
  -1  -7 -18 33371.9 1668.86  66
  -1  -7 -19 12342.6 783.455  66
   1   7  19 12517.8 778.117  51
   1   7  19 13042.8 810.146  52
  -1  -7 -19 12999.4 794.832  59
  -1  -7 -19 12210.2 788.959  58
  -1  -7 -19 12280.5 792.064  50
   1   7  20 9505.91 587.431   5
  -1  -7 -20 9608.90 594.278  66
   1   7  20 8304.03 561.416  52
  -1  -7 -20 9755.73 597.586  50
  -1  -7 -20 9882.65 590.066  59
  -1  -7 -21 6576.63 381.897  50
  -1  -8  15 2763.86 227.290  53
   1   8 -15 2869.99 242.515  64
   1   8 -15 2093.78 191.977  65
   1   8 -14 2816.45 274.057  65
  -1  -8  14 2691.95 276.477  53
  -1  -8  13 9629.73 642.497  34
  -1  -8  13 11542.3 718.234  61
   1   8 -13 10404.2 703.542  65
  -1  -8  13 11157.3 722.156  53
   1   8 -13 9979.17 652.116  50
   1   8 -12 19773.8 1178.65  65
  -1  -8  12 18113.7 1096.18  34
  -1  -8  12 21514.3 1130.25   9
   1   8 -12 18643.1 1114.02  50
  -1  -8  12 21184.2 1195.44  53
  -1  -8  12 21916.6 1205.40  61
  -1  -8  11 17084.6 1067.17  61
   1   8 -11 15070.3 979.290  50
  -1  -8  11 15303.1 1016.07  53
   1   8 -11 15334.0 1029.55  65
  -1  -8  11 13961.6 888.266  43
  -1  -8  10 4138.62 504.849  61
  -1  -8  10 3590.72 453.678  54
  -1  -8  10 4547.62 502.822  53
   1   8 -10 3564.49 444.944  50
   1   8 -10 3714.65 470.277  65
  -1  -8  10 3303.90 384.372  43
   1   8  -9 1188.53 272.336  50
  -1  -8   9 1588.28 271.292  43
   1   8  -9 1536.85 320.465  65
  -1  -8   9 1937.62 334.464  54
  -1  -8   9 1952.45 336.306  53
  -1  -8   9 1805.95 260.614  60
  -1  -8   9 1594.96 277.543  63
  -1  -8   9 1311.74 302.924  61
  -1  -8   9 1202.40 519.867   3
  -1  -8   9 1688.61 549.837  76
   1   8  -8 1069.33 275.136  50
  -1  -8   8 1058.40 227.210  43
  -1  -8   8 931.531 448.208   3
  -1  -8   8 1833.69 605.054  76
  -1  -8   8 1477.11 302.052  53
  -1  -8   8 943.972 187.131  55
  -1  -8   8 913.515 203.201  60
  -1  -8   8 1259.90 254.538  63
  -1  -8   8 1304.34 300.271  61
   1   8  -8 1303.97 294.206  65
   1   8  -7 24559.0 1484.49  65
  -1  -8   7 23859.8 1278.28  55
   1   8  -7 22882.7 1443.45  50
  -1  -8   7 25302.9 1466.46  53
  -1  -8   7 24753.7 2401.66   3
  -1  -8   7 24267.9 2207.31  76
  -1  -8   7 22765.9 1369.78  63
  -1  -8   7 24908.1 1352.34  60
   1   8  -6 33210.9 1865.96  65
   1   8  -6 34368.4 1874.81  50
  -1  -8   6 32412.1 1819.18  53
  -1  -8   6 34964.4 2892.86   3
  -1  -8   6 35428.2 1703.43  55
  -1  -8   6 34648.4 1761.04  60
  -1  -8   6 32181.3 1774.15  63
   1   8  -5 84231.0 3719.49  65
  -1  -8   5 76410.2 3470.98  56
  -1  -8   5 82741.8 3530.10  55
  -1  -8   5 84462.8 3673.04  53
  -1  -8   5 78338.7 3647.05  54
   1   8  -5 77663.0 3680.91  50
  -1  -8   5 74481.3 4845.22   3
  -1  -8   5 77142.5 3612.42  63
  -1  -8   5 80866.5 3583.90  60
  -1  -8   4 22115.0 1330.18  61
  -1  -8   4 20008.2 1224.16  63
  -1  -8   4 22497.5 1229.45  60
  -1  -8   4 16880.7 1082.56  31
  -1  -8   4 21041.9 1155.12  71
  -1  -8   4 24780.9 2045.53  76
   1   8  -4 20170.2 1267.56  50
  -1  -8   4 21016.0 1243.81  53
  -1  -8   4 20480.2 1241.21  54
  -1  -8   4 23195.7 1198.42  55
  -1  -8   4 19142.5 1125.06  56
  -1  -8   4 22172.1 2133.39   3
   1   8  -4 22300.4 1302.93  65
  -1  -8   3 3232.34 352.005  56
  -1  -8   3 3719.05 383.768  55
  -1  -8   3 2835.65 364.969  53
  -1  -8   3 3425.77 405.143  54
   1   8  -3 3736.14 448.135  50
  -1  -8   3 2143.87 300.663  31
   1   8  -3 3572.08 429.866  65
  -1  -8   3 3664.39 740.544  76
  -1  -8   3 2627.83 356.014  63
  -1  -8   3 2877.91 360.045  60
  -1  -8   3 3612.54 449.116  61
  -1  -8   3 2412.05 677.391   3
  -1  -8   2 605.514 166.549  60
  -1  -8   2 432.706 151.049  63
  -1  -8   2 288.582 152.653  61
  -1  -8   2 169.891 109.965  31
  -1  -8   2 350.833 122.862  56
   1   8  -2 386.859 153.697  50
  -1  -8   2 907.073 363.414  76
   1   8  -2 825.668 197.172  65
  -1  -8   2 384.175 278.656   3
  -1  -8   2 1201.24 207.715  55
  -1  -8   2 344.051 141.056  54
   1   8  -2 687.387 320.378  75
   1   8  -1 2202.79 539.012  75
  -1  -8   1 2690.87 586.821  76
  -1  -8   1 2059.24 334.748  61
  -1  -8   1 2750.86 347.885  63
   1   8  -1 2702.98 366.698  50
  -1  -8   1 2322.33 300.225  55
  -1  -8   1 3300.37 745.360   3
  -1  -8   0 38608.5 2475.95  76
  -1  -8   0 36003.0 1883.84  61
   1   8   0 38637.1 2569.67  75
   1   8   1 77644.3 4361.45   1
   1   8   1 85961.4 4539.36  75
  -1  -8  -1 88388.3 4361.45  76
   1   8   2 57776.2 3439.49   1
   1   8   2 66011.0 3718.32  75
  -1  -8  -2 66791.2 3406.73  76
   1   8   3 20866.6 1674.22   1
   1   8   3 23768.2 1929.70  75
  -1  -8  -3 23349.9 1590.67  76
  -1  -8  -3 23293.7 1661.98  79
   1   8   4 1656.98 410.931   1
  -1  -8  -4 1790.53 533.131   3
   1   8   4 1587.22 460.985  75
  -1  -8  -4 1556.63 398.896  79
  -1  -8  -4 1352.80 307.307  76
   1   8   5-103.522 159.012  75
  -1  -8  -5-82.9570 180.201  79
  -1  -8  -5 226.828 246.352   3
  -1  -8  -5 331.860 127.066  56
   1   8   6 5026.14 871.775  75
  -1  -8  -6 5920.01 981.637  72
  -1  -8  -6 4514.19 763.163  79
   1   8   6 5569.10 739.127   1
  -1  -8  -6 6884.94 1026.51   3
  -1  -8  -6 5097.47 472.561  56
   1   8   6 5136.87 514.470  64
  -1  -8  -7 101150. 5080.97  79
   1   8   7 92747.4 4152.73  64
  -1  -8  -7 96417.1 4146.70  63
  -1  -8  -7 87203.2 5122.12  72
  -1  -8  -7 91224.9 4061.34  56
  -1  -8  -8 5313.76 480.276  60
  -1  -8  -8 5753.85 555.840  63
   1   8   8 5761.53 568.358  64
  -1  -8  -8 6191.16 536.737  56
  -1  -8  -8 5626.97 941.365  79
  -1  -8  -9 17306.7 1107.38  63
   1   8   9 16679.3 1105.34  64
  -1  -8  -9 15443.6 954.032  71
  -1  -8  -9 17752.9 1795.58  79
  -1  -8  -9 16454.7 1033.83  56
  -1  -8 -10 4481.08 499.369  63
   1   8  10 4615.31 522.770  64
  -1  -8 -10 4282.70 467.952  59
  -1  -8 -10 4291.75 462.417  56
  -1  -8 -10 4042.93 475.008  57
  -1  -8 -10 3419.67 385.367  58
  -1  -8 -10 3960.05 796.146   2
  -1  -8 -10 5207.84 975.307  79
  -1  -8 -11 142.512 218.908  79
   1   8  11 50.7815 73.0365  78
   1   8  11 163.489 147.260  52
  -1  -8 -11 246.992 189.705   2
  -1  -8 -11-34.2820 98.5636  56
  -1  -8 -11-72.0739 103.603  59
  -1  -8 -11 152.742 137.585  57
  -1  -8 -11 199.878 102.907  58
   1   8  11 127.956 131.061  64
   1   8  12 4728.70 504.021  51
   1   8  12 4707.00 546.772  52
   1   8  12 4118.48 532.594  64
  -1  -8 -12 4629.93 977.071  79
  -1  -8 -12 4809.00 547.639  50
  -1  -8 -12 5567.25 991.389   2
  -1  -8 -12 5562.58 567.850  57
  -1  -8 -12 4485.88 490.195  56
  -1  -8 -12 4610.49 467.246  58
   1   8  13 16810.3 1151.88  52
   1   8  13 16544.7 1062.69  51
   1   8  13 15996.5 1151.03  64
  -1  -8 -13 16849.1 1908.13  79
  -1  -8 -13 17470.5 1135.93  57
  -1  -8 -13 14798.7 1012.84  56
  -1  -8 -13 15770.5 1017.21  58
  -1  -8 -13 16200.5 1768.56   2
  -1  -8 -13 17304.5 1154.37  50
   1   8  14 25925.3 1516.93  52
   1   8  14 25303.9 1413.89  51
  -1  -8 -14 24024.1 1473.07  50
  -1  -8 -14 22211.8 2295.17  79
  -1  -8 -14 23134.8 1341.54  56
  -1  -8 -14 27051.4 1499.29  57
  -1  -8 -14 22629.1 1343.27  58
  -1  -8 -14 22375.5 2157.43   2
   1   8  15 18390.7 1212.82  52
   1   8  15 15239.4 1072.08  51
   1   8  15 19901.4 1234.44  62
  -1  -8 -15 19240.6 1189.79  59
  -1  -8 -15 19381.5 1176.61  57
  -1  -8 -15 16419.8 1069.47  58
  -1  -8 -15 18115.8 1180.53  50
   1   8  16 2754.63 361.131  69
   1   8  16 2982.42 384.341  68
   1   8  16 2688.87 413.779  52
   1   8  16 2958.23 379.889  51
   1   8  16 3395.57 439.874  62
  -1  -8 -16 3016.22 375.631  58
  -1  -8 -16 2797.18 394.726  59
  -1  -8 -16 2394.64 360.467  57
  -1  -8 -16 3155.15 422.345  50
  -1  -8 -17 2801.95 380.997  59
  -1  -8 -17 2443.51 335.375  58
  -1  -8 -17 2110.04 322.350  57
   1   8  17 1942.82 295.448  68
   1   8  17 2196.22 315.126  51
   1   8  17 2403.17 359.840  52
   1   8  17 2256.01 345.951  62
  -1  -8 -17 2549.41 326.353  66
  -1  -8 -17 3400.83 397.297  50
  -1  -8 -18 1938.45 268.252  57
  -1  -8 -18 1890.96 281.547  58
  -1  -8 -18 2142.21 306.118  59
   1   8  18 2074.25 258.220  68
  -1  -8 -18 2117.34 276.419  66
  -1  -8 -18 2451.12 316.729  50
   1   8  18 2269.48 310.523  62
   1   8  18 2089.39 282.987  51
   1   8  18 2582.90 337.153  52
  -1  -8 -19 21.8531 88.8736  59
  -1  -8 -19-20.2096 95.7372  58
   1   8  19 111.638 97.0599  52
   1   8  20 2560.32 248.018   5
  -1  -8 -20 2150.11 223.751  58
   1   8  20 2246.14 224.056  52
  -1  -8 -20 2482.59 241.916  50
  -1  -8 -20 2422.71 239.280  59
   1   9 -14 465.558 88.5571  64
  -1  -9  14 232.435 60.2434  41
  -1  -9  13 10602.4 601.720  53
   1   9 -13 10110.6 626.176  64
   1   9 -13 10098.9 581.094  65
  -1  -9  12 22146.4 1189.30  34
   1   9 -12 27105.8 1309.25  65
  -1  -9  12 28999.1 1343.92  61
  -1  -9  12 28597.6 1297.56   9
  -1  -9  12 28760.9 1334.23  53
   1   9 -12 23907.9 1222.07  50
   1   9 -11 64061.7 2945.37  65
  -1  -9  11 72295.6 3015.74  61
  -1  -9  11 73845.9 2963.31   9
  -1  -9  11 70066.2 2978.24  53
   1   9 -11 66158.0 2898.83  50
  -1  -9  10 76819.7 3370.20  53
   1   9 -10 73554.4 3313.92  50
  -1  -9  10 83503.6 3453.01  61
   1   9 -10 75890.5 3371.35  65
  -1  -9   9 87849.4 4176.24  34
   1   9  -9 96678.4 4284.83  50
  -1  -9   9 103825. 4337.25  53
  -1  -9   9 102388. 4395.66  61
   1   9  -9 99697.4 4339.02  65
  -1  -9   8 33151.6 1771.48  34
   1   9  -8 36709.9 1909.19  65
  -1  -9   8 37046.8 1894.49  53
   1   9  -8 31656.3 1825.61  50
  -1  -9   8 36134.2 1745.50  60
  -1  -9   8 35729.7 1936.68  61
   1   9  -7 1105.51 261.647  50
  -1  -9   7 851.548 213.724  34
   1   9  -7 1679.04 318.075  65
  -1  -9   7 1068.36 499.535   3
  -1  -9   7 1002.71 248.825  53
  -1  -9   7 1586.03 246.122  55
  -1  -9   7 1555.11 260.137  60
  -1  -9   7 1145.30 240.499  63
   1   9  -6 1390.45 298.523  50
  -1  -9   6 1224.55 242.205  60
  -1  -9   6 1242.30 255.981  63
  -1  -9   6 910.699 212.976  34
  -1  -9   6 1304.37 280.539  53
  -1  -9   6 1443.33 247.761  55
   1   9  -6 1488.64 301.763  65
  -1  -9   6 937.432 482.340   3
   1   9  -5 33396.5 1898.09  50
  -1  -9   5 32643.2 1843.93  53
  -1  -9   5 33456.0 1832.12  63
  -1  -9   5 35892.6 1836.28  60
  -1  -9   5 36350.7 1756.10  71
  -1  -9   5 34867.3 2790.77  76
  -1  -9   5 37384.8 3030.09   3
   1   9  -5 41134.0 1990.07  65
  -1  -9   5 35880.3 1783.01  55
  -1  -9   5 33742.4 1709.43  56
  -1  -9   4-26.5345 70.6785  56
  -1  -9   4 182.822 136.488  55
  -1  -9   4 177.842 133.861  53
   1   9  -4 41.0002 109.128  50
  -1  -9   4 127.851 240.522  76
  -1  -9   4 342.183 145.299  71
  -1  -9   4 34.0137 97.7995  60
  -1  -9   4 106.304 108.905  63
  -1  -9   4 309.114 172.953  61
  -1  -9   4 306.507 288.301   3
   1   9  -3 21153.1 1341.33  50
  -1  -9   3 20527.3 1259.00  53
  -1  -9   3 20858.4 1362.09  61
  -1  -9   3 22661.8 1309.76  63
  -1  -9   3 22202.2 1287.28  60
  -1  -9   3 22009.4 1256.02  71
  -1  -9   3 25462.4 2157.98  76
   1   9  -3 23930.1 1372.79  65
  -1  -9   3 20197.0 2150.00   3
  -1  -9   3 21210.4 1237.99  55
  -1  -9   3 20754.7 1201.85  56
  -1  -9   2 18422.9 1132.56  53
   1   9  -2 17568.6 1195.77  50
  -1  -9   2 19824.0 1255.87  61
  -1  -9   2 18704.7 1155.45  60
  -1  -9   2 17951.9 1156.99  63
   1   9  -2 18315.5 1220.44  64
   1   9  -2 17136.2 1163.25  65
  -1  -9   2 23245.4 1972.75  76
  -1  -9   2 20868.6 1166.07  71
  -1  -9   2 22248.9 2153.56   3
  -1  -9   2 19946.9 1132.26  56
  -1  -9   2 19231.8 1132.27  55
  -1  -9   1 712.244 181.219  56
   1   9  -1 154.448 140.121  50
  -1  -9   1 215.476 234.635  76
   1   9  -1 353.998 176.951  64
   1   9  -1 425.024 168.534  65
   1   9  -1 654.484 375.007  75
  -1  -9   1 439.533 160.961  63
  -1  -9   1 515.650 188.545  61
  -1  -9   1 964.008 212.715  55
  -1  -9   1 280.882 264.728   3
   1   9   0 67811.9 3240.28  50
  -1  -9   0 75707.4 4066.49  76
   1   9   0 71797.5 3272.83  64
   1   9   0 70952.8 3214.41  65
   1   9   0 71702.9 4097.60  75
  -1  -9   0 71118.1 3265.68  61
  -1  -9   0 63524.3 3153.86  63
   1   9   0 66280.5 4005.39   1
  -1  -9   0 75714.1 4494.52   3
  -1  -9   0 68348.9 3121.56  56
   1   9   1 78262.4 3836.08  50
  -1  -9  -1 85849.5 3873.45  61
  -1  -9  -1 87280.3 3827.57  63
  -1  -9  -1 85748.0 3776.36  60
   1   9   1 96240.3 4900.94  75
   1   9   1 88570.6 3888.38  64
   1   9   1 86645.9 3823.77  65
  -1  -9  -1 90541.0 4565.65  76
   1   9   1 80284.3 4559.96   1
  -1  -9  -1 82891.3 3734.13  55
  -1  -9  -1 84202.5 3749.39  56
  -1  -9  -2 111988. 4724.16  61
  -1  -9  -2 104136. 4592.76  60
   1   9   2 107732. 5645.76  75
   1   9   2 103955. 4634.35  65
  -1  -9  -2 109505. 4660.91  63
   1   9   2 114870. 4735.06  64
  -1  -9  -2 102836. 5223.75  76
   1   9   2 99823.3 5347.69   1
  -1  -9  -2 104612. 4582.52  56
  -1  -9  -2 104225. 4559.99  55
  -1  -9  -3 100398. 4372.52  60
   1   9   3 106523. 5488.68  75
   1   9   3 104743. 4490.39  64
  -1  -9  -3 99458.0 4422.71  63
   1   9   3 103246. 4428.46  65
  -1  -9  -3 100232. 4899.79  76
   1   9   3 98386.4 5085.70   1
  -1  -9  -3 99132.9 4323.78  55
  -1  -9  -3 99176.1 4362.12  56
   1   9   4 79696.2 3571.39  64
   1   9   4 76907.2 3503.35  65
  -1  -9  -4 76369.0 3511.61  63
   1   9   4 81197.9 4528.66  75
  -1  -9  -4 75605.7 3454.04  56
  -1  -9  -4 75821.1 3408.60  55
   1   9   4 80221.4 4130.17   1
  -1  -9  -4 84143.5 4751.78   3
  -1  -9  -4 79293.1 3467.43  60
   1   9   5 57224.4 2783.20  64
   1   9   5 58257.8 2738.04  65
  -1  -9  -5 57580.8 2750.17  63
   1   9   5 63079.1 3772.37  75
  -1  -9  -5 56405.8 3391.63  79
  -1  -9  -5 65173.0 3963.74   3
  -1  -9  -5 56640.2 2672.40  60
  -1  -9  -6 20559.9 1156.97  60
   1   9   6 18252.6 1165.81  65
   1   9   6 20902.0 1252.67  64
   1   9   6 20080.0 1915.40  75
  -1  -9  -6 18238.0 1709.19  79
  -1  -9  -6 20488.3 2021.40   3
  -1  -9  -6 19526.6 1159.32  56
  -1  -9  -7 3730.40 767.711  79
   1   9   7 4126.18 484.155  64
   1   9   7 2804.80 389.993  65
   1   9   7 4006.63 831.462  75
  -1  -9  -7 4556.16 443.060  60
  -1  -9  -7 3869.01 432.036  56
  -1  -9  -8 8727.20 1181.51  79
   1   9   8 7768.71 1226.87  75
  -1  -9  -8 7028.34 598.797  71
   1   9   8 6667.13 652.513  64
  -1  -9  -8 7480.31 606.159  60
  -1  -9  -8 7555.42 638.755  56
  -1  -9  -9 9047.96 1278.60  79
   1   9   9 9187.94 1339.69  75
  -1  -9  -9 8330.15 734.395  63
   1   9   9 8839.15 768.807  64
  -1  -9  -9 7624.84 642.001  71
   1   9   9 9350.98 783.710  52
  -1  -9  -9 8709.26 667.267  60
  -1  -9  -9 9656.94 724.505  59
  -1  -9  -9 9420.84 729.700  56
  -1  -9 -10 28647.0 2372.17   2
  -1  -9 -10 23963.9 2415.00  72
  -1  -9 -10 25189.1 1396.84  71
  -1  -9 -10 29393.5 1538.91  56
  -1  -9 -10 26398.9 1493.81  59
  -1  -9 -10 26186.2 2373.41  79
   1   9  10 25845.9 1578.59  64
  -1  -9 -10 25983.9 1549.13  63
  -1  -9 -11 9649.34 800.484  63
   1   9  11 8392.54 776.206  64
   1   9  11 8714.22 666.349  78
  -1  -9 -11 7104.92 1218.45  79
  -1  -9 -11 7460.68 1180.58   2
  -1  -9 -11 8988.12 736.510  59
  -1  -9 -11 10915.4 790.926  56
  -1  -9 -11 9415.95 776.269  57
  -1  -9 -11 8225.78 638.199  58
  -1  -9 -12 28.3665 102.237  58
  -1  -9 -12 40.3820 175.460  57
  -1  -9 -12 150.239 163.203  59
  -1  -9 -12 181.708 162.770  56
   1   9  12-43.8877 143.034  64
  -1  -9 -12 299.252 325.017  79
   1   9  12 261.459 183.325  52
   1   9  12 167.487 126.071  51
  -1  -9 -12 536.308 411.867   2
  -1  -9 -13 29676.2 1713.23  57
  -1  -9 -13 33240.5 1731.35  59
  -1  -9 -13 29401.5 1568.38  58
  -1  -9 -13 29031.5 1632.50  56
   1   9  13 29194.4 1733.30  64
   1   9  13 34196.7 1804.93  52
   1   9  13 31448.9 1646.35  51
  -1  -9 -13 29169.8 2516.46   2
  -1  -9 -13 25949.5 2546.25  79
   1   9  14 17934.4 1182.48  52
   1   9  14 15129.2 1059.27  51
  -1  -9 -14 18339.0 1168.62  50
  -1  -9 -14 20105.7 1185.26  57
  -1  -9 -14 15642.2 998.321  58
  -1  -9 -14 15758.5 1025.40  56
   1   9  15 28523.0 1597.50  52
   1   9  15 28249.2 1479.12  51
  -1  -9 -15 26751.4 1524.93  57
  -1  -9 -15 25281.9 1416.36  58
  -1  -9 -15 27573.6 1563.48  50
   1   9  16 19209.6 1168.33  68
   1   9  16 22594.3 1287.08  52
   1   9  16 19881.6 1224.18  62
  -1  -9 -16 20980.7 1209.71  57
  -1  -9 -16 18654.2 1106.81  58
  -1  -9 -16 21013.7 1236.94  50
   1   9  17 19808.1 1111.23  68
   1   9  17 20249.9 1189.13  52
   1   9  17 20010.3 1162.33  62
  -1  -9 -17 20044.9 1155.16  59
  -1  -9 -17 19731.7 1124.69  57
  -1  -9 -17 19958.0 1155.77  50
   1   9  18 4489.37 386.069  68
   1   9  18 5830.57 484.035  52
  -1  -9 -18 6172.90 483.128  59
  -1  -9 -18 4674.53 410.784  57
  -1  -9 -18 5520.33 461.530  50
  -1  -9 -19 3611.13 318.341  59
  -1  -9 -19 3597.47 313.143  50
   1   9  19 3577.70 316.900  52
  -1  -9 -20 1794.50 170.982  59
  -1  -9 -20 1889.36 175.166  50
  -1 -10  12 7971.60 490.505  41
   1  10 -12 10726.3 559.516  64
   1  10 -11 2786.56 299.810  64
   1  10 -11 2240.86 234.208  65
  -1 -10  11 2563.01 253.048  53
  -1 -10  11 2641.66 276.845  61
  -1 -10  11 1964.21 239.103  41
  -1 -10  11 2494.12 260.751   9
  -1 -10  10 8274.65 598.498  61
  -1 -10  10 8008.35 552.848  53
   1  10 -10 6686.07 489.628  50
  -1 -10  10 8486.48 580.120   9
   1  10 -10 7228.56 528.948  65
   1  10 -10 6994.90 574.204  64
  -1 -10   9 501.012 190.118  61
  -1 -10   9 393.575 149.056  53
   1  10  -9 383.670 131.335  50
   1  10  -9 451.916 145.365  65
   1  10  -9 546.607 185.570  64
   1  10  -8 8577.71 672.443  50
  -1 -10   8 9146.13 693.382  53
  -1 -10   8 9476.87 757.844  61
   1  10  -8 10010.1 772.079  64
   1  10  -8 9299.13 701.003  65
   1  10  -7 8505.90 702.016  50
  -1 -10   7 9125.90 709.662  53
  -1 -10   7 10219.8 687.510  60
   1  10  -7 8232.08 744.729  64
   1  10  -7 9359.19 731.059  65
  -1 -10   6 1588.47 266.144  63
  -1 -10   6 1770.29 280.029  60
   1  10  -6 1617.90 292.260  65
   1  10  -6 1616.66 329.683  64
  -1 -10   6 1562.49 285.750  53
   1  10  -6 1677.63 305.787  50
   1  10  -5 32959.8 1778.68  64
   1  10  -5 29481.8 1659.22  65
  -1 -10   5 26373.5 1683.16  61
  -1 -10   5 31942.0 1635.25  60
  -1 -10   5 29921.1 1606.77  63
   1  10  -5 28838.1 1661.33  50
  -1 -10   5 30451.6 1631.41  53
  -1 -10   5 29633.0 2669.14   3
  -1 -10   5 28798.4 2498.99  76
   1  10  -4 101935. 4184.75  78
  -1 -10   4 96693.9 5434.58  76
   1  10  -4 98524.5 4367.63  64
   1  10  -4 95166.5 4269.45  65
  -1 -10   4 94588.9 4131.94  71
  -1 -10   4 97288.4 4219.27  60
  -1 -10   4 92838.5 4347.39  61
  -1 -10   4 96387.4 4208.75  63
   1  10  -4 87911.2 4244.47  50
  -1 -10   4 90949.1 4181.98  53
  -1 -10   4 87466.4 5517.04   3
  -1 -10   4 93031.6 4067.40  56
  -1 -10   4 95393.7 4158.92  55
   1  10  -3 134380. 5333.39  78
  -1 -10   3 122455. 6519.19  76
   1  10  -3 127419. 5462.01  64
   1  10  -3 118370. 5337.77  65
  -1 -10   3 127422. 5281.39  71
  -1 -10   3 125249. 5462.87  61
  -1 -10   3 124115. 5322.67  60
  -1 -10   3 121279. 5309.66  63
   1  10  -3 115215. 5353.79  50
  -1 -10   3 115237. 5251.60  53
  -1 -10   3 120041. 6758.96   3
  -1 -10   3 124064. 5271.25  55
  -1 -10   3 119047. 5191.31  56
  -1 -10   2 88207.0 4088.63  55
  -1 -10   2 90829.5 4049.54  56
  -1 -10   2 92699.1 5231.53  76
   1  10  -2 99496.2 4299.42  64
   1  10  -2 95729.6 4188.85  65
  -1 -10   2 96848.7 4147.39  71
  -1 -10   2 96804.8 4162.72  60
  -1 -10   2 95238.3 4270.14  61
  -1 -10   2 93180.5 4147.16  63
  -1 -10   2 85734.2 4054.83  53
   1  10  -2 88235.4 4197.58  50
  -1 -10   2 99390.6 5642.85   3
  -1 -10   2 91972.9 4094.49  41
  -1 -10   1 117728. 5209.38  55
  -1 -10   1 118896. 5187.08  56
   1  10  -1 111336. 5298.17  50
  -1 -10   1 122956. 6359.27  76
   1  10  -1 134578. 5425.90  64
   1  10  -1 128509. 5317.37  65
  -1 -10   1 127320. 5286.13  71
  -1 -10   1 134929. 6889.84  72
  -1 -10   1 124626. 5383.95  61
  -1 -10   1 122502. 5273.11  63
  -1 -10   1 115703. 5232.76  60
   1  10  -1 114782. 6268.12   1
  -1 -10   1 130424. 6837.06   3
  -1 -10   1 113798. 5166.67  41
   1  10   0 90947.3 4077.82  65
  -1 -10   0 88947.3 4064.56  63
   1  10   0 91334.5 4158.89  64
   1  10   0 90951.7 5079.24  75
  -1 -10   0 86365.7 5361.27  72
  -1 -10   0 92121.3 4989.87  76
  -1 -10   0 96070.0 4117.81  71
  -1 -10   0 90240.7 4014.90  56
   1  10   0 86811.8 4953.02   1
  -1 -10   0 102544. 5597.56   3
  -1 -10   0 86686.3 4142.59  61
  -1 -10  -1 43753.3 2295.25  63
   1  10   1 47831.1 2328.09  65
   1  10   1 46310.8 2383.75  64
   1  10   1 47262.9 3200.06  75
  -1 -10  -1 48886.7 3511.27  72
  -1 -10  -1 43082.5 2942.48  76
  -1 -10  -1 47312.3 2353.56  71
  -1 -10  -1 49306.5 2422.21  61
  -1 -10  -1 48605.4 2320.50  60
  -1 -10  -1 44494.6 3406.47   3
  -1 -10  -1 45030.0 2259.96  55
  -1 -10  -1 46602.3 2274.87  56
  -1 -10  -2 28289.9 2009.51  76
  -1 -10  -2 24324.0 1381.02  56
  -1 -10  -2 24091.8 1354.45  55
  -1 -10  -2 23307.4 1376.44  60
   1  10   2 24710.6 2160.99  75
   1  10   2 25961.7 1489.61  64
   1  10   2 24197.8 1403.06  65
  -1 -10  -2 22751.7 1387.85  63
  -1 -10  -3 6506.52 587.778  56
   1  10   3 5678.72 982.147  75
  -1 -10  -3 7119.43 619.762  60
  -1 -10  -3 5485.98 574.910  63
   1  10   3 6295.14 599.133  65
  -1 -10  -4 2921.84 407.240  71
  -1 -10  -4 3161.08 403.333  56
   1  10   4 3282.17 737.002  75
  -1 -10  -4 3474.34 418.150  60
   1  10   4 4058.56 455.621  65
   1  10   4 3628.51 460.344  64
  -1 -10  -4 2981.05 408.729  63
  -1 -10  -5 2498.87 346.523  60
   1  10   5 1685.90 535.252  75
  -1 -10  -5 2614.22 382.491  71
  -1 -10  -5 1931.11 631.805   3
   1  10   5 2523.01 359.777  65
  -1 -10  -5 2589.66 374.212  63
   1  10   5 2273.01 366.674  64
  -1 -10  -6 1117.18 260.952  63
  -1 -10  -6 1332.94 251.275  60
   1  10   6 1204.05 483.520  75
  -1 -10  -6 969.725 249.877  71
  -1 -10  -6 1209.12 520.585   3
   1  10   6 788.324 211.033  65
   1  10   6 923.188 238.093  64
  -1 -10  -7 2715.70 382.642  71
   1  10   7 3169.52 434.425  64
  -1 -10  -7 2526.24 350.595  60
  -1 -10  -7 3445.25 416.891  56
  -1 -10  -8 59467.0 2784.16  56
   1  10   8 60702.1 2870.17  64
  -1 -10  -8 57214.4 2736.10  71
   1  10   8 51698.5 3808.12  75
  -1 -10  -8 58904.3 2731.75  60
  -1 -10  -8 51535.5 3580.95  79
   1  10   9 18057.0 1205.75  52
   1  10   9 17090.1 1934.00  75
  -1 -10  -9 14289.1 1697.62  79
  -1 -10  -9 19083.9 1169.95  57
  -1 -10  -9 17915.0 1131.01  56
  -1 -10  -9 18659.2 1114.07  59
   1  10   9 17278.9 1176.38  64
  -1 -10  -9 15701.6 1047.91  71
  -1 -10  -9 16142.9 1781.26   2
  -1 -10  -9 17073.1 1064.40  60
  -1 -10 -10 94888.5 5638.00  79
   1  10  10 108438. 4483.22  78
   1  10  10 90550.7 5717.79  75
  -1 -10 -10 103559. 4498.35  56
  -1 -10 -10 101049. 4449.61  59
  -1 -10 -10 103933. 4578.94  63
   1  10  10 101529. 4562.56  64
  -1 -10 -10 94706.9 4368.68  71
   1  10  10 103935. 4591.75  52
  -1 -10 -10 98761.5 4368.96  60
  -1 -10 -11 71627.8 3301.87  63
   1  10  11 67845.7 3276.63  64
  -1 -10 -11 73059.9 3236.96  56
  -1 -10 -11 69029.7 3186.65  59
  -1 -10 -11 58756.8 4200.92  79
   1  10  11 66449.0 3111.41  78
   1  10  11 73473.7 4636.42  75
  -1 -10 -11 67217.4 4304.42   2
  -1 -10 -11 67538.5 3085.17  71
   1  10  12 107486. 4643.63  51
  -1 -10 -12 106293. 4706.40  59
  -1 -10 -12 114420. 4805.68  57
  -1 -10 -12 108897. 4735.37  56
   1  10  12 100669. 4761.67  64
   1  10  13 54429.3 2599.11  52
  -1 -10 -13 52277.9 2535.68  57
  -1 -10 -13 50407.9 2464.70  56
  -1 -10 -13 52633.2 2492.20  59
   1  10  13 46708.7 2497.61  64
  -1 -10 -14 20405.6 1186.77  56
  -1 -10 -14 21384.0 1244.14  59
  -1 -10 -14 19497.9 1234.64  57
   1  10  14 22141.9 1322.52  52
  -1 -10 -15 13727.8 917.495  59
  -1 -10 -15 15750.7 971.509  57
   1  10  15 13691.1 967.148  52
   1  10  15 12962.0 905.771  68
   1  10  16 12038.8 797.724  68
  -1 -10 -16 12351.3 809.833  57
  -1 -10 -16 12352.2 808.252  59
   1  10  16 11683.2 815.301  62
   1  10  16 12245.4 842.198  52
  -1 -10 -16 11155.0 796.884  50
   1  10  17 2119.36 260.748  68
  -1 -10 -17 2349.56 280.447  57
   1  10  17 1808.87 259.066  62
  -1 -10 -17 1859.81 269.774  50
   1  10  17 1866.19 275.014  52
   1  10  18 446.666 100.052  68
   1  10  18 708.550 156.542  52
  -1 -10 -18 373.725 110.675  57
  -1 -10 -18 481.743 128.611  50
   1  10  19 686.834 116.563  52
  -1 -10 -19 772.291 123.965  59
  -1 -10 -19 608.317 112.979  50
  -1 -11  11 9940.21 501.411  33
   1  11 -10 1656.66 195.981  64
  -1 -11  10 1719.11 191.758   9
  -1 -11  10 1268.99 148.640  41
   1  11  -9 3163.07 266.987  65
   1  11  -9 3579.52 344.061  64
  -1 -11   9 4243.19 368.240  61
  -1 -11   9 3604.68 311.070  41
  -1 -11   8 37351.6 1798.62  61
   1  11  -8 38567.8 1811.88  64
   1  11  -8 34467.3 1673.41  65
  -1 -11   8 41048.9 1799.61   9
  -1 -11   8 33376.6 1693.95  41
   1  11  -7 41360.9 2029.59  65
   1  11  -7 43315.7 2147.70  64
  -1 -11   7 48501.7 2146.83   9
  -1 -11   7 43853.7 2060.70  41
   1  11  -6 56242.0 2679.04  64
   1  11  -6 54009.2 2557.43  65
  -1 -11   6 51418.4 2541.16  41
  -1 -11   5 34945.9 1904.61  61
  -1 -11   5 36096.1 1795.73  60
   1  11  -5 37707.6 1934.11  64
   1  11  -5 35646.5 1813.36  65
  -1 -11   5 37094.9 1795.85   8
  -1 -11   5 34476.4 1786.13  41
  -1 -11   4 14877.6 959.127  41
   1  11  -4 14701.2 984.365  65
   1  11  -4 16633.9 1096.00  64
  -1 -11   4 15590.9 968.832  63
  -1 -11   4 15573.8 1086.90  61
  -1 -11   4 16093.5 1002.95  60
  -1 -11   3 1518.13 262.956  41
  -1 -11   3 1771.33 341.441  61
  -1 -11   3 1203.12 503.667  63
  -1 -11   3 2101.47 337.336  60
   1  11  -3 2027.77 364.208  64
   1  11  -3 2288.13 338.970  65
  -1 -11   3 2086.26 309.020  71
   1  11  -3 1913.55 295.653  78
  -1 -11   2 7024.51 583.797  41
  -1 -11   2 7337.83 623.512  71
  -1 -11   2 7551.31 696.846  61
  -1 -11   2 6877.95 623.569  60
   1  11  -2 7675.32 644.714  78
   1  11  -2 6827.73 672.516  64
  -1 -11   2 6269.52 592.854  63
   1  11  -2 6578.05 606.834  65
  -1 -11   2 6615.69 558.885  56
  -1 -11   1 23356.6 2333.48   3
  -1 -11   1 24956.4 1431.92  71
  -1 -11   1 23690.1 1413.54  60
  -1 -11   1 24830.4 1507.10  61
  -1 -11   1 22385.8 2065.69  76
  -1 -11   1 22436.8 1375.69  63
   1  11  -1 27002.9 1535.01  64
   1  11  -1 25871.6 1433.20  65
  -1 -11   1 25133.3 1358.78  56
  -1 -11   0 17190.2 1976.51   3
  -1 -11   0 18569.7 1782.57  76
   1  11   0 19614.4 1282.10  64
   1  11   0 19627.0 1200.12  65
  -1 -11   0 19239.7 1199.10  63
  -1 -11   0 19214.7 1267.84  61
  -1 -11   0 20537.4 1177.23  56
  -1 -11   0 20191.3 1239.57  71
  -1 -11   0 16691.0 1972.20  72
  -1 -11  -1 2059.06 349.025  71
  -1 -11  -1 611.264 411.809  72
   1  11   1 1789.20 303.800  65
   1  11   1 1519.14 311.025  64
  -1 -11  -1 2185.62 339.771  63
  -1 -11  -1 1836.09 323.304  60
  -1 -11  -1 2135.48 686.180   3
  -1 -11  -1 1483.78 271.239  56
  -1 -11  -2 119.227 114.401  71
   1  11   2 377.119 187.756  64
   1  11   2 238.190 128.198  65
  -1 -11  -2-153.270 235.505   3
  -1 -11  -2 258.998 127.254  63
  -1 -11  -2 255.229 137.343  60
  -1 -11  -2 307.421 333.939  72
  -1 -11  -2 135.340 104.159  56
   1  11   3 235.417 141.492  65
   1  11   3-41.5803 142.834  64
  -1 -11  -3-153.662 166.910   3
  -1 -11  -3 154.764 375.848  72
  -1 -11  -3 103.503 118.528  56
  -1 -11  -3 112.516 107.811  63
  -1 -11  -3 253.269 147.057  60
   1  11   4 12476.2 922.948  65
  -1 -11  -4 14009.6 994.566  63
   1  11   4 15195.6 1052.77  64
  -1 -11  -4 15390.6 1002.99  60
  -1 -11  -4 15902.1 1885.04  72
  -1 -11  -4 15398.1 1047.34  71
   1  11   4 13178.4 1580.94  75
  -1 -11  -4 14597.9 979.823  56
   1  11   5 60439.4 2905.68  65
   1  11   5 68805.0 3077.78  64
  -1 -11  -5 65673.3 3018.89  63
  -1 -11  -5 61052.2 3899.14   2
  -1 -11  -5 60497.6 2944.95  60
   1  11   5 60669.3 3996.18  75
  -1 -11  -5 61267.4 4275.22  72
  -1 -11  -5 63291.1 3017.59  71
  -1 -11  -5 61384.7 2956.63  56
  -1 -11  -6 78470.8 4675.19   2
  -1 -11  -6 80646.6 3634.79  60
  -1 -11  -6 78147.9 3671.96  71
   1  11   6 80483.6 4828.76  75
  -1 -11  -6 73640.2 4931.42  72
  -1 -11  -6 80497.8 3695.97  63
   1  11   6 82912.1 3732.21  64
   1  11   7 122055. 5248.87  64
  -1 -11  -7 121028. 5234.88  63
  -1 -11  -7 112614. 6248.70   2
  -1 -11  -7 121291. 5143.31  60
   1  11   7 112043. 6383.32  75
  -1 -11  -7 112074. 6597.49  72
  -1 -11  -7 120918. 5190.95  71
  -1 -11  -7 112366. 5156.61  56
  -1 -11  -7 119279. 5072.41  59
  -1 -11  -8 41832.3 2229.32  63
   1  11   8 43071.0 2248.34  64
  -1 -11  -8 43199.8 2153.08  60
  -1 -11  -8 41027.8 3111.13   2
  -1 -11  -8 43431.3 2206.66  57
  -1 -11  -8 45313.6 2216.10  56
  -1 -11  -8 43991.5 2133.91  59
   1  11   8 43178.8 3274.50  75
  -1 -11  -8 43803.9 2196.00  71
  -1 -11  -9 2394.13 359.621  56
  -1 -11  -9 1875.00 306.764  59
  -1 -11  -9 2047.13 348.139  57
   1  11   9 2157.50 377.899  52
   1  11   9 1731.95 633.108  75
  -1 -11  -9 2385.93 343.233  71
   1  11   9 2412.69 383.327  64
  -1 -11  -9 1847.26 574.194  25
  -1 -11  -9 1683.90 551.865   2
  -1 -11  -9 2761.47 355.736  60
   1  11   9 2746.73 377.614  78
  -1 -11 -10 1989.01 299.172  71
  -1 -11 -10 989.132 219.727  60
  -1 -11 -10 1359.75 256.648  59
  -1 -11 -10 1356.74 287.496  57
  -1 -11 -10 1532.76 288.917  56
   1  11  10 1798.60 302.737  78
   1  11  10 1541.42 318.773  52
   1  11  10 1967.10 341.386  64
  -1 -11 -11 81.8717 102.838  71
   1  11  11 81.3018 153.046  52
  -1 -11 -11 283.771 163.544  56
  -1 -11 -11 290.661 172.095  57
  -1 -11 -11 283.919 149.453  59
   1  11  11 37.8564 169.616  64
  -1 -11 -12 1885.32 301.453  59
  -1 -11 -12 2448.54 351.206  56
  -1 -11 -12 1530.75 319.764  50
   1  11  12 1674.82 313.218  64
  -1 -11 -13 2563.36 339.811  59
  -1 -11 -13 2413.94 335.297  56
  -1 -11 -13 2764.58 379.917  50
   1  11  14 952.731 236.840  52
  -1 -11 -14 979.054 194.443  56
  -1 -11 -14 960.665 205.780  59
  -1 -11 -14 1044.91 227.158  57
   1  11  15 30.2459 118.435  52
   1  11  15-28.9884 99.5558  62
   1  11  15 53.9589 92.6563  68
  -1 -11 -15 49.4286 100.428  59
  -1 -11 -15-54.2864 131.831  57
   1  11  16 1158.81 220.954  52
   1  11  16 1054.30 195.314  62
   1  11  16 942.158 189.004  68
  -1 -11 -16 1213.32 199.590  59
  -1 -11 -16 1251.30 208.340  57
   1  11  17 2903.73 300.932  52
  -1 -11 -17 2272.28 252.614  59
   1  11  17 2832.15 268.065  68
  -1 -11 -17 2378.84 258.367  57
   1  11  18 32422.5 1283.51  52
  -1 -11 -18 26058.1 1185.53  70
   1  11  18 23861.9 1175.17  68
  -1 -11 -18 29605.9 1244.39  59
  -1 -12   9 18.0608 32.5348  33
   1  12  -8 413.062 95.8804  64
  -1 -12   8 295.799 91.5369   9
   1  12  -7 9884.75 588.432  64
  -1 -12   7 9812.48 581.498   9
   1  12  -6 36622.9 1722.39  64
  -1 -12   6 39733.3 1699.53  10
  -1 -12   6 38805.4 1719.65   9
  -1 -12   5 56855.3 2395.79   9
   1  12  -5 55718.6 2425.32  64
   1  12  -4 57415.3 2608.85  64
  -1 -12   4 58671.2 2529.91   8
  -1 -12   4 57925.1 2564.16   9
  -1 -12   4 57346.8 2528.87  60
  -1 -12   4 48902.6 2410.44  41
   1  12  -3 49641.4 2349.32  64
  -1 -12   3 47773.0 2272.65   9
  -1 -12   3 46560.9 2257.03  60
  -1 -12   2 11317.7 799.877  60
  -1 -12   2 11674.2 790.102  71
   1  12  -2 10925.0 831.772  64
  -1 -12   2 12048.8 803.106   9
   1  12  -2 11618.0 785.680  78
  -1 -12   1 3013.96 386.683  60
  -1 -12   1 3385.68 398.975  71
   1  12  -1 3314.04 423.949  64
  -1 -12   1 3022.49 372.137  63
   1  12  -1 3394.03 399.454  78
  -1 -12   1 3777.61 406.258   9
   1  12   0 602.716 190.074  78
   1  12   0 716.882 221.901  64
  -1 -12   0 469.873 161.271  63
  -1 -12   0 614.261 200.947  71
  -1 -12   0 782.194 183.529  56
  -1 -12   0 518.761 158.637   9
  -1 -12  -1 23719.6 1351.78   9
  -1 -12  -1 26639.1 1495.48  60
  -1 -12  -1 26200.0 1504.97  71
  -1 -12  -1 29244.2 1471.84  56
   1  12   1 28898.9 1558.13  78
   1  12   1 28528.5 1561.56  64
  -1 -12  -1 25011.0 1449.39  63
  -1 -12  -2 34287.3 1712.24  33
  -1 -12  -2 35179.7 1850.27  71
  -1 -12  -2 31688.6 1757.01  63
   1  12   2 34160.9 1835.26  64
  -1 -12  -2 35050.2 1771.02  56
  -1 -12  -2 33142.7 1787.31  60
   1  12   3 11234.5 852.304  64
  -1 -12  -3 10255.9 790.217  63
  -1 -12  -3 10571.9 783.573  56
  -1 -12  -3 11133.6 815.663  60
  -1 -12  -4 116.147 151.607  71
  -1 -12  -4 35.7806 122.890  63
  -1 -12  -4 34.8228 113.464  60
   1  12   4 114.919 124.813  64
  -1 -12  -4-33.7203 126.867  56
  -1 -12  -5 8145.82 670.990  60
  -1 -12  -5 7079.07 677.199  71
  -1 -12  -5 7720.47 678.163  63
   1  12   5 7829.06 690.989  64
  -1 -12  -5 7824.09 661.801  56
  -1 -12  -6 15343.4 1001.85  60
  -1 -12  -6 15483.0 1044.36  71
  -1 -12  -6 15717.8 1045.23  63
   1  12   6 14834.3 1029.92  64
  -1 -12  -6 15787.6 994.068  57
  -1 -12  -6 14963.2 1004.02  56
   1  12   7 26195.7 1497.42  64
  -1 -12  -7 26305.7 1506.33  63
  -1 -12  -7 26513.3 1488.96  71
  -1 -12  -7 24229.0 1418.72  60
   1  12   7 27846.4 1541.18  52
   1  12   7 27080.2 1528.99  78
  -1 -12  -7 25582.0 1444.13  57
   1  12   8 45134.6 2337.98  64
  -1 -12  -8 46880.6 2369.65  63
  -1 -12  -8 48656.0 2341.72  71
  -1 -12  -8 47396.7 2295.13  60
   1  12   8 50840.9 2423.07  52
   1  12   8 49038.2 2382.30  78
  -1 -12  -8 47217.7 2337.38  56
  -1 -12  -8 46853.3 2317.32  57
  -1 -12  -9 36641.6 1869.73  63
   1  12   9 31496.4 1787.39  64
  -1 -12  -9 34052.0 1778.29  71
  -1 -12  -9 34921.0 1753.16  60
   1  12   9 38205.5 1901.11  52
   1  12   9 34697.2 1816.57  78
  -1 -12  -9 34686.1 1815.80  56
  -1 -12  -9 35078.2 1803.07  57
  -1 -12 -10 24367.8 1350.65  71
  -1 -12 -10 26749.0 1434.04  56
  -1 -12 -10 26421.0 1429.82  57
   1  12  10 28365.0 1502.84  52
   1  12  10 25001.3 1386.69  78
   1  12  10 22556.7 1377.37  64
  -1 -12 -11 4592.40 463.792  57
  -1 -12 -11 4244.15 447.275  56
  -1 -12 -11 4405.07 465.290  50
   1  12  11 4592.29 489.464  52
  -1 -12 -11 4000.49 392.350  71
   1  12  11 3683.72 416.067  64
   1  12  12 32.7387 106.773  52
  -1 -12 -12 30.4796 93.7485  50
  -1 -12 -12 256.370 127.643  56
  -1 -12 -12 239.729 110.562  59
  -1 -12 -12 233.407 126.834  57
  -1 -12 -13 4649.69 439.665  50
  -1 -12 -13 4018.02 404.358  56
  -1 -12 -13 4448.65 395.818  59
  -1 -12 -14 6669.50 515.972  50
  -1 -12 -14 6641.62 485.445  56
  -1 -12 -14 5779.81 456.570  59
   1  12  14 6369.56 510.698  68
   1  12  15 9757.80 623.823  68
   1  12  15 10164.6 637.598  62
  -1 -12 -15 9486.73 617.081  50
  -1 -12 -15 10589.6 641.939  57
   1  12  15 8283.27 616.201  52
  -1 -12 -16 627.553 125.367  70
   1  12  16 566.400 129.881  68
  -1 -12 -16 661.904 127.820  50
  -1 -12 -16 442.216 123.406  57
   1  12  16 642.866 143.015  52
  -1 -12 -17 940.951 117.882  70
   1  12  17 942.912 122.032  68
  -1 -12 -17 940.044 122.534  57
  -1 -12 -17 1110.39 131.838  50
   1  12  17 1006.84 135.807  52
  -1 -13   6 15861.3 744.540   9
  -1 -13   6 14438.0 735.422  33
  -1 -13   5 9003.50 503.404  10
   1  13  -5 6936.91 456.938  64
  -1 -13   5 6978.93 469.897  33
  -1 -13   5 8210.38 484.269   9
   1  13  -4 212.418 92.5475  64
  -1 -13   4 320.306 110.487  10
  -1 -13   4 360.378 100.957   9
  -1 -13   4 69.9209 73.9643  33
  -1 -13   3 2283.27 259.391  60
   1  13  -3 1945.23 250.970  64
  -1 -13   3 1913.21 235.598   9
  -1 -13   3 2824.35 283.266   8
  -1 -13   3 2038.10 248.802  33
  -1 -13   2 6814.82 515.665  60
   1  13  -2 6011.25 503.419  64
  -1 -13   2 8010.46 547.607   8
  -1 -13   2 6267.79 472.808   9
  -1 -13   2 6543.71 495.853  33
  -1 -13   1 86.4192 77.8603  33
   1  13  -1 157.032 102.513  64
  -1 -13   1 101.624 99.5152  60
  -1 -13   1 26.0161 74.7963   8
  -1 -13   1 38.1551 71.8163   9
   1  13  -1 46.5879 66.9795  78
  -1 -13   0 3611.71 342.493  33
  -1 -13   0 3300.87 365.041  71
   1  13   0 3069.78 360.056  64
  -1 -13   0 2800.41 291.810   9
   1  13   0 2984.01 351.161  78
  -1 -13  -1 20269.6 1140.53  71
   1  13   1 20994.3 1159.13  78
   1  13   1 18880.8 1118.57  64
  -1 -13  -1 17789.3 1011.92  33
  -1 -13  -2 82043.3 3606.35  71
   1  13   2 83870.3 3630.75  78
  -1 -13  -2 77356.1 3505.09  56
  -1 -13  -2 77935.1 3523.57  63
   1  13   2 83363.6 3593.05  64
  -1 -13  -2 80091.4 3577.72  60
  -1 -13  -3 70692.1 3339.93  40
   1  13   3 81976.0 3533.58  78
  -1 -13  -3 78155.2 3411.55  56
   1  13   3 77468.6 3453.50  64
  -1 -13  -3 77673.4 3426.29  63
  -1 -13  -3 79883.8 3468.07  60
  -1 -13  -4 97891.2 4402.35  40
  -1 -13  -4 106344. 4545.85  60
  -1 -13  -4 107886. 4538.23  63
   1  13   4 106333. 4550.25  64
   1  13   4 110269. 4630.11  78
  -1 -13  -4 105025. 4517.25  56
   1  13   5 90785.6 3818.27  52
  -1 -13  -5 87447.3 3798.64  60
  -1 -13  -5 85732.9 3836.54  71
  -1 -13  -5 83105.1 3782.77  63
   1  13   5 84657.5 3786.26  64
   1  13   5 82183.0 3835.29  78
  -1 -13  -5 87403.8 3787.19  56
  -1 -13  -6 37513.5 1844.55  60
  -1 -13  -6 34893.9 1745.90  10
  -1 -13  -6 39120.2 1910.65  71
  -1 -13  -6 36985.9 1849.33  56
   1  13   6 37911.6 1870.91  52
   1  13   6 37027.6 1852.00  64
  -1 -13  -6 37270.0 1867.63  63
   1  13   7 32431.0 1710.45  64
  -1 -13  -7 34388.1 1750.40  63
  -1 -13  -7 33208.3 1750.17  71
  -1 -13  -7 34616.6 1711.64  60
   1  13   7 37394.6 1782.45  52
   1  13   7 34530.1 1782.34  78
  -1 -13  -7 33555.9 1684.37  57
   1  13   8 1379.51 246.458  52
  -1 -13  -8 839.343 170.174   8
  -1 -13  -8 992.496 219.729  63
  -1 -13  -8 801.795 175.947  60
  -1 -13  -8 792.555 195.431  71
   1  13   8 1062.60 221.750  78
   1  13   8 968.084 199.298  64
  -1 -13  -8 943.336 193.319  57
   1  13   9 398.102 135.275  64
  -1 -13  -9 160.422 80.0952   8
   1  13   9 233.466 126.952  52
  -1 -13  -9 332.136 137.910  56
  -1 -13  -9 25.1562 86.6532  57
   1  13   9 110.156 89.9731  78
  -1 -13  -9 229.567 117.719  71
   1  13  10 4044.84 390.145  64
  -1 -13 -10 4533.08 403.739  71
  -1 -13 -10 4508.51 415.656  57
  -1 -13 -10 5577.83 468.643  56
  -1 -13 -10 4481.40 429.613  50
   1  13  10 5200.11 468.970  52
  -1 -13 -11 1007.20 185.561  57
  -1 -13 -11 891.795 180.494  56
  -1 -13 -11 740.274 171.195  50
  -1 -13 -11 762.502 142.080  71
   1  13  11 840.327 183.285  52
  -1 -13 -12 692.855 150.417  57
  -1 -13 -12 704.012 156.230  56
  -1 -13 -12 708.374 160.587  50
   1  13  12 793.733 179.377  52
  -1 -13 -13 1561.67 208.995  56
  -1 -13 -13 1593.86 213.528  57
  -1 -13 -13 1887.02 229.597  50
   1  13  13 1994.81 242.730  68
  -1 -13 -13 1765.19 230.954  70
   1  13  13 1827.53 247.253  52
  -1 -13 -14 13812.6 720.247  57
  -1 -13 -14 12797.3 702.775  50
  -1 -13 -14 12402.6 704.749  70
  -1 -13 -15 33174.2 1450.97  50
   1  14  -3 14604.8 640.498  67
  -1 -14   3 10926.0 609.128  40
  -1 -14   2 42051.8 1738.13  10
  -1 -14   2 40107.9 1697.75  60
  -1 -14   1 66782.4 2973.33  40
  -1 -14   1 87293.6 3082.62  10
  -1 -14   1 82202.1 3043.08   8
  -1 -14   1 82560.4 3040.22  60
  -1 -14   0 42708.1 1836.02   8
  -1 -14   0 44935.8 1851.99  10
  -1 -14   0 39701.8 1768.20  40
   1  14   1 38482.6 1744.69  78
  -1 -14  -1 34460.9 1663.36  40
   1  14   1 36683.9 1651.31  67
  -1 -14  -1 42484.3 1761.53  71
  -1 -14  -1 39632.1 1759.19  10
   1  14   1 35528.5 1670.65  64
  -1 -14  -2 24705.2 1216.23   8
  -1 -14  -2 21103.6 1088.79  40
   1  14   2 21978.4 1124.37  64
  -1 -14  -2 24496.2 1192.41  10
  -1 -14  -2 24210.2 1204.30  71
  -1 -14  -2 23923.1 1197.36  60
   1  14   2 23476.5 1207.54  78
  -1 -14  -3 4231.00 391.091   8
  -1 -14  -3 3382.47 284.553  40
   1  14   3 3914.46 337.215  64
  -1 -14  -3 3800.06 351.820  10
  -1 -14  -3 4401.75 384.733  60
   1  14   3 4415.48 407.113  78
  -1 -14  -3 5085.18 422.565  71
   1  14   4 25.0486 86.0340  78
   1  14   4 35.1238 68.7790  64
  -1 -14  -4 43.3657 99.9144  60
  -1 -14  -4 57.8725 78.3991  56
  -1 -14  -4 87.9775 98.4946   8
  -1 -14  -4-17.9838 67.6686  10
  -1 -14  -5 4368.12 405.145   8
   1  14   5 5823.76 480.369  78
   1  14   5 4870.81 386.815  64
  -1 -14  -5 4872.40 372.556  10
  -1 -14  -5 5531.43 438.563  60
  -1 -14  -5 5946.86 476.839  71
  -1 -14  -5 5282.08 424.846  56
   1  14   6 1493.18 194.693  64
  -1 -14  -6 1243.21 198.346   8
  -1 -14  -6 1309.11 206.171  63
  -1 -14  -6 1461.55 214.617  60
  -1 -14  -6 1734.13 230.723  56
  -1 -14  -6 1754.66 250.368  71
   1  14   7 165.144 84.9776  78
   1  14   7-14.9040 56.0707  64
  -1 -14  -7-41.8238 71.8183  56
  -1 -14  -7 22.0813 67.8285  71
  -1 -14  -7-16.8820 60.8081   8
  -1 -14  -7-18.7146 78.7168  60
  -1 -14  -8 40.0540 81.4128  71
  -1 -14  -8 39.5240 55.4621   8
   1  14   8 108.095 74.2817  78
  -1 -14  -9 2028.54 235.393  71
  -1 -14 -10 24200.6 1158.89  56
  -1 -14 -10 22567.1 1099.38  11
  -1 -14 -10 22484.5 1089.60  71
   1  14  10 24117.9 1157.90  52
   1  14  11 72867.6 3085.18  52
  -1 -14 -11 73208.3 3081.13  56
   1  14  12 71984.5 3004.92  52
   1  14  13 33540.1 1450.28  52
  -1 -15  -2 15979.0 769.810   8
  -1 -15  -2 16491.1 770.975  60
  -1 -15  -3 9243.12 518.630  11
  -1 -15  -3 9844.21 531.580  71
  -1 -15  -3 10618.1 541.784   8
  -1 -15  -3 10672.5 542.455  60
  -1 -15  -4 175.670 65.1073  11
  -1 -15  -4 126.660 55.2733   8
  -1 -15  -5 952.113 120.873   8
  -1 -15  -5 1308.82 154.949  71
  -1 -15  -6 21918.6 1018.28  71
  -1 -15  -6 21191.3 1012.55  11
  -1 -15  -7 14597.4 719.495  56
  -1 -15  -7 16114.5 753.675  71
  -1 -15  -7 15014.0 748.483  11
  -1 -15  -8 13777.4 653.061  56
  -1 -15  -8 13115.7 644.644  11
  -1 -15  -9 2833.81 207.591  21
   2 -14  -6 2056.22 174.435  11
   2 -14  -6 2072.20 176.224  71
   2 -14  -5 134.374 51.3346  71
   2 -14  -4 2131.82 174.940  11
  -2  13  12 38515.5 1717.29  62
  -2  13  12 41613.6 1725.53  52
   2 -13 -11 24019.3 1145.17  21
   2 -13 -11 23727.6 1145.39  26
   2 -13 -11 24104.6 1124.84  36
  -2  13  10 17960.0 854.823  52
   2 -13 -10 17158.6 822.406  21
   2 -13 -10 13649.3 720.517  11
   2 -13 -10 15873.9 792.000  36
   2 -13 -10 13752.7 717.734  71
   2 -13  -9 683.823 126.188  11
  -2  13   9 786.376 154.722  52
   2 -13  -9 769.589 152.424  21
   2 -13  -9 941.422 144.857  71
   2 -13  -8 212.065 88.4890  71
   2 -13  -8 300.194 101.945  11
  -2  13   7 1119.56 184.300  78
   2 -13  -7 837.445 168.919  11
   2 -13  -7 1052.98 184.438  21
   2 -13  -7 801.655 159.678  71
   2 -13  -6 18724.1 951.937  40
   2 -13  -6 21646.8 1093.79  11
   2 -13  -6 20000.5 1068.20  21
   2 -13  -6 22430.5 1103.61  71
   2 -13  -5 1813.66 203.019  40
   2 -13  -5 1596.00 239.660  11
   2 -13  -5 1579.13 183.763  10
   2 -13  -5 1617.55 225.131  21
   2 -13  -5 1433.00 224.145  71
   2 -13  -5 1814.70 222.627   8
   2 -13  -4 847.177 148.024  10
   2 -13  -4 879.218 165.021   8
   2 -13  -4 848.461 154.818  40
   2 -13  -3 2366.77 281.267  71
   2 -13  -3 2496.02 266.507  40
   2 -13  -3 2668.55 271.008  10
   2 -13  -3 2670.61 298.340  11
   2 -13  -3 2588.22 284.881   8
   2 -13  -2 1045.01 185.950   8
   2 -13  -2 1063.69 176.086  10
   2 -13  -2 637.700 140.032  40
   2 -13  -2 796.401 165.410  71
   2 -13  -2 793.904 155.829  11
  -2  13   2 940.853 168.206  78
   2 -13  -1 22133.1 1112.26   8
   2 -13  -1 22964.2 1095.17  71
   2 -13  -1 21430.8 1089.53  40
   2 -13  -1 21298.9 1097.33  10
   2 -13   0 41034.1 1895.83  40
   2 -13   0 44459.3 1917.24  10
   2 -13   1 35922.9 1650.67  40
   2 -13   1 38205.8 1665.71  10
   2 -13   2 15383.3 768.451  40
   2 -13   3 252.695 58.6895  40
   2 -12 -15 37798.9 1596.82  70
   2 -12 -14 19851.2 962.471  70
  -2  12  14 21516.2 971.616  52
  -2  12  14 22543.5 1010.84  62
   2 -12 -13 5863.01 382.373  36
   2 -12 -13 7683.27 439.019  21
   2 -12 -12 3053.69 279.967  36
   2 -12 -12 3093.97 294.946  21
  -2  12  12 3735.07 344.741  52
   2 -12 -11 489.050 138.556  21
   2 -12 -11 517.362 115.843  11
   2 -12 -11 475.376 138.817  70
   2 -12 -11 695.909 123.130  71
  -2  12  11 970.302 191.372  52
   2 -12 -10 23.0145 70.7122  56
   2 -12 -10 19.7413 71.1245  11
   2 -12 -10 97.5540 83.7727  70
   2 -12 -10 39.2591 73.8653  71
  -2  12  10 53.9981 87.9792  52
   2 -12  -9 1397.07 227.620  56
  -2  12   9 1646.37 272.547  52
   2 -12  -9 1205.49 210.800  71
   2 -12  -9 1419.50 233.354  70
   2 -12  -9 1376.56 223.812  11
   2 -12  -8 11656.5 756.521  11
   2 -12  -8 9495.30 626.490   8
   2 -12  -8 11189.3 727.871  56
   2 -12  -8 10638.5 719.785  70
   2 -12  -8 11196.7 748.426  71
   2 -12  -7 20376.5 1120.06   8
   2 -12  -7 21214.7 1114.41  40
   2 -12  -7 22187.7 1231.55  11
   2 -12  -7 21334.1 1223.74  71
   2 -12  -7 21533.2 1173.31  56
   2 -12  -6 55281.3 2530.13   8
   2 -12  -6 50147.6 2430.23  10
   2 -12  -6 59896.7 2645.34  11
   2 -12  -6 56955.1 2507.41  40
   2 -12  -6 59560.9 2646.12  71
   2 -12  -6 53475.4 2514.42  56
   2 -12  -5 95736.2 3968.35  40
   2 -12  -5 97347.4 4091.26  71
   2 -12  -5 93698.6 4073.45  11
   2 -12  -5 85354.5 3902.10  10
   2 -12  -5 88595.5 3992.17  60
   2 -12  -5 91031.9 3991.94   8
   2 -12  -4 85458.3 3705.90   8
   2 -12  -4 84618.6 3643.64  10
   2 -12  -4 81843.9 3638.87  40
   2 -12  -4 81644.8 3531.83  41
   2 -12  -3 93494.1 4050.74  60
   2 -12  -3 99838.1 4058.11  40
   2 -12  -3 89597.4 3915.74  41
   2 -12  -3 94453.1 3993.62  33
   2 -12  -3 91428.8 4030.04  10
   2 -12  -3 88147.4 4064.15   8
   2 -12  -2 46994.2 2247.68  60
   2 -12  -2 48536.5 2297.65  71
   2 -12  -2 45225.4 2140.16  41
   2 -12  -2 48228.6 2256.31  40
   2 -12  -2 48772.3 2220.80  33
   2 -12  -2 47445.8 2283.55  11
   2 -12  -2 45857.2 2250.60  10
   2 -12  -2 47869.1 2295.19   8
   2 -12  -1 22953.4 1259.69  60
   2 -12  -1 24246.8 1299.90  71
   2 -12  -1 22474.6 1190.20  41
   2 -12  -1 22919.5 1274.96  40
   2 -12  -1 23864.9 1262.47  33
   2 -12  -1 23877.5 1286.67  11
   2 -12  -1 22995.4 1293.83  10
   2 -12  -1 22817.3 1301.77   8
   2 -12   0 4106.35 395.277  60
   2 -12   0 4394.29 410.840  71
   2 -12   0 3781.36 360.961  41
   2 -12   0 4443.39 430.804  40
   2 -12   0 3589.59 372.958  11
   2 -12   0 4466.01 434.446  10
   2 -12   0 3545.56 378.364  33
   2 -12   0 3613.40 335.050   9
   2 -12   1 294.778 127.324  10
   2 -12   1 204.259 99.3908   9
   2 -12   1 305.422 127.134   8
   2 -12   1 319.791 116.956  33
   2 -12   1 311.384 141.324  40
   2 -12   1 282.455 103.345  41
   2 -12   2 22.1296 76.0064   8
   2 -12   2-18.2729 62.7625   9
   2 -12   2 23.0820 66.3297  33
   2 -12   2-74.8407 76.0357  41
   2 -12   2 48.0591 82.5309  40
   2 -12   3 83.0117 84.3402  10
   2 -12   3 51.3420 67.0260   9
   2 -12   3 104.585 99.0271  33
   2 -12   3-16.8288 63.3247  41
   2 -12   4 100.181 79.0586  10
   2 -12   4 30.2688 65.7670   9
   2 -12   4 108.521 83.3546  33
   2 -12   4 14.0622 52.9301  41
   2 -12   5 3051.77 257.331   9
   2 -12   5 3739.34 294.340  33
   2 -12   5 3156.35 267.776  40
   2 -12   5 2788.75 231.828  41
   2 -12   6 11709.5 594.390   9
   2 -12   6 13035.0 625.082  33
   2 -11 -16 11.1301 49.8447  12
   2 -11 -16 77.1728 50.8039  13
   2 -11 -16 33.2259 45.0120  70
  -2  11  16-29.5602 60.5397  68
  -2  11  16 44.3825 66.2503  62
  -2  11  15 359.307 104.785  52
   2 -11 -15 469.058 105.159  26
   2 -11 -15 406.728 102.244  13
   2 -11 -15 496.939 117.795  70
  -2  11  15 445.290 125.481  62
   2 -11 -14 313.438 105.172  13
   2 -11 -14 362.745 110.740  57
   2 -11 -14 326.471 98.4328  21
  -2  11  14 514.595 142.473  52
  -2  11  14 515.060 125.248  51
   2 -11 -14 446.641 127.442  70
   2 -11 -13 203.973 120.788  70
   2 -11 -13 71.6890 72.9771  36
   2 -11 -13 136.218 84.6636  21
   2 -11 -13 148.169 92.0704  13
  -2  11  13 158.878 88.9972  51
  -2  11  13 51.2612 96.5380  52
   2 -11 -12 7731.68 577.517  21
   2 -11 -12 6633.26 538.561  13
   2 -11 -11 16555.5 987.540  11
   2 -11 -11 18802.1 1017.88  71
   2 -11 -10 35222.0 1761.20  56
   2 -11 -10 32171.6 1689.92  11
   2 -11 -10 32384.6 1688.06  71
   2 -11 -10 33508.6 1792.73  70
   2 -11  -9 77941.8 3464.62  11
   2 -11  -9 76660.4 3471.97  56
   2 -11  -9 77365.6 3457.89  71
   2 -11  -9 76373.5 3519.72  70
   2 -11  -8 112581. 4970.74  56
   2 -11  -8 123870. 4910.14  40
   2 -11  -8 121480. 5027.34  71
   2 -11  -8 121891. 5045.79  70
   2 -11  -7 35673.3 1883.82  10
   2 -11  -7 41865.6 2109.11  71
   2 -11  -7 39860.2 1986.73   8
   2 -11  -7 43127.4 2070.70  56
   2 -11  -7 41823.4 2000.50  40
   2 -11  -7 40799.8 2047.05  60
   2 -11  -7 44003.2 2090.19  70
   2 -11  -6 37407.7 1896.72  10
   2 -11  -6 39738.2 2086.65  71
   2 -11  -6 39227.1 1896.54  41
   2 -11  -6 40682.9 1973.49  40
   2 -11  -6 40849.8 1997.65  70
   2 -11  -6 39423.9 1996.99  56
   2 -11  -6 35941.4 1968.56  60
   2 -11  -6 40184.9 1995.71   8
   2 -11  -5 19561.8 1150.32  10
   2 -11  -5 20235.5 1280.34  71
   2 -11  -5 17909.9 1041.87  34
   2 -11  -5 18852.7 1129.71  33
   2 -11  -5 19616.5 1165.01  40
   2 -11  -5 18847.1 1102.46  41
   2 -11  -5 20366.1 1163.36  70
   2 -11  -5 19303.6 1204.31   8
   2 -11  -5 19160.5 1171.53  56
   2 -11  -5 18911.7 1182.99  60
   2 -11  -4 6339.60 585.025  10
   2 -11  -4 5658.65 560.889  40
   2 -11  -4 7567.44 587.778  41
   2 -11  -4 5846.77 563.726  56
   2 -11  -4 6655.93 664.664  71
   2 -11  -4 6047.12 501.888  34
   2 -11  -4 6242.85 564.261  33
   2 -11  -4 6929.07 639.304   8
   2 -11  -3 8020.79 611.021  34
   2 -11  -3 7727.70 667.398  33
   2 -11  -3 9390.13 782.565   8
   2 -11  -3 9923.35 704.488  41
   2 -11  -3 8609.37 705.380  40
   2 -11  -3 9670.39 750.410  10
   2 -11  -2 1774.25 302.153  40
   2 -11  -2 891.209 205.639  41
   2 -11  -2 1130.49 263.883  60
   2 -11  -2 1273.58 251.257  33
   2 -11  -2 848.693 187.769  34
   2 -11  -2 1558.09 320.283  71
   2 -11  -2 1613.07 330.343   8
   2 -11  -2 1589.30 298.375  10
   2 -11  -1 714.630 191.285  41
   2 -11  -1 1770.12 318.854  71
   2 -11  -1 918.027 224.453  33
   2 -11  -1 1036.17 197.376  34
   2 -11  -1 993.820 254.291  10
   2 -11  -1 808.778 243.218   8
   2 -11  -1 759.198 174.333   9
   2 -11  -1 967.382 229.719  60
   2 -11   0 2422.63 333.767  41
   2 -11   0 2677.22 369.908  60
   2 -11   0 2339.11 297.666  34
   2 -11   0 2462.27 359.173  33
   2 -11   0 2173.13 363.821  10
   2 -11   0 2345.69 314.853   9
   2 -11   0 2716.07 376.245  71
   2 -11   1 2406.19 338.984  41
   2 -11   1 3463.60 396.674  60
   2 -11   1 3102.48 378.508  71
   2 -11   1 3098.06 400.156   8
   2 -11   1 2499.35 332.686   9
   2 -11   1 2693.54 364.728  11
   2 -11   1 3571.01 440.672  10
   2 -11   1 2507.31 310.088  34
   2 -11   1 2715.24 375.676  33
   2 -11   2 43068.6 2095.50  60
   2 -11   2 44025.6 2120.93   9
   2 -11   2 44286.8 2165.62   8
   2 -11   2 46798.0 2197.83  33
   2 -11   2 43462.0 2043.50  34
   2 -11   2 41765.1 2105.67  41
   2 -11   3 50194.1 2308.37   9
   2 -11   3 49042.6 2297.12   8
   2 -11   3 49902.2 2347.17  10
   2 -11   3 48366.9 2209.15  34
   2 -11   3 47636.1 2328.41  33
   2 -11   3 45555.3 2271.53  41
   2 -11   4 62888.1 2858.67   9
   2 -11   4 65825.2 2836.70   8
   2 -11   4 67241.7 2897.61  10
   2 -11   4 56652.7 2735.52  34
   2 -11   4 65468.8 2906.69  33
   2 -11   4 65629.6 2863.45  41
   2 -11   5 64677.2 2833.17   9
   2 -11   5 66162.1 2824.17  10
   2 -11   5 63289.9 2815.01  41
   2 -11   5 57121.9 2700.50  34
   2 -11   5 69883.1 2889.15  33
   2 -11   6 30760.8 1427.67  40
   2 -11   6 29726.7 1416.63  41
   2 -11   6 28999.7 1422.02   9
   2 -11   6 27155.3 1311.91  34
   2 -11   7 15113.6 761.903  41
   2 -11   7 17646.1 798.433   9
   2 -11   8 5189.82 338.456  41
   2 -11   8 4927.00 342.713  33
   2 -11   8 5237.51 348.488   9
  -2  10  18 23341.3 859.596  62
   2 -10 -18 19140.8 796.148  13
  -2  10  17 370.711 115.359  62
   2 -10 -17 160.859 56.5296  70
  -2  10  17 214.932 58.2116  68
  -2  10  17 212.260 61.7153  52
  -2  10  17 362.040 97.2223  51
  -2  10  16 1625.75 207.606  52
  -2  10  16 1591.74 214.575  51
   2 -10 -16 1573.53 202.663  70
  -2  10  16 1526.88 234.748  62
   2 -10 -16 1492.44 176.806  26
  -2  10  15 1264.20 238.856  62
   2 -10 -15 888.263 182.672  70
  -2  10  15 1009.52 191.464  52
  -2  10  15 1097.61 200.371  51
   2 -10 -15 910.545 187.531  57
   2 -10 -14 2090.92 300.297  70
   2 -10 -14 1800.81 231.800  21
  -2  10  14 2016.43 292.231  52
  -2  10  14 2069.76 292.310  51
   2 -10 -14 1940.77 270.134  57
   2 -10 -13 10258.2 688.787  36
   2 -10 -13 10006.3 726.329  57
   2 -10 -13 10281.6 701.666  21
   2 -10 -13 10373.4 777.397  70
  -2  10  13 11678.4 796.650  52
   2 -10 -12 21458.6 1284.36  70
  -2  10  12 22520.7 1283.64  52
   2 -10 -12 20034.5 1189.07  57
   2 -10 -12 19563.1 1202.91  56
   2 -10 -11 2108.80 267.684  34
   2 -10 -11 1518.67 324.196  70
   2 -10 -11 2046.15 293.712  71
  -2  10  11 2480.41 380.193  52
   2 -10 -11 2511.74 315.877  11
   2 -10 -11 2498.11 344.161  57
   2 -10 -10 279.939 135.199  11
   2 -10 -10 132.044 107.651  57
   2 -10 -10 72.5340 94.7862  34
   2 -10 -10 61.8385 106.286  71
   2 -10  -9 11260.6 901.617  70
   2 -10  -9 12089.0 761.989  34
   2 -10  -9 11424.8 770.631  40
   2 -10  -9 10704.8 799.677  57
   2 -10  -9 10809.8 829.346  56
   2 -10  -9 10219.1 800.710  71
   2 -10  -9 10340.2 755.972  50
   2 -10  -8 17280.6 1118.84  60
   2 -10  -8 20265.1 1148.79  57
   2 -10  -8 17630.6 1140.15  56
   2 -10  -8 16536.3 1064.66  40
   2 -10  -8 19355.8 1084.78  41
   2 -10  -8 16967.9 1048.33  50
   2 -10  -8 17840.2 1153.78  71
   2 -10  -8 17193.5 1025.83  34
   2 -10  -8 18327.9 1201.23  70
   2 -10  -8 16375.3 1034.31   8
   2 -10  -7 58643.2 4040.21  25
   2 -10  -7 52156.6 2597.56  13
   2 -10  -7 53066.8 2579.93  10
   2 -10  -7 54410.2 2706.91  60
   2 -10  -7 58871.6 2698.08  57
   2 -10  -7 60183.0 2766.43  56
   2 -10  -7 58204.0 2654.98  41
   2 -10  -7 61894.4 2721.37  40
   2 -10  -7 58990.6 3917.68   2
   2 -10  -7 57933.8 2802.62  71
   2 -10  -7 52729.5 3705.38  72
   2 -10  -7 55643.5 2603.55  34
   2 -10  -7 57514.5 2794.79  70
   2 -10  -7 55248.1 2664.43   8
   2 -10  -6 35532.2 1900.91  63
   2 -10  -6 36873.2 3152.11  25
   2 -10  -6 33667.9 1803.23  13
   2 -10  -6 36325.6 1875.96  10
   2 -10  -6 34996.6 1932.35  60
   2 -10  -6 37469.4 1968.27  56
   2 -10  -6 39073.0 1916.72  57
   2 -10  -6 37922.9 1940.17  40
   2 -10  -6 40405.1 1934.59  41
   2 -10  -6 32658.9 2767.23   2
   2 -10  -6 38981.4 2002.83  70
   2 -10  -6 39370.4 1878.90  34
   2 -10  -6 36151.7 1898.64  33
   2 -10  -6 37137.5 2900.28  72
   2 -10  -6 40604.0 2099.05  71
   2 -10  -6 39624.6 1986.28   8
   2 -10  -5 42095.7 2164.60  60
   2 -10  -5 39588.8 3394.98  25
   2 -10  -5 42366.3 2134.78  10
   2 -10  -5 37489.4 2998.56  72
   2 -10  -5 42971.6 2300.11  71
   2 -10  -5 39858.1 2103.89  33
   2 -10  -5 44387.4 2086.28  34
   2 -10  -5 41100.2 2105.78  41
   2 -10  -5 45204.4 2173.63  40
   2 -10  -5 41397.8 2146.27  70
   2 -10  -5 42720.4 2179.87  56
   2 -10  -5 41528.3 2101.80  63
   2 -10  -5 45075.9 2239.74   8
   2 -10  -4 3981.09 997.030  25
   2 -10  -4 4267.14 497.640  10
   2 -10  -4 4031.82 479.810  40
   2 -10  -4 4551.01 485.796  41
   2 -10  -4 4640.54 489.147  70
   2 -10  -4 4344.49 453.477  34
   2 -10  -4 4602.86 486.810  33
   2 -10  -4 3930.83 542.430  71
   2 -10  -4 4148.86 849.952  72
   2 -10  -4 4923.93 524.021  56
   2 -10  -4 3829.39 434.166  63
   2 -10  -4 4489.39 544.506   8
   2 -10  -3 2778.85 422.131  10
   2 -10  -3 1914.09 583.392  72
   2 -10  -3 3411.42 422.514  33
   2 -10  -3 3033.48 376.234  34
   2 -10  -3 2998.01 393.332  41
   2 -10  -3 3215.10 390.948  70
   2 -10  -3 2924.49 403.826  56
   2 -10  -3 3170.82 380.695  63
   2 -10  -3 3129.42 463.202   8
   2 -10  -2 9333.14 730.831  56
   2 -10  -2 9077.21 756.790  60
   2 -10  -2 9545.46 741.421  41
   2 -10  -2 7900.20 1389.21  25
   2 -10  -2 7987.50 668.158  34
   2 -10  -2 7696.06 693.350  33
   2 -10  -2 10141.0 866.888  71
   2 -10  -2 7788.76 1173.89  72
   2 -10  -2 8472.56 660.970  70
   2 -10  -2 9142.16 815.976   8
   2 -10  -2 7805.33 633.175   9
   2 -10  -1 17210.9 1142.66  60
   2 -10  -1 17091.3 1100.99  41
   2 -10  -1 18394.8 1223.64  71
   2 -10  -1 14939.0 1903.64  25
   2 -10  -1 17831.1 1134.31  33
   2 -10  -1 17090.4 1061.80  34
   2 -10  -1 18372.2 1234.00   8
   2 -10  -1 14953.1 1016.48   9
   2 -10   0 31898.3 1781.22  60
   2 -10   0 32113.3 1742.59  41
   2 -10   0 35103.5 1858.08  71
   2 -10   0 33472.0 2864.07  25
   2 -10   0 30981.8 1681.88  34
   2 -10   0 32899.3 1781.33  33
   2 -10   0 31362.8 1707.54   9
   2 -10   1 44827.7 2198.57  71
   2 -10   1 40032.9 2137.07  60
   2 -10   1 41311.5 2076.65  34
   2 -10   1 40891.0 2168.60  33
   2 -10   1 41862.6 2131.15   9
   2 -10   1 41754.6 2129.50  41
   2 -10   2 18896.1 1137.77  71
   2 -10   2 17655.5 1158.45   8
   2 -10   2 15680.6 1097.82   9
   2 -10   2 16599.7 1070.91  34
   2 -10   2 17131.9 1122.79  41
   2 -10   2 18653.5 1146.80  43
   2 -10   2 18091.6 1130.67  60
   2 -10   3 179.505 140.802   8
   2 -10   3 189.926 143.125   9
   2 -10   3 286.329 177.869  10
   2 -10   3 287.321 174.615  41
   2 -10   3 243.667 136.535  43
   2 -10   3 254.827 129.680  34
   2 -10   3 145.982 118.905  11
   2 -10   3 179.291 130.052  71
   2 -10   3 162.408 111.834  60
   2 -10   4 5157.49 507.802  34
   2 -10   4 5737.48 546.515  43
   2 -10   4 4779.46 522.498  41
   2 -10   4 5499.17 524.443   8
   2 -10   4 6113.73 586.798   9
   2 -10   4 5478.83 562.018  10
   2 -10   5 20373.1 1172.07  34
   2 -10   5 19784.9 1208.27  41
   2 -10   5 21215.7 1203.20  43
   2 -10   5 20247.8 1157.01   8
   2 -10   5 20493.4 1246.16   9
   2 -10   5 21719.8 1232.70  10
   2 -10   6 6281.91 533.206  34
   2 -10   6 6492.04 548.105  43
   2 -10   6 6202.48 563.491  41
   2 -10   6 6971.74 590.814   9
   2 -10   6 7934.76 586.387  10
   2 -10   7 23556.1 1268.34   9
   2 -10   7 25782.9 1239.89  43
   2 -10   7 22450.2 1251.00  41
   2 -10   7 22829.4 1269.64  33
   2 -10   7 21036.0 1187.46  34
   2 -10   8 12834.4 733.291  43
   2 -10   8 11998.8 769.014  41
   2 -10   8 12545.1 779.737  33
   2 -10   8 12948.1 739.776  34
   2 -10   9 363.946 110.227  41
   2 -10   9 638.140 134.071  33
   2 -10   9 649.737 120.034  34
   2 -10  10 5680.63 350.612   9
   2 -10  10 4461.81 335.503  41
  -2   9  19 799.321 105.495  51
   2  -9 -19 958.708 106.401  13
  -2   9  19 1045.56 130.022  62
  -2   9  18 1023.02 160.147  51
  -2   9  18 1205.59 184.113  62
  -2   9  17 1255.72 200.430  51
  -2   9  17 1023.74 161.274  52
   2  -9 -17 970.655 151.608  70
  -2   9  17 835.561 131.757  68
  -2   9  17 923.198 189.574  62
  -2   9  16 5366.15 445.201  52
  -2   9  16 5072.78 455.933  51
  -2   9  16 5938.80 525.706  62
   2  -9 -16 3779.55 349.954  26
   2  -9 -16 4383.19 400.287  70
  -2   9  15 12389.2 828.435  52
  -2   9  15 14531.3 879.456  51
   2  -9 -15 11261.9 774.311  50
   2  -9 -15 12227.5 821.368  57
   2  -9 -15 11011.6 762.198  59
  -2   9  15 13560.4 920.729  62
   2  -9 -15 12129.3 807.065  70
   2  -9 -14 50753.7 2417.23  50
   2  -9 -14 50317.7 2400.32  59
   2  -9 -14 47985.6 2316.15  21
   2  -9 -14 50878.0 2461.23  57
  -2   9  14 55959.1 2524.78  51
  -2   9  14 56765.3 2518.10  52
   2  -9 -13 92755.5 4190.63  50
   2  -9 -13 97557.1 4266.17  57
   2  -9 -13 93559.2 4179.50  59
  -2   9  13 102428. 4316.63  52
   2  -9 -12 129958. 5451.87  34
  -2   9  12 141052. 5675.67  52
   2  -9 -12 126650. 5571.43  57
   2  -9 -12 124937. 5494.39  59
   2  -9 -12 128541. 5587.39  56
   2  -9 -12 127933. 5524.72  50
   2  -9 -11 169407. 7169.15  56
   2  -9 -11 167741. 7134.65  57
   2  -9 -11 170032. 7073.83  59
   2  -9 -11 167093. 7090.09  50
   2  -9 -11 158349. 7007.35  71
   2  -9 -11 163123. 7018.72  11
   2  -9 -11 158657. 8441.99   2
   2  -9 -11 154448. 8656.51  79
   2  -9 -11 176046. 7039.67  34
   2  -9 -10 73663.2 3395.86  50
   2  -9 -10 72382.3 3391.69  71
   2  -9 -10 75164.9 4679.58  72
   2  -9 -10 83431.6 3404.47  34
   2  -9 -10 69583.8 4622.08   2
   2  -9 -10 63745.0 4262.25  25
   2  -9 -10 64090.0 4640.68  79
   2  -9 -10 76197.4 3462.53  57
   2  -9 -10 77338.0 3404.44  59
   2  -9  -9 25092.3 1480.79  57
   2  -9  -9 26435.2 1442.34  59
   2  -9  -9 26962.2 2492.92   2
   2  -9  -9 25760.5 1445.66  50
   2  -9  -9 27057.0 1445.20  40
   2  -9  -9 29351.6 1474.94  41
   2  -9  -9 24161.0 2252.42  25
   2  -9  -9 26147.4 1486.17  71
   2  -9  -9 22705.8 2259.36  72
   2  -9  -9 25517.7 1413.18  34
   2  -9  -9 26211.1 2510.75  79
   2  -9  -8 53205.8 2434.99  34
   2  -9  -8 52349.5 2512.95  57
   2  -9  -8 51067.7 2524.50  56
   2  -9  -8 46394.8 3574.22  79
   2  -9  -8 51172.4 3699.65   2
   2  -9  -8 53385.8 2476.91  40
   2  -9  -8 54504.8 2468.16  41
   2  -9  -8 46882.8 2377.72   8
   2  -9  -8 49857.3 2490.78  60
   2  -9  -8 49187.8 3556.95  25
   2  -9  -8 50032.2 2523.16  71
   2  -9  -8 46347.5 3475.46  72
   2  -9  -7 18283.3 1191.25  63
   2  -9  -7 19540.3 2119.35  25
   2  -9  -7 19935.7 2030.96  72
   2  -9  -7 21735.8 1330.18  71
   2  -9  -7 20964.7 2152.94   2
   2  -9  -7 18149.5 1169.59   8
   2  -9  -7 21621.9 1257.88  57
   2  -9  -7 20240.0 1263.83  56
   2  -9  -7 19582.7 1226.47  60
   2  -9  -7 19897.2 1211.42  40
   2  -9  -7 22018.7 1228.27  41
   2  -9  -7 19796.6 1168.76  34
   2  -9  -6 1320.73 597.267  25
   2  -9  -6 1820.16 296.600  63
   2  -9  -6 1475.98 286.018  60
   2  -9  -6 1194.35 267.199  56
   2  -9  -6 1467.11 279.199  57
   2  -9  -6 1329.03 503.102  72
   2  -9  -6 1426.00 261.492  33
   2  -9  -6 1212.53 240.499  34
   2  -9  -6 1463.70 553.485   2
   2  -9  -6 1662.69 276.127  10
   2  -9  -6 1153.56 267.788   8
   2  -9  -6 1753.24 289.074  41
   2  -9  -6 1524.15 277.863  40
   2  -9  -6 1263.83 295.330  71
   2  -9  -5 9890.54 763.312  63
   2  -9  -5 11177.2 1636.17  25
   2  -9  -5 10105.6 776.021  10
   2  -9  -5 10459.5 818.456  56
   2  -9  -5 10696.5 789.459  57
   2  -9  -5 9520.44 1328.05  72
   2  -9  -5 10451.2 898.188  71
   2  -9  -5 10233.7 757.770  34
   2  -9  -5 10767.9 799.014  33
   2  -9  -5 8802.88 1328.70   2
   2  -9  -5 10723.8 848.731   8
   2  -9  -5 10528.4 792.961  41
   2  -9  -5 9776.35 783.859  40
   2  -9  -5 9643.55 779.942  60
   2  -9  -5 9992.01 816.443  70
   2  -9  -4 96.9488 99.3181  63
   2  -9  -4 361.786 340.285  25
   2  -9  -4 123.950 190.399   2
   2  -9  -4 388.996 153.655  41
   2  -9  -4 161.067 116.075  34
   2  -9  -4 141.266 127.248  33
   2  -9  -4-38.4431 125.291  56
   2  -9  -4 128.218 139.285  72
   2  -9  -4 72.2369 103.830  70
   2  -9  -4 149.780 143.493  71
   2  -9  -4 26.0607 74.9487  13
   2  -9  -3 4418.86 899.010  72
   2  -9  -3 4422.15 500.836  33
   2  -9  -3 4906.62 504.810  34
   2  -9  -3 4649.95 483.904  63
   2  -9  -3 5668.45 546.362  41
   2  -9  -3 4883.41 530.264  56
   2  -9  -3 5598.65 531.901  70
   2  -9  -2 21253.2 1338.19  60
   2  -9  -2 22363.7 2439.71  25
   2  -9  -2 21430.9 1250.80  63
   2  -9  -2 22954.6 1347.68  56
   2  -9  -2 21193.1 2046.56  72
   2  -9  -2 21837.2 1327.07  33
   2  -9  -2 21710.9 1292.25  34
   2  -9  -2 23888.0 2145.12   3
   2  -9  -2 21995.2 1253.20   9
   2  -9  -2 24962.8 1375.41  41
   2  -9  -2 21070.5 1261.23  70
   2  -9  -1 60366.5 2833.25  70
   2  -9  -1 67344.7 4499.16  25
   2  -9  -1 67461.8 3144.80  71
   2  -9  -1 62941.3 3951.43  72
   2  -9  -1 67544.2 2917.31  23
   2  -9  -1 60307.7 3891.18   3
   2  -9  -1 61250.2 2893.23   9
   2  -9  -1 58517.9 2962.68  60
   2  -9  -1 60924.9 2914.52  56
   2  -9  -1 61879.7 2945.92  41
   2  -9  -1 55604.2 2915.52  33
   2  -9  -1 65773.5 2986.98  31
   2  -9  -1 61791.5 2913.90  34
   2  -9   0 117403. 5290.42  60
   2  -9   0 114074. 5205.29  34
   2  -9   0 127762. 5302.39  31
   2  -9   0 108652. 6234.01   3
   2  -9   0 115345. 5233.19   9
   2  -9   0 124453. 5191.23  23
   2  -9   0 122374. 5305.07  43
   2  -9   0 118604. 5251.10  41
   2  -9   0 135970. 7018.85  25
   2  -9   0 127968. 5406.51  71
   2  -9   0 121718. 6380.51  72
   2  -9   1 77381.4 3544.20  60
   2  -9   1 70121.7 3431.52  34
   2  -9   1 78247.2 3515.63  31
   2  -9   1 69615.6 4414.93   3
   2  -9   1 76746.6 3523.61   9
   2  -9   1 78511.8 3414.92  23
   2  -9   1 69840.0 3464.22  41
   2  -9   1 77725.0 3537.24  43
   2  -9   1 71818.0 4675.27  25
   2  -9   1 80085.8 3577.00  71
   2  -9   2 159866. 6837.05  60
   2  -9   2 152845. 6774.21  34
   2  -9   2 153869. 7890.83   3
   2  -9   2 167842. 6913.48   8
   2  -9   2 155403. 6874.26   9
   2  -9   2 165389. 6831.38  71
   2  -9   2 165208. 6866.71  43
   2  -9   2 154581. 6817.88  41
   2  -9   2 155689. 8041.39  25
   2  -9   2 165814. 6832.98  31
   2  -9   2 159126. 6699.69  23
   2  -9   3 107178. 4930.50  34
   2  -9   3 113824. 5002.56  43
   2  -9   3 107708. 4970.54  41
   2  -9   3 114488. 4960.36  31
   2  -9   3 104178. 5927.74  25
   2  -9   3 111921. 4955.95  60
   2  -9   3 119988. 4935.58  71
   2  -9   3 118209. 5017.27   8
   2  -9   3 113127. 5051.99   9
   2  -9   4 65630.2 2929.63  71
   2  -9   4 60507.4 3032.19  53
   2  -9   4 60856.4 3037.39  41
   2  -9   4 66316.0 3061.24  43
   2  -9   4 67671.5 2994.30  60
   2  -9   4 59650.4 3043.48  61
   2  -9   4 65273.5 3022.40  31
   2  -9   4 60523.5 2988.21  34
   2  -9   4 62932.2 2904.71  11
   2  -9   4 72170.5 3178.93   9
   2  -9   4 66867.0 3029.15   8
  -2   9  -4 59762.6 2895.58  64
   2  -9   5 1082.95 255.427  53
   2  -9   5 1540.27 310.566  41
   2  -9   5 1638.82 305.657  43
   2  -9   5 1443.04 302.816  61
   2  -9   5 1635.90 295.914  31
   2  -9   5 1121.00 253.613  34
  -2   9  -5 1188.64 233.885  64
   2  -9   5 1584.31 322.901   9
   2  -9   5 998.530 252.020  10
   2  -9   5 1349.90 260.448   8
   2  -9   6 4610.70 516.347  53
   2  -9   6 4131.68 498.577  41
   2  -9   6 4748.32 505.564  43
   2  -9   6 4070.65 488.123  61
   2  -9   6 4276.35 476.992  34
   2  -9   6 4995.14 539.587   9
   2  -9   6 4600.72 450.726   8
   2  -9   6 4770.46 496.707  10
   2  -9   6 3967.64 443.026  31
  -2   9  -6 4106.83 428.726  64
   2  -9   7 218.433 163.834  53
   2  -9   7 431.253 170.909  41
   2  -9   7 602.818 178.929  43
   2  -9   7 390.266 166.470  34
   2  -9   7 602.672 163.770  31
   2  -9   7 518.204 163.282  10
   2  -9   7 324.262 147.316   9
  -2   9  -7 343.979 138.780  64
   2  -9   8 7570.39 640.192  53
   2  -9   8 7109.23 596.470  34
   2  -9   8 7945.27 560.241  31
   2  -9   8 8043.62 626.718  43
   2  -9   8 8295.67 660.138  41
  -2   9  -8 6460.37 533.108  64
   2  -9   9 105.358 110.815   9
   2  -9   9 57.6253 117.107  53
  -2   9  -9 19.5893 67.3204  64
   2  -9   9 126.949 87.2310  34
   2  -9   9 50.2142 94.4875  43
   2  -9   9 56.5078 122.763  41
   2  -9  10 3586.31 346.169  33
   2  -9  10 3553.90 346.162  34
   2  -9  10 4119.40 365.512   9
  -2   9 -10 2864.86 273.402  64
   2  -9  10 4140.52 384.578  41
   2  -9  10 4148.50 358.596  43
   2  -9  11 2209.59 227.501   9
   2  -9  11 1987.52 216.003  34
   2  -9  11 1995.65 230.435  41
   2  -9  11 1826.92 196.501  43
   2  -9  12 7381.25 398.583  34
   2  -8 -19 23329.9 1147.60  13
   2  -8 -19 25403.4 1196.33  59
   2  -8 -18 28015.3 1387.41  50
  -2   8  18 31124.6 1489.87  62
   2  -8 -18 27666.9 1393.46  59
   2  -8 -17 66589.0 3015.85  70
  -2   8  17 66000.9 2985.50  68
   2  -8 -17 72712.3 3129.19  50
   2  -8 -17 69810.9 3114.69  59
  -2   8  17 75158.7 3100.21  52
   2  -8 -16 90201.9 4031.38  70
  -2   8  16 96094.2 4091.24  52
  -2   8  16 93650.7 4131.03  51
  -2   8  16 103416. 4262.76  62
   2  -8 -16 89887.8 4077.72  59
   2  -8 -16 95148.4 4100.81  50
  -2   8  15 109400. 4653.92  52
  -2   8  15 111740. 4700.98  51
   2  -8 -15 105659. 4627.76  50
   2  -8 -15 96874.7 4585.26  59
  -2   8  15 112904. 4802.36  62
   2  -8 -14 65920.6 3107.04  50
   2  -8 -14 67646.0 3104.51  59
   2  -8 -14 62790.0 3117.22  57
  -2   8  14 73242.9 3203.32  51
  -2   8  14 67546.1 3146.01  52
   2  -8 -13 45842.0 2312.70  50
   2  -8 -13 46295.2 2305.30  59
   2  -8 -13 46560.6 2356.55  57
  -2   8  13 48767.3 2368.89  52
   2  -8 -12 5001.81 559.619  56
   2  -8 -12 6825.72 605.777  59
   2  -8 -12 6345.58 616.902  57
   2  -8 -12 6085.39 1203.32  79
  -2   8  12 6612.41 640.792  52
   2  -8 -12 5915.27 577.856  50
   2  -8 -12 5719.56 1091.26   2
   2  -8 -12 6526.25 559.301  34
  -2   8  11 612.548 209.910  52
   2  -8 -11 862.374 229.275  50
   2  -8 -11 571.456 348.074  72
   2  -8 -11 1080.89 235.116  59
   2  -8 -11 471.032 183.034  56
   2  -8 -11 768.025 218.521  57
   2  -8 -11 864.470 203.135  34
   2  -8 -11 346.064 376.887  79
   2  -8 -10 410.587 155.528  71
   2  -8 -10 708.550 188.038  34
   2  -8 -10 733.220 390.948   2
   2  -8 -10 699.336 195.327  50
   2  -8 -10 969.291 210.893  41
   2  -8 -10 651.963 184.358  59
   2  -8 -10 619.613 215.980  56
   2  -8 -10 602.491 210.097  57
   2  -8 -10 1029.30 412.741  25
   2  -8 -10 699.260 402.664  72
   2  -8 -10 670.978 408.164  79
   2  -8  -9 1117.35 246.569  71
   2  -8  -9 1719.42 552.352  25
   2  -8  -9 1193.76 247.009  59
   2  -8  -9 1360.52 284.244  57
   2  -8  -9 1762.85 599.170   2
   2  -8  -9 1209.44 255.380  50
   2  -8  -9 1338.84 252.598  34
   2  -8  -9 1950.53 294.453  41
   2  -8  -9 1411.18 254.585  40
   2  -8  -9 1220.61 468.615  72
   2  -8  -9 637.873 390.668  79
   2  -8  -8 30054.2 1695.01  56
   2  -8  -8 29666.1 1670.52  57
   2  -8  -8 31643.3 1652.45  59
   2  -8  -8 32067.9 2764.99  79
   2  -8  -8 32140.7 1639.18  34
   2  -8  -8 33126.1 2744.18   2
   2  -8  -8 29590.1 1671.15  63
   2  -8  -8 30456.1 2552.47  25
   2  -8  -8 31020.9 1678.60  60
   2  -8  -8 32884.8 1720.23  71
   2  -8  -8 30638.4 2555.24  72
   2  -8  -8 31416.4 1646.81  40
   2  -8  -8 31328.7 1648.57  41
   2  -8  -7 8674.30 675.478  34
   2  -8  -7 8374.33 700.609  60
   2  -8  -7 9536.36 1360.70  25
   2  -8  -7 7922.29 676.999  63
   2  -8  -7 7746.18 690.253  56
   2  -8  -7 8713.02 707.553  57
   2  -8  -7 6447.62 1157.53  79
  -2   8   7 9521.51 1173.53  75
   2  -8  -7 8720.62 673.169   8
   2  -8  -7 8743.78 1260.59  72
   2  -8  -7 8908.42 742.986  71
   2  -8  -7 8629.51 693.182  40
   2  -8  -7 10264.1 730.770  41
   2  -8  -7 6951.90 1192.89   2
   2  -8  -6 102173. 4754.42  63
   2  -8  -6 121967. 6383.78  25
   2  -8  -6 111491. 4841.10  56
   2  -8  -6 110859. 4804.52  57
   2  -8  -6 105632. 5989.94  79
   2  -8  -6 115132. 6214.17   2
   2  -8  -6 113941. 4774.38  34
   2  -8  -6 111072. 4793.87  33
   2  -8  -6 107971. 4728.29  10
   2  -8  -6 111092. 5936.05  72
   2  -8  -6 115485. 4944.53  71
   2  -8  -6 108088. 4795.75  60
   2  -8  -6 114557. 4820.14  40
   2  -8  -6 107686. 4784.47  41
   2  -8  -5 132582. 5685.38  56
   2  -8  -5 129941. 5627.87  57
   2  -8  -5 139184. 7051.58   2
   2  -8  -5 128224. 5642.42  40
   2  -8  -5 136991. 5666.00  41
   2  -8  -5 132890. 5622.94  34
   2  -8  -5 136467. 5659.93  33
   2  -8  -5 142433. 5852.72  71
   2  -8  -5 137486. 6843.85  72
   2  -8  -5 136753. 7292.40  25
   2  -8  -5 124140. 5631.77  60
   2  -8  -5 125421. 5595.24  63
   2  -8  -4 167352. 7067.16  56
   2  -8  -4 177444. 8248.00  72
   2  -8  -4 175574. 7254.51  71
   2  -8  -4 180890. 8381.50   2
   2  -8  -4 175371. 7069.51  41
   2  -8  -4 172874. 7056.56  33
   2  -8  -4 174940. 7037.89  34
   2  -8  -4 178067. 8881.17  25
   2  -8  -4 156772. 6965.85  63
   2  -8  -4 149384. 6995.55  60
   2  -8  -3 213281. 8616.74  56
   2  -8  -3 212715. 8797.50  71
   2  -8  -3 203472. 9680.59  72
   2  -8  -3 199677. 8540.19  34
   2  -8  -3 222827. 8623.63  31
   2  -8  -3 210121. 8579.92  33
   2  -8  -3 208539. 9714.76   3
   2  -8  -3 226100. 9778.90   2
   2  -8  -3 198373. 8561.30  41
   2  -8  -3 206002. 8562.96  70
   2  -8  -3 191687. 8475.19  63
   2  -8  -3 224559. 10529.0  25
   2  -8  -2 210886. 9500.11  63
   2  -8  -2 230580. 9640.92  60
   2  -8  -2 245819. 9600.70  70
   2  -8  -2 240966. 9629.87  34
   2  -8  -2 234392. 9632.24  33
   2  -8  -2 235731. 9645.30  56
   2  -8  -2 252769. 9632.61  23
   2  -8  -2 222214. 10688.1   3
   2  -8  -2 239930. 10517.1   2
   2  -8  -2 218809. 9519.16   9
   2  -8  -2 249695. 9719.94  43
   2  -8  -2 231506. 9631.19  41
   2  -8  -2 233837. 10764.7  72
   2  -8  -1 190658. 8193.71  60
   2  -8  -1 179421. 8068.35  70
   2  -8  -1 196530. 8175.23  34
   2  -8  -1 225160. 10154.0  25
   2  -8  -1 196811. 8195.56  31
   2  -8  -1 190160. 8161.57  56
   2  -8  -1 191239. 8179.77  41
   2  -8  -1 216585. 8288.95  43
   2  -8  -1 194304. 9237.43   3
   2  -8  -1 199677. 9310.42  72
   2  -8  -1 215415. 8408.30  71
   2  -8  -1 219143. 8187.14  23
   2  -8  -1 180354. 8108.41   9
   2  -8   0 50589.9 2393.18  23
   2  -8   0 50739.6 2480.75  43
   2  -8   0 47045.0 2416.06  41
   2  -8   0 44822.2 3178.07   3
   2  -8   0 53592.1 2574.22  71
   2  -8   0 48570.2 3265.97  72
   2  -8   0 48310.2 2410.40  34
   2  -8   0 50674.2 2476.27  60
   2  -8   0 52585.7 3676.62  25
   2  -8   0 47146.7 2406.81  31
   2  -8   0 51382.0 2345.06  70
   2  -8   0 50929.1 2454.57   9
   2  -8   1 598.838 217.571  71
   2  -8   1 350.502 162.552  34
   2  -8   1 637.010 204.311  53
   2  -8   1 456.804 304.361   3
   2  -8   1 550.710 205.712   9
   2  -8   1 347.547 158.003  61
   2  -8   1 543.175 193.974  60
   2  -8   1 562.678 342.107  25
   2  -8   1 561.125 183.593  31
   2  -8   1 468.013 160.005  23
   2  -8   1 344.636 306.161  72
   2  -8   1 382.414 172.232  43
   2  -8   1 506.714 176.757  41
   2  -8   2 2050.04 334.450  34
   2  -8   2 1868.60 300.973  23
   2  -8   2 1817.10 327.225  53
   2  -8   2 1976.02 556.204   3
   2  -8   2 2091.78 365.475   8
   2  -8   2 2439.32 391.756   9
   2  -8   2 2431.60 371.184  61
   2  -8   2 2105.82 348.397  60
   2  -8   2 1643.65 306.474  31
   2  -8   2 2607.98 698.510  25
   2  -8   2 2587.10 374.573  71
   2  -8   2 2108.80 356.512  43
   2  -8   2 2107.62 351.474  41
   2  -8   3 715.493 194.068  71
   2  -8   3 881.094 239.687  53
   2  -8   3 470.273 286.722   3
   2  -8   3 584.408 200.206   8
   2  -8   3 863.853 248.291   9
   2  -8   3 671.760 204.361  34
   2  -8   3 450.414 162.272  23
   2  -8   3 822.773 229.333  61
   2  -8   3 763.059 228.476  60
   2  -8   3 722.369 393.142  25
   2  -8   3 579.075 194.355  31
   2  -8   3 919.001 243.042  43
   2  -8   3 666.868 210.366  41
   2  -8   4 39826.2 2045.18  31
   2  -8   4 36023.0 2736.31  25
   2  -8   4 37184.3 2073.79  53
   2  -8   4 39683.7 2099.04  43
   2  -8   4 39391.1 2074.15  34
   2  -8   4 40380.3 2009.28  23
   2  -8   4 34116.8 2050.32  61
   2  -8   4 41918.3 2060.84  60
   2  -8   4 42111.5 2005.26  71
   2  -8   4 41291.9 2068.07   8
   2  -8   4 42006.3 2198.46   9
   2  -8   5 3160.87 404.475  31
   2  -8   5 2248.49 373.363  53
   2  -8   5 2359.00 369.106  42
   2  -8   5 3079.98 423.063  43
   2  -8   5 1969.24 353.792  34
   2  -8   5 2749.87 333.658  11
   2  -8   5 2496.88 342.746  23
   2  -8   5 2250.01 387.561  61
   2  -8   5 2482.58 350.292  60
   2  -8   5 2276.52 311.735  71
   2  -8   5 2334.78 405.235   9
   2  -8   5 3976.64 441.204   8
   2  -8   6 17271.3 1162.72  61
   2  -8   6 16516.7 1126.43  34
   2  -8   6 17130.7 1134.91  42
   2  -8   6 15020.5 1095.96  43
   2  -8   6 16509.5 1075.43  31
   2  -8   6 16836.2 1151.60  53
   2  -8   6 16931.0 1049.55  23
   2  -8   6 16761.8 1103.52  10
   2  -8   6 19334.5 1238.40   9
   2  -8   6 17394.5 1067.52   8
   2  -8   7 13456.6 996.797  61
   2  -8   7 13962.5 992.184  34
   2  -8   7 14814.6 1025.36  43
   2  -8   7 15388.3 1017.49  42
   2  -8   7 14073.1 938.698  31
   2  -8   7 13485.9 1011.57  53
   2  -8   7 14310.9 915.193  23
   2  -8   7 14149.2 949.472  10
   2  -8   7 13844.3 894.492   8
   2  -8   8 84524.0 3887.86  61
   2  -8   8 87226.1 3803.97  31
   2  -8   8 91631.8 3970.42   9
   2  -8   8 81603.5 3744.54  23
   2  -8   8 85943.2 3920.41  43
   2  -8   8 91357.6 3815.16  10
   2  -8   8 86272.8 3960.15  53
   2  -8   8 84334.6 3904.20  34
   2  -8   9 122293. 5582.62  53
   2  -8   9 130138. 5577.92  43
   2  -8   9 125591. 5416.61  31
   2  -8   9 126282. 5566.48  34
   2  -8  10 78472.3 3372.69  31
   2  -8  10 76836.6 3534.61  34
   2  -8  10 81353.6 3552.74  43
   2  -8  10 84781.6 3540.87   9
   2  -8  10 75948.5 3559.72  53
   2  -8  11 62359.1 2879.16  34
   2  -8  11 66718.7 2859.89   9
   2  -8  11 62515.9 2907.50  53
   2  -8  11 65813.9 2886.02  43
   2  -8  12 30528.3 1519.46  34
   2  -8  12 33412.3 1566.57  53
  -2   8 -12 30385.4 1456.89  64
   2  -8  12 34021.5 1525.38  43
   2  -8  13 8546.33 489.219  43
   2  -8  13 9516.26 535.496  41
   2  -8  13 8069.53 502.594  34
  -2   7  20 19958.0 1005.56  69
   2  -7 -20 20954.2 1012.53  50
   2  -7 -19 9289.75 585.450  50
  -2   7  19 9255.61 584.841  69
   2  -7 -19 8374.95 579.022  59
  -2   7  19 9383.75 628.396  62
   2  -7 -19 8508.17 547.717  58
  -2   7  18 3983.42 435.368  62
   2  -7 -18 3554.66 382.657  59
   2  -7 -18 3711.14 366.547  58
   2  -7 -18 4337.99 407.319  50
  -2   7  17 24.7028 92.9921  52
   2  -7 -17 150.382 130.696  50
  -2   7  17 71.6700 155.706  62
   2  -7 -17 117.921 79.9296  70
   2  -7 -17 82.1891 103.120  58
   2  -7 -17 60.7306 109.423  59
  -2   7  16 7781.58 634.421  52
   2  -7 -16 8678.65 683.410  50
   2  -7 -16 7788.63 654.339  59
  -2   7  16 9365.60 773.039  62
   2  -7 -16 7105.08 579.382  70
   2  -7 -16 7576.43 634.234  58
   2  -7 -16 7666.04 672.403  57
   2  -7 -15 12871.3 956.332  57
   2  -7 -15 13519.8 933.824  58
   2  -7 -15 12957.1 945.995  50
   2  -7 -15 12445.7 920.016  59
  -2   7  15 14873.0 962.447  52
  -2   7  14 11014.9 850.431  52
   2  -7 -14 11913.1 1519.78   2
   2  -7 -14 12651.1 900.888  50
   2  -7 -14 11453.0 858.335  59
   2  -7 -14 11365.1 857.729  58
   2  -7 -13 11186.4 852.715  59
   2  -7 -13 11764.5 882.416  58
  -2   7  13 11028.8 856.853  52
   2  -7 -13 9637.03 1400.03   2
   2  -7 -13 12155.3 832.255  34
   2  -7 -13 13000.7 915.137  50
   2  -7 -12 1028.25 241.189  50
   2  -7 -12 190.098 116.832  58
   2  -7 -12 196.664 141.712  56
   2  -7 -12-36.6866 119.572  59
   2  -7 -12 278.620 143.405  57
  -2   7  12 1038.26 236.265  52
   2  -7 -12 426.412 308.748   2
   2  -7 -12 357.996 336.721  79
   2  -7 -12 382.898 151.085  34
   2  -7 -11 3233.61 408.949  50
   2  -7 -11 1755.59 610.818  79
   2  -7 -11 2286.94 350.762  58
   2  -7 -11 2358.48 367.095  56
   2  -7 -11 2462.92 374.941  57
   2  -7 -11 2995.59 399.469  59
  -2   7  11 2435.36 376.515  52
   2  -7 -11 2390.31 706.581   2
   2  -7 -11 2354.39 337.910  34
   2  -7 -10 1954.91 311.357  50
   2  -7 -10 2594.10 338.196  41
   2  -7 -10 2188.80 318.153  34
   2  -7 -10 2486.31 600.683  25
   2  -7 -10 1171.84 551.251  79
   2  -7 -10 2096.84 319.013  58
   2  -7 -10 1702.97 290.480  59
   2  -7 -10 2425.37 364.466  56
   2  -7 -10 1766.23 322.188  57
   2  -7  -9 106892. 4509.79  59
   2  -7  -9 102456. 4519.99  57
   2  -7  -9 103024. 4532.26  56
   2  -7  -9 103895. 5777.49   2
   2  -7  -9 103684. 4488.43  50
   2  -7  -9 104431. 4456.64  34
   2  -7  -9 95263.3 5861.84  79
   2  -7  -9 99644.6 4443.99  41
   2  -7  -9 97992.0 5400.73  25
   2  -7  -9 100476. 4447.80  71
   2  -7  -8 189808. 8141.75  60
   2  -7  -8 203799. 9333.64  25
   2  -7  -8 195402. 8143.90  71
   2  -7  -8 197592. 9667.56  79
   2  -7  -8 208026. 9627.63   2
   2  -7  -8 193725. 8094.09  34
   2  -7  -8 203123. 8138.90  59
   2  -7  -8 189788. 8151.70  57
   2  -7  -8 210339. 8139.99  40
   2  -7  -8 199203. 8117.08  41
   2  -7  -8 183095. 8143.08  63
   2  -7  -7 106120. 4424.72  60
   2  -7  -7 103961. 5558.71  25
   2  -7  -7 92089.3 5333.91  72
   2  -7  -7 101216. 4435.68  71
   2  -7  -7 104915. 5701.23  79
   2  -7  -7 111065. 5762.69   2
   2  -7  -7 95455.0 4332.61  34
   2  -7  -7 96976.7 4401.44  56
   2  -7  -7 102640. 4415.53  57
   2  -7  -7 106474. 4397.87  41
   2  -7  -7 97077.3 4368.35  40
   2  -7  -7 101248. 4407.22  63
   2  -7  -6 52453.9 2494.20  60
   2  -7  -6 55985.6 3633.32  25
   2  -7  -6 53444.2 2575.32  71
   2  -7  -6 54713.8 3411.45  72
   2  -7  -6 55805.7 3556.60  79
   2  -7  -6 57345.4 3651.66   2
   2  -7  -6 53581.4 2489.37  33
   2  -7  -6 53745.4 2478.71  34
   2  -7  -6 52471.0 2512.10  56
   2  -7  -6 51748.2 2493.81  57
   2  -7  -6 53001.8 2490.58  41
   2  -7  -6 51659.6 2490.63  40
   2  -7  -6 51887.9 2483.11  63
   2  -7  -5 13660.6 915.168  56
   2  -7  -5 14363.9 899.993  34
   2  -7  -5 13425.1 1536.50   2
   2  -7  -5 13996.9 916.011  40
   2  -7  -5 14885.4 925.897  41
   2  -7  -5 13558.4 901.448  60
   2  -7  -5 15637.1 1591.16  79
   2  -7  -5 15619.1 1021.32  71
   2  -7  -5 13938.7 1451.11  72
   2  -7  -5 12547.9 1592.32  25
   2  -7  -4 1046.66 262.994  71
   2  -7  -4 1590.15 508.639   2
   2  -7  -4 1666.57 584.192  25
   2  -7  -4 175.875 105.776  31
   2  -7  -4 105.912 199.329  79
   2  -7  -4 180.238 117.801  56
   2  -7  -4 206.180 135.865  60
   2  -7  -4-99.9578 108.746  72
  -2   7   4 148.371 139.694  75
   2  -7  -3 23703.8 2281.43  25
   2  -7  -3 25755.9 2041.42  72
   2  -7  -3 24602.4 1508.97  71
   2  -7  -3 25292.1 2071.43   2
   2  -7  -3 26927.4 2083.34   3
   2  -7  -3 27432.8 1420.97  31
   2  -7  -2 30836.5 1586.48  31
   2  -7  -2 28398.2 2216.27  72
   2  -7  -2 28750.7 1565.70  60
   2  -7  -2 30003.8 2221.35   3
   2  -7  -2 30148.6 2192.85   2
   2  -7  -2 29571.3 1582.68  41
   2  -7  -2 33636.0 1667.47  43
   2  -7  -1 4845.76 481.043  34
   2  -7  -1 4682.97 957.293  25
   2  -7  -1 6187.34 609.225  71
   2  -7  -1 5815.73 899.100  72
   2  -7  -1 5962.42 534.832  60
   2  -7  -1 5243.27 504.737  41
   2  -7  -1 5132.28 518.436  43
   2  -7  -1 5765.47 773.283   2
   2  -7  -1 4688.86 784.969   3
   2  -7   0 8271.93 667.974  43
   2  -7   0 6832.06 605.382  41
   2  -7   0 7659.94 641.519  53
   2  -7   0 8390.69 1054.39   3
   2  -7   0 7450.77 622.327  34
   2  -7   0 8106.09 637.442  24
   2  -7   0 10788.7 1396.21  25
   2  -7   0 7285.03 611.088  31
   2  -7   0 8637.67 714.598  71
   2  -7   0 7344.54 1020.56  72
   2  -7   0 7357.05 632.594  61
   2  -7   0 8256.31 654.036  60
   2  -7   0 7626.77 639.686   9
   2  -7   1 1446.96 269.816  61
   2  -7   1 1383.81 265.579  60
   2  -7   1 1503.37 452.507  72
   2  -7   1 1423.50 265.756  34
   2  -7   1 1813.77 289.150  31
   2  -7   1 1701.89 282.147  24
   2  -7   1 993.743 408.834  25
   2  -7   1 1480.32 249.562  23
   2  -7   1 1195.55 243.489  53
   2  -7   1 1573.36 456.776   3
   2  -7   1 1568.66 290.353   9
   2  -7   1 2130.46 334.526  71
   2  -7   1 1639.10 272.054  41
   2  -7   1 1171.40 243.626  43
   2  -7   2 8460.03 705.148  53
   2  -7   2 9267.20 1153.71   3
   2  -7   2 7375.80 668.220  34
   2  -7   2 9684.81 734.639  71
   2  -7   2 7531.48 678.570  61
   2  -7   2 9433.02 730.113  60
   2  -7   2 9345.27 701.031  24
   2  -7   2 8527.71 686.245  31
   2  -7   2 11901.2 1379.28  25
   2  -7   2 9842.64 712.732  23
   2  -7   2 9405.27 736.215  43
   2  -7   2 9076.81 733.627  42
   2  -7   3 25147.9 1562.31  53
   2  -7   3 27820.8 2235.96   3
   2  -7   3 28166.7 1595.69  34
   2  -7   3 30112.3 1571.66  71
   2  -7   3 27037.3 1592.13  61
   2  -7   3 28400.1 1588.43  60
   2  -7   3 29054.0 2311.68  25
   2  -7   3 30798.6 1596.53  31
   2  -7   3 29926.0 1571.16  24
   2  -7   3 29610.1 1564.88  23
   2  -7   3 31881.5 1659.97  43
   2  -7   3 31292.5 1648.48  42
   2  -7   4 88679.1 4062.63  23
   2  -7   4 92453.0 4161.09  53
   2  -7   4 90833.6 5031.70   3
   2  -7   4 95333.2 4115.20   8
   2  -7   4 93316.0 4033.96  71
   2  -7   4 90097.2 4155.64  61
   2  -7   4 92116.7 4095.48  60
   2  -7   4 91055.5 4955.43  25
   2  -7   4 94800.0 4078.51  24
   2  -7   4 88565.9 4080.68  31
   2  -7   4 87003.2 4113.98  34
   2  -7   4 96457.6 4190.04  43
   2  -7   4 95536.4 4170.39  42
   2  -7   5 201328. 9345.16  34
   2  -7   5 215746. 9204.96  71
   2  -7   5 221686. 9426.39  53
   2  -7   5 240351. 9527.88  49
   2  -7   5 231841. 9323.63   8
   2  -7   5 261055. 9615.00   9
   2  -7   5 221045. 9421.06  61
   2  -7   5 235062. 9315.94  60
   2  -7   5 238422. 9447.60  42
   2  -7   5 219732. 9415.16  43
   2  -7   5 234843. 9349.67  23
   2  -7   5 210253. 10323.3   3
   2  -7   5 213661. 10131.4  25
   2  -7   5 222690. 9292.27  24
   2  -7   5 221167. 9329.00  31
   2  -7   6 88729.7 4039.61  53
   2  -7   6 90316.0 4095.73  49
   2  -7   6 89419.2 3888.52   8
   2  -7   6 88930.2 3891.25  24
   2  -7   6 84880.5 3917.46  31
   2  -7   6 86613.3 4015.03  43
   2  -7   6 84635.7 3980.66  42
   2  -7   6 88957.6 3941.53  23
   2  -7   6 84042.7 3992.12  34
   2  -7   6 87554.7 4024.26  61
   2  -7   7 2382.71 395.495  61
   2  -7   7 3125.56 429.716  42
   2  -7   7 2791.52 420.328  43
   2  -7   7 2339.60 404.474  53
   2  -7   7 2899.82 443.425  49
   2  -7   7 2612.65 417.678  34
   2  -7   7 3589.45 407.320  24
   2  -7   7 2962.49 390.302  31
   2  -7   7 3165.72 405.074  23
   2  -7   7 3822.18 406.673   8
   2  -7   7 3932.62 498.410   9
   2  -7   7 3329.48 411.591  10
   2  -7   8 7759.71 705.704  61
   2  -7   8 9159.03 742.348  42
   2  -7   8 7566.21 723.543  43
   2  -7   8 7225.07 717.751  53
   2  -7   8 8701.47 784.360  49
   2  -7   8 6793.17 690.479  34
   2  -7   8 8116.95 662.287  31
   2  -7   8 7773.77 661.995  23
   2  -7   8 9584.58 780.158   9
   2  -7   8 7482.19 627.034  10
   2  -7   9 12663.3 885.305  23
   2  -7   9 12654.5 995.144  49
   2  -7   9 12990.3 944.130   9
   2  -7   9 12888.1 932.238  61
   2  -7   9 11904.4 940.228  34
   2  -7   9 14554.7 892.332  31
   2  -7   9 12618.1 975.700  53
   2  -7   9 13325.9 973.040  43
   2  -7   9 14583.3 975.068  42
   2  -7  10 620.959 174.530  23
   2  -7  10 566.224 185.505   9
   2  -7  10 442.527 186.419  53
   2  -7  10 572.501 204.027  34
   2  -7  10 534.554 186.501  43
   2  -7  10 264.948 153.877  42
   2  -7  10 629.104 162.889  31
   2  -7  10 493.969 219.904  49
   2  -7  11 3514.10 413.633  43
   2  -7  11 2574.07 332.612  42
   2  -7  11 2399.46 363.874  34
   2  -7  11 3145.52 307.693  31
   2  -7  11 2405.23 296.192  23
   2  -7  11 2975.03 355.537   9
   2  -7  12 6800.25 565.687  34
   2  -7  12 6149.62 543.765  43
   2  -7  12 6606.34 499.354  42
   2  -7  13 1264.37 213.066  34
   2  -7  13 1086.91 195.859  43
   2  -7  14 3703.77 324.260  34
   2  -7  14 3346.16 303.198  41
   2  -7  14 4102.39 322.981  43
   2  -7  15 7653.86 424.528  34
  -2   6  20 29263.0 1375.15  69
  -2   6  20 31534.1 1395.84  51
   2  -6 -20 27442.3 1349.80  58
   2  -6 -20 27890.0 1367.58  50
  -2   6  20 29730.9 1412.25  62
   2  -6 -20 29831.5 1392.38  59
  -2   6  19 64600.4 2804.13  69
  -2   6  19 69893.5 2883.26  62
   2  -6 -19 62306.5 2794.49  50
   2  -6 -19 58599.3 2755.85  58
  -2   6  19 60833.7 2786.05  51
  -2   6  18 45697.3 2127.43  62
   2  -6 -18 40864.9 2022.34  50
   2  -6 -18 39013.4 1980.11  58
  -2   6  18 40932.3 2021.12  51
  -2   6  17 59262.8 2669.85  62
   2  -6 -17 53687.0 2543.76  50
   2  -6 -17 49213.3 2485.01  58
  -2   6  17 52796.7 2540.30  51
  -2   6  17 50851.1 2420.99  52
  -2   6  16 50843.8 2287.32  52
  -2   6  16 46235.5 2314.56  51
   2  -6 -16 48808.5 2341.62  50
   2  -6 -16 43738.3 2290.21  59
  -2   6  16 50573.8 2449.21  62
   2  -6 -16 41696.8 2186.61  66
   2  -6 -16 45683.8 2324.98  57
   2  -6 -16 43446.2 2270.91  58
  -2   6  15 22869.3 1309.64  52
  -2   6  15 21647.1 1334.68  51
   2  -6 -15 22732.0 1351.65  50
   2  -6 -15 20548.6 1307.21  59
  -2   6  15 23309.5 1441.14  62
   2  -6 -15 19737.5 1289.30  58
   2  -6 -15 22763.6 1366.43  57
   2  -6 -15 20070.0 1232.55  66
  -2   6  14 36.5453 79.4001  52
   2  -6 -14 139.385 151.388   2
   2  -6 -14-40.4850 98.3326  50
   2  -6 -14 123.379 148.147  58
   2  -6 -14 79.2630 113.891  59
   2  -6 -14 41.5984 110.676  57
   2  -6 -14-170.128 261.302  79
   2  -6 -14 169.877 127.833  66
  -2   6  13 5685.88 580.180  52
   2  -6 -13 4048.02 917.501   2
   2  -6 -13 6874.72 1279.20  79
   2  -6 -13 5933.90 569.985  66
   2  -6 -13 6080.97 630.911  58
   2  -6 -13 6929.92 635.138  59
   2  -6 -13 8342.95 641.428  34
   2  -6 -13 6058.42 609.501  50
   2  -6 -12 11420.0 867.407  50
   2  -6 -12 11210.6 1489.74   2
   2  -6 -12 10361.6 798.023  66
   2  -6 -12 10211.3 822.879  59
   2  -6 -12 11726.7 894.547  58
   2  -6 -12 11336.9 855.750  56
  -2   6  12 11305.6 843.523  52
   2  -6 -12 12380.8 831.421  34
   2  -6 -11 2034.05 308.989  34
  -2   6  11 2342.53 343.010  52
   2  -6 -11 2507.08 675.664   2
   2  -6 -11 1736.94 302.029  50
   2  -6 -11 1499.09 295.522  58
   2  -6 -11 1473.82 280.720  59
   2  -6 -11 1987.08 324.576  56
   2  -6 -11 1420.06 283.727  57
   2  -6 -10 1770.60 569.481   2
   2  -6 -10 1571.79 257.973  34
   2  -6 -10 1171.06 261.453  58
   2  -6 -10 1572.28 275.188  59
   2  -6 -10 1434.15 269.937  57
   2  -6 -10 1676.68 295.068  56
   2  -6 -10 2150.73 509.248  25
   2  -6 -10 1483.09 278.022  50
   2  -6  -9 13405.0 863.651  50
   2  -6  -9 13037.3 832.129  41
   2  -6  -9 10407.7 767.529  34
   2  -6  -9 12258.5 833.511  59
   2  -6  -9 12218.9 854.874  57
   2  -6  -9 12142.8 853.736  58
   2  -6  -9 11689.8 844.449  56
   2  -6  -9 12220.2 1296.00  25
   2  -6  -9 11929.8 1590.69  79
   2  -6  -8 79235.2 3386.93  34
   2  -6  -8 71051.3 4553.66  79
   2  -6  -8 72992.0 3419.46  56
   2  -6  -8 74362.3 3423.55  57
   2  -6  -8 79860.2 3435.96  60
   2  -6  -8 79882.7 4306.59  25
   2  -6  -7 201491. 9219.20  25
   2  -6  -7 195200. 9347.78   2
   2  -6  -7 201813. 9525.50  79
   2  -6  -6 293589. 12676.1  25
   2  -6  -6 281384. 12730.4  79
   2  -6  -6 280064. 12663.3   2
   2  -6  -5 212956. 9742.96  72
   2  -6  -5 230994. 10125.5  25
   2  -6  -5 219879. 9941.23  79
   2  -6  -5 209898. 9926.57   2
   2  -6  -4 99715.4 5091.38  72
   2  -6  -4 106901. 5521.03  25
   2  -6  -4 101132. 5221.00  79
   2  -6  -4 99321.1 5224.53   2
   2  -6  -3 38138.5 2453.70  72
   2  -6  -3 39040.0 2785.30  25
   2  -6  -3 36830.5 2449.97   3
   2  -6  -3 36279.7 2479.45   2
   2  -6  -3 38614.6 2535.03  79
  -2   6   3 38902.9 2222.94  75
   2  -6  -2 11577.8 1179.05   2
   2  -6  -2 12668.2 1225.13   3
  -2   6   2 11728.9 995.963  75
   2  -6  -2 12300.7 1208.32  72
   2  -6  -1 12828.5 1135.46   2
   2  -6  -1 10950.5 1141.32   3
   2  -6  -1 10972.8 1143.77  72
   2  -6   0 16135.9 1248.33   2
   2  -6   0 17067.7 1463.92   3
   2  -6   0 18270.0 1526.23  72
   2  -6   0 20331.5 1787.95  25
   2  -6   1 56146.2 3251.32  72
   2  -6   1 56354.5 3478.26  25
   2  -6   1 55892.5 3445.01  76
   2  -6   1 55080.8 3206.80   3
   2  -6   2 10236.3 1118.02  72
   2  -6   2 7982.27 1160.86  76
   2  -6   2 7609.91 1050.31  25
   2  -6   2 8630.87 1028.71   3
   2  -6   3 286.007 138.405  53
   2  -6   3 211.034 138.081  49
   2  -6   3 292.120 141.348  43
   2  -6   3 291.245 136.474  42
   2  -6   3 282.796 204.989  25
   2  -6   3 389.523 345.547  76
   2  -6   3 306.181 124.812  34
   2  -6   3 89.6165 137.996   3
   2  -6   4 15436.3 1033.38  34
   2  -6   4 14926.0 1780.26  76
   2  -6   4 16528.9 1028.62  23
   2  -6   4 15402.8 1040.02  53
   2  -6   4 17258.6 1112.61  49
   2  -6   4 17597.7 1036.49   8
   2  -6   4 17077.6 1020.56  24
   2  -6   4 17142.9 1534.52  25
   2  -6   4 16979.3 1065.95  61
   2  -6   4 16991.2 1075.99  43
   2  -6   4 16607.6 1064.32  42
   2  -6   4 14251.9 1462.91   3
   2  -6   5 36222.0 1844.89  23
   2  -6   5 33838.2 1868.35  53
   2  -6   5 36181.8 1927.78  49
   2  -6   5 37465.3 1813.23   8
   2  -6   5 39205.9 2461.59  25
   2  -6   5 35111.9 1808.64  24
   2  -6   5 35366.0 1837.89  69
   2  -6   5 33732.3 1862.89  61
   2  -6   5 36961.9 1902.01  43
   2  -6   5 34486.8 1869.18  42
   2  -6   5 34138.9 2506.82   3
   2  -6   6 196716. 9191.24  76
   2  -6   6 175357. 7485.95  69
   2  -6   6 168545. 7539.94  53
   2  -6   6 192137. 7646.30  49
   2  -6   6 184342. 7418.01   8
   2  -6   6 170564. 7525.56  61
   2  -6   6 176110. 7431.58  24
   2  -6   6 174772. 7479.78  23
   2  -6   6 179536. 7561.63  43
   2  -6   6 188448. 7568.45  42
   2  -6   6 164253. 8361.06   3
   2  -6   7 155829. 6428.67  69
   2  -6   7 146753. 6402.40  23
   2  -6   7 140348. 6470.57  53
   2  -6   7 151872. 6537.47  49
   2  -6   7 175445. 6585.41   9
   2  -6   7 155915. 6306.13   8
   2  -6   7 140305. 6440.05  61
   2  -6   7 143988. 6325.39  24
   2  -6   7 155490. 6486.10  42
   2  -6   7 144186. 6469.72  43
   2  -6   7 144261. 7949.56   4
   2  -6   8 74687.6 3726.52  69
   2  -6   8 81708.0 3854.45  43
   2  -6   8 86632.9 3851.63  42
   2  -6   8 82161.5 3828.56  61
   2  -6   8 82264.0 3689.25  24
   2  -6   8 78000.6 3760.47  23
   2  -6   8 75680.2 3827.54  53
   2  -6   8 91332.3 3721.47  10
   2  -6   8 95523.0 3901.39   9
   2  -6   8 90247.1 5401.57   4
   2  -6   8 82329.5 3902.97  49
  -2   6  -9 29113.4 1618.80  65
   2  -6   9 31349.1 1688.73  23
   2  -6   9 29623.5 2799.62   4
   2  -6   9 30960.3 1792.25  49
   2  -6   9 33555.0 1735.99   9
   2  -6   9 32630.9 1745.41  42
   2  -6   9 29349.0 1740.57  43
   2  -6   9 30798.1 1716.44  61
   2  -6   9 31291.2 1575.32  10
   2  -6   9 26510.7 1621.80  69
   2  -6  10-72.6505 162.802  61
   2  -6  10 1355.00 262.738  23
   2  -6  10 1318.25 304.399  49
   2  -6  10 354.459 144.199   9
   2  -6  10 116.297 100.085  31
   2  -6  10-169.031 259.701   4
   2  -6  10 384.376 182.088  42
   2  -6  10 42.8119 123.205  43
   2  -6  10 563.984 191.530  69
  -2   6 -10 267.395 125.933  65
   2  -6  11 243.438 176.569  43
   2  -6  11 246.115 138.078  42
  -2   6 -11 346.946 145.709  65
   2  -6  11 289.907 131.318  69
   2  -6  11 293.292 146.303  23
   2  -6  11 514.657 203.302  49
   2  -6  11 200.549 109.410  31
   2  -6  11 221.950 114.693   9
   2  -6  12 38.6255 139.243  49
   2  -6  12 134.673 97.1828   9
   2  -6  12 164.452 103.271  69
   2  -6  12 140.816 110.426  23
   2  -6  12 211.423 127.167  42
   2  -6  12 257.150 154.621  43
  -2   6 -12 140.758 101.559  65
   2  -6  13 3358.06 393.160  53
  -2   6 -13 2726.18 312.312  65
   2  -6  13 2297.13 333.793  43
   2  -6  13 2480.60 304.985  42
   2  -6  13 2563.85 363.518  49
   2  -6  13 2815.93 367.378  34
   2  -6  13 2094.88 271.056  23
   2  -6  14 5382.03 482.985  43
   2  -6  14 5958.75 423.064  42
   2  -6  14 6483.89 519.787  34
  -2   6 -14 5850.53 429.982  65
   2  -6  14 6334.99 517.885  49
   2  -6  14 6323.54 510.381  53
   2  -6  15 7462.56 516.855  34
   2  -6  15 7917.88 519.666  53
   2  -6  15 7993.98 517.849  43
   2  -6  15 6779.92 479.283  41
   2  -6  16 2523.46 225.256  34
   2  -6  16 3090.98 231.948  53
   2  -6  16 2981.55 222.666  43
   2  -5 -21 23232.3 1059.64  59
  -2   5  21 22726.0 1061.93  69
  -2   5  20 17351.7 974.236  62
   2  -5 -20 18368.1 965.532  59
  -2   5  20 16929.3 935.310  51
  -2   5  20 17923.7 950.292  69
  -2   5  19 14526.0 890.304  51
   2  -5 -19 14383.0 894.344  50
  -2   5  19 14533.1 930.615  62
   2  -5 -19 14108.0 892.736  59
   2  -5 -18 8527.24 683.228  59
  -2   5  18 9947.00 762.570  62
  -2   5  18 7989.44 652.320  51
   2  -5 -18 7217.20 606.855  66
  -2   5  18 8275.43 582.193  77
   2  -5 -18 8565.70 679.176  50
  -2   5  17 3779.07 395.544  77
  -2   5  17 5036.47 556.164  62
   2  -5 -17 3817.96 466.277  59
  -2   5  17 4002.89 469.727  51
   2  -5 -17 3960.73 458.246  58
   2  -5 -17 4396.34 462.441  66
   2  -5 -17 3992.03 469.729  50
  -2   5  16 4140.64 419.728  77
  -2   5  16 4868.04 568.966  62
  -2   5  16 3810.38 478.079  51
  -2   5  16 4538.78 486.757  53
  -2   5  16 3964.12 441.179  52
   2  -5 -16 4327.53 506.373  57
   2  -5 -16 4457.43 510.193  58
   2  -5 -16 3171.88 418.700  66
   2  -5 -16 4633.64 524.223  50
   2  -5 -15 1205.77 270.030  50
   2  -5 -15 779.989 449.966  79
  -2   5  15 883.082 194.734  77
  -2   5  15 1187.46 312.004  62
  -2   5  15 967.962 234.765  52
  -2   5  15 921.573 253.061  51
   2  -5 -15 994.233 269.064  58
   2  -5 -15 997.932 258.469  57
   2  -5 -15 1100.48 258.112  66
   2  -5 -15 1320.70 498.422   2
   2  -5 -14 57547.3 2745.14  50
   2  -5 -14 48289.2 3826.55  79
  -2   5  14 55919.0 2545.06  77
  -2   5  14 59009.1 2860.50  62
   2  -5 -14 55862.4 3759.53   2
   2  -5 -14 52398.1 2712.12  58
   2  -5 -14 55356.4 2720.68  59
   2  -5 -14 55067.9 2730.57  57
  -2   5  14 57073.9 2741.90  51
  -2   5  14 53581.0 2642.68  52
   2  -5 -14 52738.2 2649.18  66
   2  -5 -13 65807.1 4656.29  79
  -2   5  13 70039.5 3152.92  77
   2  -5 -13 70952.9 4429.48   2
   2  -5 -13 74051.0 3373.78  50
   2  -5 -13 72568.3 3351.76  59
   2  -5 -13 73939.0 3385.71  57
   2  -5 -13 71086.9 3382.72  58
  -2   5  13 71537.0 3292.10  52
   2  -5 -13 68941.2 3282.86  66
  -2   5  12 198304. 8375.37  52
  -2   5  12 197881. 8215.26  77
   2  -5 -12 192389. 10102.2  79
   2  -5 -12 212847. 9757.91   2
   2  -5 -12 212208. 8466.84  50
   2  -5 -12 198174. 8417.34  59
   2  -5 -12 199940. 8481.33  58
   2  -5 -12 203104. 8450.39  57
   2  -5 -12 207072. 8368.74  34
   2  -5 -12 197911. 8379.12  66
  -2   5  11 238486. 9513.07  52
   2  -5 -11 212903. 11130.8  79
   2  -5 -11 244508. 10831.3   2
   2  -5 -11 222095. 9474.32  66
   2  -5 -11 234430. 9479.88  34
   2  -5 -11 227932. 9536.39  50
   2  -5 -11 233874. 9530.50  59
   2  -5 -11 230968. 9602.33  58
   2  -5 -11 228605. 9524.60  56
   2  -5 -10 201530. 8393.12  59
   2  -5 -10 202756. 8426.20  57
   2  -5 -10 191831. 8449.63  58
   2  -5 -10 198202. 8403.25  56
   2  -5 -10 204870. 8350.45  34
   2  -5 -10 205009. 8408.91  50
   2  -5 -10 217674. 9662.47   2
  -2   5  10 211719. 8408.87  52
   2  -5  -9 292219. 12516.5   2
   2  -5  -9 274332. 11331.9  56
   2  -5  -9 281472. 12028.9  25
   2  -5  -8 131741. 6589.87  79
   2  -5  -8 119423. 5897.77  25
   2  -5  -7 119661. 6245.90  79
   2  -5  -7 123081. 5880.71  25
   2  -5  -6 20333.1 1735.60   2
   2  -5  -6 24392.0 1908.46  79
   2  -5  -6 20862.8 1684.44  25
   2  -5  -5 4053.15 690.683   2
   2  -5  -5 4337.64 720.792  79
   2  -5  -5 5402.11 781.761  25
   2  -5  -4 1422.13 414.408   2
   2  -5  -4 1041.91 368.474  25
   2  -5  -4 1347.05 387.954  79
   2  -5  -3 19279.7 1459.26  72
   2  -5  -3 16221.2 1428.06   2
   2  -5  -3 22600.0 1600.85   3
   2  -5  -3 21093.6 1706.07  25
   2  -5  -3 20383.5 1576.30  79
  -2   5   2 977.371 245.256  75
   2  -5  -2 630.071 283.046  72
   2  -5  -2 719.685 257.194   3
   2  -5  -2 260.806 159.956   2
   2  -5  -2 714.221 322.374  25
   2  -5  -2 787.313 311.753  79
   2  -5  -1 72889.8 3749.09   2
   2  -5  -1 78221.7 3895.13   3
  -2   5   1 80318.4 3571.74  75
   2  -5  -1 75603.2 3877.41  72
  -2   5   0 395748. 15732.0  75
   2  -5   0 415989. 16252.1  72
   2  -5   0 386959. 16155.2   3
   2  -5   0 386273. 15905.9   2
   2  -5   0 371343. 16472.8  25
   2  -5   0 374038. 16266.9  76
   2  -5   1 293858. 11860.0  72
   2  -5   1 274183. 11306.6   2
   2  -5   1 263917. 11708.7   3
   2  -5   1 286635. 12055.2  25
   2  -5   1 267129. 11999.6  76
   2  -5   2 504821. 19700.6  72
   2  -5   2 486465. 19785.0  25
   2  -5   2 459398. 19543.6   3
   2  -5   2 449721. 19928.1  76
   2  -5   3 369588. 14975.7  25
   2  -5   3 347342. 14794.4   3
   2  -5   3 335136. 15234.7  76
   2  -5   4 246543. 10432.1   4
   2  -5   4 233394. 9865.51  25
   2  -5   5 126555. 5927.11  25
   2  -5   5 140925. 6714.85  76
   2  -5   5 137821. 6622.15   4
   2  -5   6 63580.6 2966.09  23
   2  -5   6 68722.2 4176.02   4
   2  -5   6 54130.3 3539.96   3
   2  -5   6 67912.8 4150.91  76
   2  -5   6 68216.0 3079.84  49
   2  -5   6 59965.7 2881.78  16
   2  -5   6 68357.8 3483.86  25
   2  -5   6 61574.8 2911.36  24
   2  -5   6 66794.9 2988.48  69
   2  -5   6 66855.7 3018.04  42
   2  -5   6 65062.2 3001.24  61
   2  -5   7 291.475 143.789  61
   2  -5   7 1003.51 241.462  62
   2  -5   7 451.573 161.053  69
   2  -5   7 530.533 322.590  76
   2  -5   7 624.016 185.316  23
   2  -5   7 430.679 312.335   4
   2  -5   7 198.396 187.457   3
   2  -5   7 496.741 191.011  46
   2  -5   7 243.810 166.093  49
   2  -5   7 822.141 193.109  16
   2  -5   7 487.728 156.310  24
   2  -5   7 321.302 108.335  28
   2  -5   7 434.975 137.308   8
   2  -5   7 578.492 162.980   7
   2  -5   7 775.067 220.275  42
   2  -5   8 73.6569 98.0204  23
   2  -5   8 154.939 237.987   4
   2  -5   8-38.9792 140.435  42
   2  -5   8 162.579 124.889  46
   2  -5   8 86.7675 149.026  49
   2  -5   8 138.054 108.161  10
   2  -5   8 196.998 112.802   7
   2  -5   8 41.3038 118.721  62
   2  -5   8 76.4198 92.8416  61
   2  -5   8 93.6437 95.9333  24
   2  -5   8 65.6307 62.9360  28
   2  -5   8 36.9773 106.294  69
   2  -5   8 86.4171 98.9764  16
   2  -5   9 384.291 161.882  23
   2  -5   9 328.639 309.222   4
   2  -5   9 161.506 145.704  42
   2  -5   9 182.108 178.492  49
   2  -5   9 173.314 125.168   7
   2  -5   9 181.071 136.530   9
   2  -5   9 310.149 178.851  61
   2  -5   9 476.626 199.844  62
   2  -5   9 341.755 151.156  24
   2  -5   9 228.201 124.233  16
   2  -5   9 38.6366 168.075  69
   2  -5  10 220.999 160.480  62
   2  -5  10 602.465 192.866  61
   2  -5  10 419.486 209.683  49
   2  -5  10 781.536 205.144   7
   2  -5  10 837.176 211.889   9
   2  -5  10 667.827 209.980  69
   2  -5  10 275.035 180.625  53
   2  -5  10 703.030 213.045  23
   2  -5  10 170.065 320.539   4
   2  -5  10 569.452 203.436  42
   2  -5  11 1660.20 296.678  61
   2  -5  11 1564.51 306.715  23
   2  -5  11 1786.55 314.400   7
   2  -5  11 2186.60 324.452   9
   2  -5  11 1705.44 696.448   4
   2  -5  11 1738.14 315.897  69
   2  -5  11 1524.01 339.784  49
   2  -5  11 1979.73 368.913  53
   2  -5  11 1815.67 328.135  42
   2  -5  12 25660.4 1343.44   9
   2  -5  12 23034.3 1354.64   7
   2  -5  12 23750.5 1400.98  69
   2  -5  12 24294.9 1490.98  49
   2  -5  12 22082.6 1363.76  23
   2  -5  12 23994.7 1471.16  53
   2  -5  12 26044.4 1438.30  42
   2  -5  13 114551. 4876.92  53
   2  -5  13 111307. 4739.38   7
   2  -5  13 109560. 4771.25  69
   2  -5  13 112608. 4897.00  49
   2  -5  13 106912. 4759.00  23
  -2   5 -13 112335. 4796.13  65
   2  -5  13 105810. 4758.08  42
   2  -5  14 131742. 5595.71  53
   2  -5  14 129687. 5471.47   7
   2  -5  14 129460. 5497.24  69
   2  -5  14 135314. 5638.00  49
   2  -5  14 130660. 5497.24  23
  -2   5 -14 136003. 5543.19  65
   2  -5  14 126955. 5597.07  43
   2  -5  14 130023. 5494.20  42
   2  -5  15 56475.0 2463.73  53
   2  -5  15 56415.6 2489.66  49
   2  -5  15 48508.0 2310.56   7
   2  -5  15 52096.5 2334.72  69
   2  -5  15 51463.3 2339.23  23
   2  -5  15 53066.1 2338.19  42
   2  -5  15 57242.2 2485.30  43
  -2   5 -15 56472.6 2407.12  65
  -2   5 -16 44611.7 2071.44  65
   2  -5  16 44694.3 2157.93  34
   2  -5  16 53988.6 2204.02  43
   2  -5  16 51355.3 2168.72  53
   2  -5  16 51622.0 2191.88  49
   2  -5  17 33052.1 1447.74  43
   2  -4 -21 2269.88 215.833  58
  -2   4  21 2298.09 220.151  69
  -2   4  20-23.5386 125.238  62
   2  -4 -20 39.2743 76.8974  66
   2  -4 -20-105.061 111.797  58
   2  -4 -20-42.4511 100.482  59
  -2   4  20 104.539 96.3381  69
  -2   4  19 1878.61 246.987  77
   2  -4 -19 2133.32 296.713  58
   2  -4 -19 2159.49 313.806  59
  -2   4  19 1850.66 320.744  62
  -2   4  19 2011.95 296.718  51
   2  -4 -19 2276.55 300.057  66
  -2   4  19 2327.14 308.165  69
   2  -4 -18 18191.4 1107.85  66
  -2   4  18 17833.4 1108.71  51
   2  -4 -18 18288.3 1121.57  58
   2  -4 -18 19414.3 1163.91  59
  -2   4  18 18450.5 1179.12  62
  -2   4  18 17165.0 1029.60  77
  -2   4  17 37545.6 1891.69  53
  -2   4  17 40654.7 2029.66  51
   2  -4 -17 36161.1 1964.55  66
  -2   4  17 41580.6 2118.17  62
   2  -4 -17 38892.0 2042.29  59
  -2   4  17 37512.8 1896.49  77
  -2   4  16 39768.0 2016.55  77
   2  -4 -16 39581.6 2118.51  66
  -2   4  16 41199.2 2141.88  51
  -2   4  16 39600.7 2033.15  53
  -2   4  16 42818.1 2250.72  62
   2  -4 -16 44048.3 2205.67  59
   2  -4 -16 43290.0 2194.62  50
   2  -4 -15 47965.7 2455.48  50
   2  -4 -15 38660.0 3285.70  79
  -2   4  15 49850.7 2312.71  77
   2  -4 -15 48283.8 2409.68  66
  -2   4  15 47315.1 2334.72  52
  -2   4  15 46630.1 2413.42  51
   2  -4 -15 49130.6 2451.40  57
   2  -4 -15 45100.5 3259.24   2
   2  -4 -15 49112.0 2458.88  59
  -2   4  15 49439.6 2534.05  62
   2  -4 -14 71890.9 3423.74  50
  -2   4  14 72917.6 3257.40  77
   2  -4 -14 70529.3 4647.03  79
   2  -4 -14 71865.4 3380.87  66
  -2   4  14 71725.1 3325.38  52
  -2   4  14 76418.6 3435.03  51
   2  -4 -14 67039.0 3382.06  57
   2  -4 -14 72552.3 3439.12  58
   2  -4 -14 75783.2 4461.69   2
  -2   4  14 77609.2 3552.73  62
   2  -4 -13 52430.9 2469.85  50
  -2   4  13 49202.1 2271.76  77
   2  -4 -13 46921.5 3573.44  79
   2  -4 -13 49162.0 2409.11  66
  -2   4  13 45910.6 2392.91  51
  -2   4  13 45931.1 2335.05  52
   2  -4 -13 47601.1 2427.53  57
   2  -4 -13 47779.1 2450.41  58
   2  -4 -13 49728.6 3363.71   2
  -2   4  13 49725.4 2521.10  62
  -2   4  12 36463.3 1900.80  52
  -2   4  12 37646.6 1817.96  77
   2  -4 -12 36705.7 3057.63  79
   2  -4 -12 36718.6 1936.39  66
   2  -4 -12 39698.0 1997.03  50
   2  -4 -12 41647.4 2889.64   2
   2  -4 -12 38206.7 1984.57  57
   2  -4 -12 38094.2 2023.39  58
   2  -4 -12 37468.3 1966.27  59
   2  -4 -12 38647.6 1928.50  34
  -2   4  11 57.8119 70.2623  52
   2  -4 -11 33.3113 102.369  50
  -2   4  11 63.1625 82.4989  77
   2  -4 -11-150.918 327.817  79
   2  -4 -11-111.910 121.576   2
   2  -4 -11 87.9689 100.751  34
   2  -4 -11 226.281 135.876  58
   2  -4 -11 188.114 127.439  56
   2  -4 -11 130.662 112.225  59
   2  -4 -11 33.8191 82.1841  57
  -2   4  10 2097.30 241.598  77
   2  -4 -10 1553.53 509.805   2
   2  -4  -9 1173.98 332.343  25
  -2   4   9 1258.03 169.205  77
   2  -4  -9 1335.93 442.378   2
   2  -4  -8 2355.57 447.455  25
   2  -4  -8 2553.19 557.397   2
   2  -4  -7 2634.36 488.893  25
   2  -4  -7 4143.27 671.535   2
   2  -4  -6 8462.46 1023.01  79
   2  -4  -6 7638.55 865.520  25
   2  -4  -5 88317.9 4361.94  25
   2  -4  -5 95196.1 4567.33  79
   2  -4  -5 82047.7 4350.47   2
   2  -4  -4 254528. 11342.0  25
   2  -4  -4 253233. 11285.8   2
   2  -4  -3 170107. 7792.40  25
   2  -4  -3 158887. 7593.10   2
   2  -4  -3 174320. 7760.16  79
   2  -4  -2 289107. 11374.9   3
   2  -4  -2 236972. 11201.4   2
   2  -4  -2 228227. 11389.2  25
   2  -4  -2 292249. 11495.6  79
   2  -4  -2 309520. 11350.2  72
   2  -4  -1 380953. 16630.3   2
   2  -4  -1 431931. 16795.4   3
   2  -4  -1 433446. 16777.5  72
  -2   4   1 404485. 16425.4  75
   2  -4   0 145619. 6295.63   2
   2  -4   0 142993. 6453.47   3
   2  -4   0 137281. 6648.74  25
   2  -4   0 157265. 6524.07  72
  -2   4   0 152884. 6123.55  75
   2  -4   0 138704. 6540.84  76
   2  -4   1 90758.3 3928.61   2
   2  -4   1 94753.4 4236.95   3
   2  -4   1 89650.6 4410.08  25
   2  -4   1 93957.7 4270.09  72
  -2   4  -1 87479.5 3796.19  75
   2  -4   1 81346.9 4339.27  76
   2  -4   2 6757.46 489.754   2
   2  -4   2 6327.62 707.799   3
   2  -4   2 8343.70 922.467   4
   2  -4   2 7927.61 864.947  25
   2  -4   2 7741.45 795.697  72
   2  -4   2 5343.67 770.140  76
   2  -4   3 1953.24 503.187   4
   2  -4   3 1351.01 322.674   3
   2  -4   3 1329.53 355.140  25
   2  -4   4 8740.53 897.375  25
   2  -4   4 10015.2 1132.13   4
   2  -4   4 8853.38 913.645   3
   2  -4   4 9895.21 1140.71  76
   2  -4   5-100.929 219.288   4
   2  -4   5 137.318 166.819   3
   2  -4   5 100.800 154.909  76
   2  -4   6 58.7227 90.1975  25
   2  -4   6 321.307 232.635  76
   2  -4   6-112.978 324.628   4
   2  -4   7 5520.78 546.695  53
   2  -4   7 5125.49 527.185  46
   2  -4   7 5474.75 538.266  42
   2  -4   7 6051.61 1019.89   4
   2  -4   7 7214.85 1053.95  76
   2  -4   8 103012. 5505.42   4
   2  -4   8 93192.2 5080.44  76
   2  -4   8 93095.3 4073.34  69
   2  -4   8 86697.8 4039.20  23
   2  -4   8 90019.2 4024.53  54
   2  -4   8 90248.8 4109.47  53
   2  -4   8 105194. 4165.24  46
   2  -4   8 90057.5 3932.15  16
   2  -4   8 82242.5 4041.39  62
   2  -4   8 86159.1 4021.55  61
   2  -4   8 85932.6 3847.24  28
   2  -4   8 98108.0 4024.08  24
   2  -4   8 92973.0 4041.26   7
   2  -4   8 91354.1 4079.13  42
   2  -4   9 139490. 5918.22  69
   2  -4   9 138550. 5923.85  42
   2  -4   9 126722. 5859.53  23
   2  -4   9 137165. 5850.27  54
   2  -4   9 134398. 5955.90  53
   2  -4   9 139600. 5946.14  46
   2  -4   9 142027. 5888.68   7
   2  -4   9 159976. 5899.15   9
   2  -4   9 122528. 5882.55  62
   2  -4   9 135911. 5873.15  61
   2  -4   9 128830. 5674.93  28
   2  -4   9 139794. 5820.19  24
   2  -4   9 138612. 5748.70  16
   2  -4   9 132579. 7305.06   4
   2  -4  10 155571. 6602.70  69
   2  -4  10 160476. 6626.56  42
   2  -4  10 157361. 6598.34  23
   2  -4  10 158443. 6510.76  54
   2  -4  10 154510. 6656.77  53
   2  -4  10 159470. 6644.09  46
   2  -4  10 160119. 6585.47   7
   2  -4  10 163495. 6501.88   9
   2  -4  10 148307. 6520.22  61
   2  -4  10 142728. 6586.22  62
   2  -4  10 134565. 6324.19  28
   2  -4  10 154477. 6467.45  24
   2  -4  10 156896. 6403.65  16
   2  -4  10 161973. 8273.82   4
   2  -4  11 163839. 6978.56  61
   2  -4  11 154254. 7062.23  62
   2  -4  11 165098. 7157.06  49
   2  -4  11 171733. 7113.29  46
   2  -4  11 172126. 6937.91   9
   2  -4  11 171204. 7066.08   7
   2  -4  11 160186. 7056.23  69
   2  -4  11 162639. 7118.73  53
   2  -4  11 162263. 7044.65  23
   2  -4  11 166471. 8755.89   4
   2  -4  11 167643. 7088.35  42
   2  -4  12 100408. 4730.00  62
   2  -4  12 107768. 4813.25  49
   2  -4  12 109027. 4758.15  46
   2  -4  12 109397. 4568.27   9
   2  -4  12 102061. 4679.01   7
   2  -4  12 101092. 4699.01  69
   2  -4  12 105743. 4770.68  53
   2  -4  12 109697. 4739.96  23
   2  -4  12 97552.2 6152.97   4
   2  -4  12 107664. 4723.83  42
   2  -4  13 80738.4 3701.44  23
   2  -4  13 82824.0 3697.91   7
   2  -4  13 75222.9 3671.50  69
   2  -4  13 85861.8 3822.55  49
   2  -4  13 86164.5 3776.98  53
   2  -4  13 76269.8 3707.90  62
   2  -4  13 80286.2 3689.95  42
   2  -4  14 8634.74 692.760  23
   2  -4  14 9041.94 695.696   7
   2  -4  14 8541.51 694.416  69
   2  -4  14 8410.89 734.591  49
   2  -4  14 8646.43 715.078  53
   2  -4  14 8128.69 692.280  62
   2  -4  14 6978.62 636.286  42
   2  -4  15 764.378 195.053  53
   2  -4  15 675.983 177.767   7
   2  -4  15 510.783 161.866  69
   2  -4  15 953.071 246.342  49
   2  -4  15 717.786 181.435  23
   2  -4  15 361.038 144.746  42
   2  -4  16 3118.96 337.371  53
   2  -4  16 3675.94 388.186  49
   2  -4  16 3348.07 332.005  69
   2  -4  16 3347.62 328.847   7
   2  -4  16 3279.52 305.508  42
   2  -4  16 2668.55 298.045  23
  -2   4 -16 4135.26 375.201  65
   2  -4  17 5852.85 420.027  49
   2  -4  17 4724.21 324.854   7
   2  -4  17 4067.87 300.284  69
   2  -4  17 6299.56 432.632  43
  -2   4 -17 5565.43 379.394  65
   2  -4  17 3897.27 300.858  23
   2  -4  18 72.7686 45.1853  43
   2  -4  18 10.0144 42.1499  34
  -2   3  21 1007.39 146.216  69
   2  -3 -21 1076.56 149.023  58
   2  -3 -21 992.542 153.809  50
   2  -3 -21 1145.40 153.696  66
  -2   3  20 21.2601 89.4511  69
   2  -3 -20 42.7266 95.6864  58
   2  -3 -20 83.6783 78.7329  59
  -2   3  20 73.2111 59.6729  77
   2  -3 -20 66.0108 89.4400  66
   2  -3 -20 45.4585 85.5385  50
   2  -3 -19 58.2379 100.079  66
   2  -3 -19 114.433 124.338  58
   2  -3 -19 144.738 113.417  59
  -2   3  19 128.268 155.793  62
  -2   3  19 300.572 122.416  51
  -2   3  19-24.0407 110.838  77
  -2   3  19 223.653 128.872  69
  -2   3  18-116.134 214.371  62
  -2   3  18 99.0998 113.447  51
  -2   3  18-77.9208 97.7159  53
   2  -3 -18-35.5385 109.166  59
   2  -3 -18 137.963 163.275  58
  -2   3  18 56.9923 107.206  77
   2  -3 -18 174.476 131.280  66
  -2   3  17 43.6454 201.153  62
  -2   3  17 260.385 166.627  51
  -2   3  17 90.2602 117.899  53
   2  -3 -17-38.7316 133.095  58
   2  -3 -17 281.399 185.282  59
  -2   3  17 187.676 135.957  77
   2  -3 -17 116.787 146.526  66
  -2   3  16 17085.6 2147.17   4
  -2   3  16 23555.4 1442.29  62
   2  -3 -16 21680.5 1356.82  59
  -2   3  16 22764.8 1342.99  51
  -2   3  16 20464.9 1239.62  53
   2  -3 -16 22731.5 1363.69  58
   2  -3 -16 17245.1 1875.30  79
  -2   3  16 21416.4 1241.10  77
   2  -3 -16 19989.0 1301.10  66
  -2   3  15 20887.6 2431.96   4
  -2   3  15 26979.4 1613.99  62
   2  -3 -15 26912.3 1551.89  59
  -2   3  15 27838.2 1537.48  51
  -2   3  15 24606.0 1431.42  53
   2  -3 -15 24864.4 1511.78  58
  -2   3  15 25472.2 1406.33  77
   2  -3 -15 22893.8 2249.38  79
   2  -3 -15 23952.1 1485.77  66
   2  -3 -14 31951.7 1783.37  50
   2  -3 -14 29321.8 2417.40   2
  -2   3  14 31348.1 1827.41  62
   2  -3 -14 33756.1 1805.85  59
  -2   3  14 33354.0 1774.75  51
   2  -3 -14 31262.9 1751.83  57
   2  -3 -14 30760.7 1765.56  58
  -2   3  14 31072.9 1637.89  77
   2  -3 -14 30792.5 2648.04  79
   2  -3 -14 31387.1 1757.34  66
   2  -3 -13 37240.1 2003.19  50
   2  -3 -13 38904.5 2785.39   2
   2  -3 -13 37725.9 1998.58  59
  -2   3  13 41330.1 2110.11  62
  -2   3  13 37950.0 1990.73  51
   2  -3 -13 35614.9 1972.55  57
  -2   3  13 38360.9 1875.12  77
   2  -3 -13 39553.6 3046.54  79
   2  -3 -13 38513.4 1996.79  66
   2  -3 -12 68281.3 3036.96  50
   2  -3 -12 67035.1 3902.32   2
  -2   3  12 63179.8 3064.68  62
  -2   3  12 64076.1 2992.38  51
  -2   3  12 64775.7 2861.21  77
   2  -3 -12 60416.4 4108.60  79
   2  -3 -12 59392.5 2955.81  66
   2  -3 -12 63924.3 2998.35  57
   2  -3 -11 24497.3 1342.96  50
   2  -3 -11 23819.4 1323.99  66
  -2   3  11 22962.9 1206.11  77
   2  -3 -11 24934.2 2249.07  79
   2  -3 -11 23209.9 1332.04  57
   2  -3 -11 22379.8 1349.46  58
   2  -3 -11 20694.6 1865.88   2
   2  -3 -11 24172.5 1309.79  34
   2  -3 -10 128.217 241.518  79
  -2   3  10 371.617 107.533  77
   2  -3 -10 282.206 250.566   2
  -2   3   9 1703.08 203.227  77
   2  -3  -9 1288.92 463.003  79
   2  -3  -9 1469.51 305.606  25
   2  -3  -9 1543.64 431.289   2
  -2   3   8 51707.3 2265.61  77
   2  -3  -8 54310.1 3365.98  79
   2  -3  -8 56079.4 2766.93  25
   2  -3  -8 53463.3 3057.16   2
   2  -3  -7 3608.45 520.576  25
   2  -3  -7 4679.49 680.431   2
   2  -3  -6 55192.8 2852.05  25
   2  -3  -6 55648.0 3012.06   2
   2  -3  -5 10323.0 914.742  25
   2  -3  -4 5505.27 687.309  79
   2  -3  -4 6462.81 692.367  25
   2  -3  -4 6474.99 706.562   2
   2  -3  -3 25317.5 1560.09  79
   2  -3  -3 21137.5 1456.03  25
   2  -3  -3 21348.3 1418.93   2
   2  -3  -2 72842.0 3343.41  79
   2  -3  -2 74692.1 3228.32   3
   2  -3  -2 60900.7 3129.18   2
   2  -3  -2 58871.5 3237.17  25
   2  -3  -1 73070.1 3327.26  79
   2  -3  -1 71241.7 3144.56   3
   2  -3  -1 59094.2 3032.45   2
   2  -3  -1 72180.8 3112.97  72
   2  -3  -1 56011.0 3187.15  25
   2  -3   0 156301. 6498.51   3
   2  -3   0 150486. 6389.34   2
   2  -3   0 167041. 6536.09  72
  -2   3   0 145917. 6178.29  75
   2  -3   1 46810.6 2536.14  76
   2  -3   1 51649.6 2409.50   3
   2  -3   1 50029.0 2222.90   2
   2  -3   1 52824.3 2457.45  72
  -2   3  -1 45125.8 2040.49  75
   2  -3   1 47232.8 2557.65  25
   2  -3   2 50463.1 2731.63   4
   2  -3   2 49077.6 2173.12   2
   2  -3   2 49069.0 2474.03   3
   2  -3   2 51350.0 2562.69  72
   2  -3   2 52650.8 2668.46  25
   2  -3   3 649.359 245.787   4
   2  -3   3 880.450 229.264   3
   2  -3   3 460.209 268.519  76
   2  -3   3 709.448 235.050  25
   2  -3   4 8699.60 969.474   4
   2  -3   4 7039.66 871.618  76
   2  -3   4 9325.58 840.162  25
   2  -3   5 29029.8 2070.54   4
   2  -3   5 32281.3 1782.56  25
   2  -3   6 77562.2 4207.77   4
   2  -3   6 72822.3 3998.46  76
   2  -3   6 72033.6 3515.82  25
   2  -3   7 92596.6 4939.62   4
   2  -3   7 84172.6 3743.97  77
   2  -3   7 91989.7 4725.99  76
   2  -3   7 93462.5 4065.87  25
   2  -3   8 46526.1 3229.19   4
   2  -3   8 47549.6 2995.42  76
   2  -3   8 45178.1 2137.76  77
   2  -3   9 3458.91 417.662  24
   2  -3   9 4189.66 388.416  28
   2  -3   9 3600.48 398.537  77
   2  -3   9 3979.17 490.623  52
   2  -3   9 4927.00 524.134  53
   2  -3   9 4226.44 478.148  46
   2  -3   9 4101.29 402.178  32
   2  -3   9 4895.83 513.762  69
   2  -3   9 3579.82 377.006  16
   2  -3   9 3462.34 837.970   4
   2  -3   9 3339.28 438.526  62
   2  -3  10 11381.9 852.328   7
   2  -3  10 11111.2 757.265   9
   2  -3  10 9690.34 831.496  52
   2  -3  10 10480.0 845.211  53
   2  -3  10 10734.5 840.020  46
   2  -3  10 9592.79 687.977  16
   2  -3  10 11480.7 797.433  24
   2  -3  10 9660.80 686.569  28
   2  -3  10 12116.5 790.156  77
   2  -3  10 8788.24 793.972  62
   2  -3  10 8931.17 785.824  69
   2  -3  10 13537.1 1684.24   4
   2  -3  11 18355.4 1215.69  52
   2  -3  11 18253.7 1205.72  53
   2  -3  11 17943.7 1177.22  46
   2  -3  11 17514.0 1043.17   9
   2  -3  11 15995.0 1133.21   7
   2  -3  11 16274.4 1054.16  24
   2  -3  11 16361.9 1000.49  28
   2  -3  11 18736.1 1094.61  77
   2  -3  11 16881.2 1167.02  62
   2  -3  11 16598.3 1158.39  69
   2  -3  11 19611.6 2154.71   4
   2  -3  12 30857.8 1779.61  53
   2  -3  12 32015.5 1776.56  46
   2  -3  12 31748.7 1773.36   7
   2  -3  12 30458.4 1582.58   9
   2  -3  12 32276.8 1647.46  24
   2  -3  12 27975.2 1557.57  28
   2  -3  12 29804.0 1747.24  62
   2  -3  12 30361.4 1758.36  69
   2  -3  12 33320.5 1662.54  77
   2  -3  12 35997.6 3030.12   4
   2  -3  13 11859.0 918.077  53
   2  -3  13 12039.6 917.343  46
   2  -3  13 11735.3 909.338   7
   2  -3  13 12233.8 935.912  62
   2  -3  13 11134.8 908.348  69
   2  -3  13 11918.4 912.558  23
   2  -3  13 11245.2 800.899  77
   2  -3  13 8905.72 1486.87   4
   2  -3  14 41820.3 2229.23  23
   2  -3  14 47153.2 2282.12   7
   2  -3  14 45081.6 2256.86  53
   2  -3  14 42136.8 2247.34  69
   2  -3  14 45103.9 2253.67  46
   2  -3  14 40972.2 2222.08  62
   2  -3  14 45502.1 2243.74  42
   2  -3  15 68.3722 105.223  53
   2  -3  15 39.6445 161.236  49
   2  -3  15 167.774 136.515  46
   2  -3  15 321.920 160.352  42
   2  -3  15 449.899 168.217   7
   2  -3  15 107.679 117.133  69
   2  -3  15 242.460 145.842  23
   2  -3  16 5558.33 493.062  53
   2  -3  16 4956.46 509.743  49
   2  -3  16 4970.41 484.144  69
   2  -3  16 5209.65 483.237   7
   2  -3  16 4625.37 461.597  23
   2  -3  16 5206.55 463.700  42
   2  -3  17 1360.14 234.211  49
   2  -3  17 1437.35 219.314   7
   2  -3  17 1478.45 224.546  69
   2  -3  17 1578.05 219.854  23
   2  -3  17 1777.81 213.624  42
   2  -3  18 18456.1 905.160  49
   2  -3  18 17737.9 843.037   7
   2  -3  18 17967.8 907.777  43
  -2   3 -18 18134.0 873.674  65
   2  -3  18 16700.5 874.216  34
   2  -3  18 15980.5 813.460  69
   2  -3  19 7430.28 400.899  43
   2  -2 -21 15007.1 733.418  50
  -2   2  21 13832.1 692.127  69
  -2   2  20 51546.3 2174.41  69
   2  -2 -20 46635.0 2134.28  58
  -2   2  20 45375.6 2117.24  77
   2  -2 -20 46751.6 2175.45  50
  -2   2  19 72256.0 3219.67  77
   2  -2 -19 72236.7 3257.28  59
  -2   2  19 70044.1 3314.00  62
  -2   2  19 71073.6 3173.65  53
   2  -2 -19 75756.0 3281.28  58
  -2   2  19 77699.4 3290.03  69
   2  -2 -19 74692.2 3309.73  50
  -2   2  18 60638.6 2799.43  77
   2  -2 -18 58679.1 2855.35  59
  -2   2  18 60924.8 2938.05  62
  -2   2  18 58200.9 2829.48  51
  -2   2  18 59003.2 2764.81  53
   2  -2 -18 63882.8 2887.18  58
  -2   2  18 65248.1 2886.25  69
   2  -2 -18 61863.8 2903.71  50
  -2   2  17 80480.9 3720.36  62
   2  -2 -17 80249.9 3664.58  59
   2  -2 -17 75182.7 3644.19  50
   2  -2 -17 79820.3 3636.78  58
  -2   2  17 79073.4 3551.73  77
  -2   2  17 78128.0 3611.55  51
  -2   2  17 79183.2 3546.83  53
  -2   2  16 35116.6 3183.36   4
  -2   2  16 36590.1 2058.08  62
   2  -2 -16 34239.5 1965.05  59
   2  -2 -16 37136.5 2011.74  66
   2  -2 -16 37309.7 1986.58  58
  -2   2  16 37956.8 1904.37  77
  -2   2  16 35537.9 1948.92  51
  -2   2  16 38969.7 1930.81  53
  -2   2  15 38402.6 2105.25  62
   2  -2 -15 37768.5 2030.58  59
   2  -2 -15 37663.6 2021.03  66
   2  -2 -15 36515.3 1997.08  58
  -2   2  15 38250.7 1908.89  77
   2  -2 -15 32966.2 2709.01  79
  -2   2  15 40029.3 2015.16  51
  -2   2  15 36177.7 1932.65  53
  -2   2  14 22972.8 2426.12   4
   2  -2 -14 21883.8 1920.11   2
  -2   2  14 22610.2 1422.53  62
   2  -2 -14 22157.8 1366.26  59
  -2   2  14 23177.4 1360.58  51
  -2   2  14 22264.9 1303.00  53
   2  -2 -14 21149.9 1339.12  58
  -2   2  14 22182.8 1249.84  77
   2  -2 -14 18963.5 1948.52  79
   2  -2 -14 19729.7 1313.87  66
  -2   2  13 27103.8 1496.80  51
   2  -2 -13 24507.3 2081.04   2
   2  -2 -13 26395.0 1512.77  59
  -2   2  13 27510.2 1588.76  62
   2  -2 -13 23877.2 1460.13  57
   2  -2 -13 25280.8 1503.09  58
   2  -2 -13 24968.8 1495.55  66
  -2   2  13 27536.8 1415.40  77
   2  -2 -13 28422.2 2371.01  79
   2  -2 -13 26974.8 1527.46  50
  -2   2  12 33.0371 88.0398  51
   2  -2 -12 100.604 109.382   2
   2  -2 -12 314.992 142.316  50
   2  -2 -12 209.829 120.217  59
   2  -2 -12 107.571 116.941  58
  -2   2  12 49.5355 76.2581  77
   2  -2 -12 375.476 271.902  79
   2  -2 -12 69.1873 99.5363  66
   2  -2 -11 283.050 124.239  50
   2  -2 -11 281.403 204.402   2
  -2   2  11 347.836 116.824  77
  -2   2  11 450.183 150.265  51
   2  -2 -11 615.335 171.166  57
   2  -2 -11 527.613 172.534  58
   2  -2 -11 594.510 170.701  59
  -2   2  11 315.819 166.926  62
   2  -2 -10 860.016 338.979   2
  -2   2  10 1041.22 172.688  77
   2  -2 -10 906.640 391.134  79
   2  -2  -9 702.521 283.454   2
  -2   2   9 967.897 154.375  77
   2  -2  -9 1039.32 408.556  79
   2  -2  -8 193152. 8156.78   2
   2  -2  -8 183653. 7622.02  25
   2  -2  -8 191286. 8502.88  79
  -2   2   8 177018. 7290.10  77
   2  -2  -7 479890. 20476.9   2
   2  -2  -7 495287. 20120.2  25
   2  -2  -7 541390. 20837.9  79
   2  -2  -6 305236. 13157.8   2
   2  -2  -6 311781. 12929.3  25
   2  -2  -6 337522. 13405.3  79
   2  -2  -5 220466. 9372.11   2
   2  -2  -5 220730. 9221.67  25
   2  -2  -4 400660. 16257.5  25
   2  -2  -3 172878. 8333.63   2
   2  -2  -3 201484. 8410.29  25
   2  -2  -2 117664. 5404.49  25
   2  -2  -2 114832. 5330.09   2
   2  -2  -2 126424. 5454.96  79
   2  -2  -1 57556.1 2947.81  25
   2  -2  -1 58106.0 2829.59   2
   2  -2  -1 62843.7 2827.70   3
   2  -2  -1 62324.7 2999.61  79
   2  -2  -1 62236.9 2767.64  72
   2  -2   0 33347.8 1672.44   2
   2  -2   0 34555.1 1688.60   3
   2  -2   0 35041.7 1683.02  72
   2  -2   1 617.178 198.712   4
   2  -2   1 800.517 149.336   2
   2  -2   1 682.862 159.468   3
   2  -2   1 681.810 206.436  25
   2  -2   1 821.044 175.106  72
   2  -2   1 1032.56 243.982  74
   2  -2   2 12824.2 972.742   4
   2  -2   2 12913.5 654.344   2
   2  -2   2 10980.3 767.946   3
   2  -2   2 12979.7 946.252  25
   2  -2   3 1321.98 318.372  76
   2  -2   3 1367.52 283.033  25
   2  -2   4 1486.60 356.366  76
   2  -2   4 1860.78 390.316   4
   2  -2   4 1401.01 291.330  25
   2  -2   5 180607. 8446.17  76
   2  -2   5 195440. 8610.45   4
   2  -2   5 201379. 8174.88  25
   2  -2   6 336341. 14780.0  76
   2  -2   6 342882. 14973.9   4
   2  -2   6 366443. 14350.5  25
   2  -2   7 207125. 8549.82  77
   2  -2   7 215929. 9384.68  76
   2  -2   7 214843. 9650.90   4
   2  -2   7 213176. 8696.69  25
   2  -2   8 113138. 4755.80  77
   2  -2   8 107536. 5845.39   4
   2  -2   9 202235. 8221.29  77
   2  -2   9 188279. 9464.88   4
   2  -2  10 152659. 6178.73  18
   2  -2  10 143147. 6373.95  52
   2  -2  10 155175. 6394.85  53
   2  -2  10 152356. 6370.98  46
   2  -2  10 141711. 6361.80  69
   2  -2  10 167223. 6336.32  77
   2  -2  10 147667. 6180.42  28
   2  -2  10 145252. 6270.86  24
   2  -2  10 146960. 6174.06  32
   2  -2  10 139147. 6312.39  62
   2  -2  10 145834. 7700.10   4
   2  -2  11 54918.0 2588.70  46
   2  -2  11 50845.0 2574.36  69
   2  -2  11 50229.9 2383.33  28
   2  -2  11 53066.2 2484.51  24
   2  -2  11 57249.8 2519.25  77
   2  -2  11 47346.5 2520.66  62
   2  -2  11 48755.9 3676.88   4
   2  -2  11 48933.6 2564.24  52
   2  -2  11 50016.6 2547.33  53
   2  -2  12 3018.80 429.269  46
   2  -2  12 2515.30 402.647  69
   2  -2  12 3403.56 406.314  24
   2  -2  12 3193.58 360.999  28
   2  -2  12 3214.40 400.052  77
   2  -2  12 2587.28 398.395  62
   2  -2  12 3308.15 869.312   4
   2  -2  12 2961.90 423.285  53
   2  -2  12 2798.87 435.260  52
   2  -2  13 3350.12 466.251  46
   2  -2  13 4280.98 518.595  69
   2  -2  13 2759.49 352.283  28
   2  -2  13 3002.19 379.504  24
   2  -2  13 2979.49 436.010  62
   2  -2  13 2922.38 823.327   4
   2  -2  13 3528.95 467.121  53
   2  -2  13 3185.42 455.243  52
   2  -2  13 3356.45 412.192  77
   2  -2  14 682.538 219.318  46
   2  -2  14 685.175 224.314   7
   2  -2  14 699.006 224.548  62
   2  -2  14 612.695 219.107  69
   2  -2  14 170.871 263.519   4
   2  -2  14 590.620 192.720  53
   2  -2  14 724.587 218.424  52
   2  -2  14 610.222 178.176  77
   2  -2  15 9342.34 767.486   7
   2  -2  15 7892.39 652.757  77
   2  -2  15 8902.31 722.745  53
   2  -2  15 8819.89 731.298  46
   2  -2  15 7772.18 711.868  62
   2  -2  15 10403.0 814.618  69
   2  -2  16 1332.66 248.330  53
   2  -2  16 1551.30 274.507  46
   2  -2  16 1584.02 305.663  69
   2  -2  16 1498.94 281.428   7
   2  -2  16 1486.36 286.637  23
   2  -2  16 1375.00 258.053  42
   2  -2  17 1417.79 263.734  49
   2  -2  17 1228.75 241.544  69
   2  -2  17 1707.83 267.624   7
   2  -2  17 1282.27 234.649  23
   2  -2  17 1273.94 218.623  42
   2  -2  18 11902.9 752.290  49
   2  -2  18 12528.6 735.423   7
   2  -2  18 12256.0 733.854  69
   2  -2  18 11556.4 709.203  23
   2  -2  18 11320.4 655.609  42
   2  -2  19 24392.1 1062.84  49
   2  -2  19 23740.2 1026.42   7
   2  -2  19 23755.3 1066.21  43
  -2   2 -19 24442.2 1048.64  65
   2  -2  19 20731.2 991.866  69
   2  -2  19 17363.5 981.051  34
   2  -2  19 18923.1 964.739  23
   2  -1 -21 6005.53 399.295  50
   2  -1 -21 7083.70 420.824  66
  -2   1  20 9221.94 587.464  77
  -2   1  20 9542.63 591.418  69
   2  -1 -20 8685.96 552.585  58
   2  -1 -20 9136.78 615.842  66
   2  -1 -20 9187.76 612.339  50
   2  -1 -19 24156.4 1318.23  50
  -2   1  19 23300.9 1256.91  77
  -2   1  19 22708.5 1333.08  62
   2  -1 -19 21621.5 1237.23  59
  -2   1  19 24196.8 1242.79  53
   2  -1 -19 24975.5 1280.14  58
  -2   1  19 25610.1 1300.77  69
   2  -1 -19 24301.3 1328.65  66
   2  -1 -18 9500.05 775.107  50
  -2   1  18 10553.4 742.012  77
  -2   1  18 10728.0 839.743  62
   2  -1 -18 10050.2 755.375  59
  -2   1  18 9714.93 713.829  53
   2  -1 -18 9532.41 744.128  58
  -2   1  18 11398.3 790.191  69
   2  -1 -18 11534.1 834.915  66
   2  -1 -17 9444.29 801.738  50
  -2   1  17 9613.57 733.896  77
   2  -1 -17 9321.06 771.665  59
  -2   1  17 9726.59 842.396  62
  -2   1  17 10076.9 778.834  51
  -2   1  17 9851.18 748.119  53
   2  -1 -17 10766.5 805.297  58
  -2   1  17 9836.35 774.790  69
   2  -1 -17 9197.39 792.442  66
  -2   1  16 4831.75 1121.06   4
  -2   1  16 4489.92 577.304  62
   2  -1 -16 3590.33 473.663  59
   2  -1 -16 4481.67 542.878  50
   2  -1 -16 4708.08 522.945  58
  -2   1  16 3987.68 452.369  77
  -2   1  16 4936.85 529.706  51
  -2   1  16 3910.44 459.938  53
  -2   1  15 8575.54 1503.56   4
  -2   1  15 10341.0 900.564  62
   2  -1 -15 11521.3 891.736  59
   2  -1 -15 11057.3 880.500  50
   2  -1 -15 11296.5 864.532  58
  -2   1  15 10180.2 767.193  77
  -2   1  15 9935.62 793.365  53
  -2   1  15 9645.97 807.300  51
   2  -1 -14 27320.0 1576.09  59
  -2   1  14 24824.0 1585.74  62
  -2   1  14 28946.7 1563.98  51
  -2   1  14 27990.0 1521.79  53
   2  -1 -14 26290.2 1536.25  58
   2  -1 -14 24996.8 2153.76  79
  -2   1  14 25232.9 1427.60  77
  -2   1  14 24889.0 2585.49   4
  -2   1  13 95440.0 4258.14  62
   2  -1 -13 85355.8 4135.41  59
  -2   1  13 98190.4 4143.20  53
  -2   1  13 97028.7 4160.12  51
   2  -1 -13 90792.0 4151.75  58
  -2   1  13 93162.2 4038.62  77
   2  -1 -13 86694.5 4989.37  79
   2  -1 -13 91212.4 4855.40   2
  -2   1  13 87736.3 5528.50   4
  -2   1  12 101595. 6182.22   4
   2  -1 -12 110982. 5709.43   2
   2  -1 -12 112828. 4989.33  59
  -2   1  12 116825. 5070.21  62
  -2   1  12 119748. 4975.07  51
  -2   1  12 117438. 4861.97  77
   2  -1 -12 110332. 5904.10  79
   2  -1 -12 110466. 4981.08  66
   2  -1 -12 116455. 4992.26  58
   2  -1 -11 109043. 5575.91   2
   2  -1 -11 108242. 4872.57  59
   2  -1 -11 118232. 5892.53  79
  -2   1  11 120455. 4774.69  77
   2  -1 -11 109460. 4881.36  50
   2  -1 -10 209533. 9195.69  79
  -2   1  10 199061. 7987.95  77
   2  -1 -10 180659. 8775.31   2
   2  -1  -9 243518. 10413.1  79
  -2   1   9 232068. 9285.54  77
   2  -1  -9 219456. 10040.4   2
  -2   1   8 246624. 10045.3  77
   2  -1  -8 271132. 11109.3  79
   2  -1  -8 261983. 10835.2   2
   2  -1  -7 116883. 5092.81  25
   2  -1  -7 130736. 5764.28  79
   2  -1  -7 118770. 5514.02   2
   2  -1  -6 52024.6 2555.05  25
   2  -1  -6 53890.9 2825.74   2
   2  -1  -5 5148.67 600.866  79
   2  -1  -5 5240.37 496.231  25
   2  -1  -5 4876.10 579.981   2
   2  -1  -5 5040.80 484.513  74
   2  -1  -4 5839.83 598.284  79
   2  -1  -4 4938.39 505.747  25
   2  -1  -4 5951.94 591.624   2
   2  -1  -4 7041.03 572.874  74
   2  -1  -3 24984.7 1406.14  79
   2  -1  -3 22174.6 1325.36  25
   2  -1  -3 25294.7 1357.69  74
   2  -1  -2 23940.8 1371.39  25
   2  -1  -2 25763.9 1381.81  74
   2  -1  -1 10891.5 798.961   2
   2  -1  -1 11911.6 865.737  74
   2  -1   0 841101. 33256.6   1
   2  -1   0 838137. 33361.0   2
   2  -1   0 856655. 33224.2  72
   2  -1   1 254768. 10624.3  25
   2  -1   1 245991. 10394.1   2
   2  -1   1 256840. 10469.5   1
   2  -1   1 285670. 10577.8   4
   2  -1   1 260871. 10339.8   3
   2  -1   1 268496. 10635.1  74
   2  -1   2 478238. 19281.6  25
   2  -1   2 480861. 19220.1   1
   2  -1   2 482879. 18968.8   2
   2  -1   2 493167. 19289.9   4
   2  -1   2 466096. 19003.7   3
   2  -1   2 509016. 19298.4  74
   2  -1   3 585859. 24200.8  25
   2  -1   3 640560. 24356.9   4
   2  -1   3 605156. 24189.3  74
   2  -1   4 603990. 24406.9  25
   2  -1   4 630563. 24700.2   4
   2  -1   4 669786. 24433.3  74
   2  -1   5 342825. 13974.1   4
   2  -1   5 309571. 13751.9  76
   2  -1   5 345757. 13521.2  25
   2  -1   6 74501.8 4021.04   4
   2  -1   6 76957.5 3853.77  76
   2  -1   6 81456.5 3504.36  25
   2  -1   7 39771.8 2584.52   4
   2  -1   7 39151.6 1819.66  77
   2  -1   8 199.442 187.940   4
   2  -1   8 331.725 112.767  77
   2  -1   9 344.554 305.543   4
   2  -1   9 54.3953 78.1992  77
   2  -1  10 683.830 198.701  69
   2  -1  10 1265.35 236.399  77
   2  -1  10 913.609 426.742   4
   2  -1  11 9794.04 797.149  62
   2  -1  11 10928.0 792.565  24
   2  -1  11 10866.1 709.095  32
   2  -1  11 10522.5 695.515  18
   2  -1  11 9790.96 826.770  52
   2  -1  11 11137.9 833.517  53
   2  -1  11 12297.4 865.692  46
  -2   1 -11 10711.6 742.473  66
   2  -1  11 11265.4 802.848  77
   2  -1  11 13281.4 1632.56   4
   2  -1  11 10830.3 858.330  69
   2  -1  12 7301.79 714.553  52
   2  -1  12 8126.13 716.974  53
   2  -1  12 8537.73 739.159  46
  -2   1 -12 9302.90 677.312  66
   2  -1  12 7258.95 650.878  24
   2  -1  12 9889.98 807.211  69
   2  -1  12 8974.46 708.123  77
   2  -1  12 7638.20 1311.47   4
   2  -1  12 8521.59 746.093  62
   2  -1  13 60485.9 3044.45  52
   2  -1  13 65374.3 3015.65  53
   2  -1  13 61868.7 3011.55  46
  -2   1 -13 67293.4 2929.90  66
   2  -1  13 65809.7 2952.16  24
   2  -1  13 56074.3 2821.32  28
   2  -1  13 64325.1 3079.37  69
   2  -1  13 64714.2 2960.78  77
   2  -1  13 69662.0 4541.77   4
   2  -1  13 56386.1 2963.40  62
   2  -1  14 74990.9 3487.43  52
   2  -1  14 71963.5 3386.44  53
   2  -1  14 74339.2 3439.95  46
  -2   1 -14 76166.5 3363.91  50
  -2   1 -14 76948.3 3346.55  66
   2  -1  14 66951.2 3243.83  28
   2  -1  14 68702.0 3291.41  24
   2  -1  14 72419.9 3483.11  69
   2  -1  14 78430.6 3395.72  77
   2  -1  14 69463.5 3412.70  62
   2  -1  14 77640.0 4979.19   4
   2  -1  15 134170. 5690.23  46
   2  -1  15 130580. 5690.12  62
   2  -1  15 133341. 5629.46  77
  -2   1 -15 138832. 5605.25  66
   2  -1  15 135120. 5781.43  69
   2  -1  15 119282. 7158.11   4
   2  -1  15 120828. 5678.05  52
   2  -1  15 125235. 5612.34  53
   2  -1  16 158046. 6722.25  46
   2  -1  16 164857. 6806.57   7
   2  -1  16 168720. 6835.03  69
  -2   1 -16 159014. 6631.39  66
   2  -1  16 154128. 6651.17  77
   2  -1  16 156308. 6748.44  52
   2  -1  16 154066. 6651.02  53
   2  -1  16 159044. 6733.27  62
   2  -1  17 121295. 5008.64  69
  -2   1 -17 119988. 4825.23  66
   2  -1  17 111741. 4885.25  46
   2  -1  17 125152. 5004.39   7
   2  -1  18 44360.2 2100.07   7
   2  -1  18 43702.3 2086.09  23
   2  -1  18 47668.2 2135.71  69
   2  -1  18 44065.7 2030.20  46
   2  -1  18 41512.2 2017.37  42
   2  -1  19 11833.3 667.534   7
   2  -1  19 11048.0 658.525  69
   2  -1  19 10333.2 628.052  23
   2  -1  19 9036.30 547.960  42
   2  -1  19 11108.3 668.945  49
   2  -1  20 12024.6 615.540  49
  -2   1 -20 12013.2 611.273  65
   2  -1  20 12413.0 609.753   7
   2   0 -21 487.764 84.9812  66
   2   0 -21 444.199 81.1878  50
  -2   0  20 1614.84 187.637  69
   2   0 -20 1446.27 207.819  50
   2   0 -20 1762.85 227.952  66
  -2   0  19 2537.80 301.300  69
   2   0 -19 2035.93 256.624  58
  -2   0  19 2760.37 309.806  53
   2   0 -19 2759.16 341.303  66
   2   0 -19 2876.22 342.514  50
   2   0 -18 171.045 157.924  50
  -2   0  18 325.025 140.215  69
   2   0 -18 222.892 121.426  58
   2   0 -18 202.804 122.250  59
  -2   0  18 223.968 181.559  62
  -2   0  18 426.218 157.652  53
  -2   0  18 224.656 122.380  77
   2   0 -18 243.581 151.478  66
   2   0 -17 79.2721 155.212  50
  -2   0  17-34.5408 112.547  69
   2   0 -17 169.355 132.639  58
   2   0 -17 105.967 132.896  59
  -2   0  17 214.996 174.736  62
  -2   0  17-32.8799 133.618  53
  -2   0  17 31.3441 83.3961  77
   2   0 -17-40.1922 130.959  66
   2   0 -16 3987.72 522.785  50
  -2   0  16 4848.81 524.293  69
  -2   0  16 4408.98 554.716  62
   2   0 -16 3903.85 483.391  59
  -2   0  16 3969.55 488.851  51
  -2   0  16 4524.41 495.291  53
   2   0 -16 3938.03 471.561  58
   2   0 -16 4414.46 533.412  66
  -2   0  16 4952.42 500.284  77
   2   0 -15 16842.7 1195.79  50
  -2   0  15 18977.0 2192.86   4
   2   0 -15 17239.8 1173.53  59
  -2   0  15 18040.9 1258.20  62
  -2   0  15 17727.9 1152.24  53
  -2   0  15 19496.1 1198.13  51
   2   0 -15 18920.3 1187.30  58
   2   0 -15 18457.7 1231.24  66
  -2   0  15 17080.3 1103.94  77
   2   0 -14 56433.7 2849.31  50
  -2   0  14 55794.4 4119.88   4
   2   0 -14 56679.4 2814.60  59
  -2   0  14 57601.5 2903.86  62
  -2   0  14 54503.8 2754.02  51
  -2   0  14 59693.5 2785.07  53
   2   0 -14 57190.5 2784.38  58
   2   0 -14 58261.3 2847.18  66
  -2   0  14 60055.0 2707.33  77
   2   0 -13 240.306 138.159  50
  -2   0  13 319.205 300.502   4
   2   0 -13 397.779 167.124  58
   2   0 -13 307.972 145.408  59
  -2   0  13 272.751 148.675  53
  -2   0  13 347.089 182.950  62
  -2   0  13 198.566 131.345  77
   2   0 -13 187.792 177.100  79
   2   0 -13 438.767 179.081  66
   2   0 -12 47514.9 2989.30   2
  -2   0  12 51065.0 3635.02   4
   2   0 -12 51884.7 2483.84  58
  -2   0  12 48168.6 2436.45  51
  -2   0  12 53633.0 2476.39  53
  -2   0  12 52430.6 2375.56  77
   2   0 -12 49244.0 3101.87  79
   2   0 -12 51399.4 2500.96  59
  -2   0  12 51478.8 2561.47  62
   2   0 -12 52364.4 2522.08  66
  -2   0  11 1047.37 430.765   4
   2   0 -11 2304.00 521.175   2
  -2   0  11 1616.13 308.039  62
   2   0 -11 1399.26 256.198  59
  -2   0  11 1576.79 237.224  77
   2   0 -11 1667.35 460.999  79
  -2   0  10 16151.1 1680.53   4
   2   0 -10 14339.8 1316.90   2
  -2   0  10 17042.1 910.987  77
   2   0 -10 16279.2 1445.35  79
   2   0  -9 28194.7 1961.52   2
  -2   0   9 32286.5 1465.53  77
   2   0  -9 33131.3 2180.63  79
  -2   0   9 29118.6 1657.80  76
   2   0  -8 4414.56 612.058   2
  -2   0   8 3868.44 316.308  77
   2   0  -8 4223.58 649.547  79
   2   0  -7 5822.26 663.943   2
  -2   0   7 5079.71 351.471  77
   2   0  -7 4269.21 607.023  79
   2   0  -6 21576.8 1145.31  74
   2   0  -6 19309.3 1344.73   2
   2   0  -6 20723.3 1373.95  79
   2   0  -5 15557.3 1073.04  79
   2   0  -5 15864.5 939.546  25
   2   0  -5 16445.1 946.476  74
   2   0  -5 14423.7 1071.90   2
   2   0  -4 1575.38 265.988  79
   2   0  -4 1296.71 220.755  25
   2   0  -4 1260.10 222.760  74
   2   0  -4 1022.47 241.443   2
   2   0  -3 172034. 7275.40  25
   2   0  -3 181057. 7301.86  74
   2   0  -3 176085. 7318.55  79
   2   0  -2 941894. 37892.9  25
   2   0  -2 941739. 37912.2  74
   2   0  -2 999999. 37912.4  79
[truncated: 1,613,753 more chars]
