# Supplementary material for: Crystal structure and Hirshfeld surface analysis of (E)-1-{2,2-di­bromo-1-[4-(tert-but­yl)phen­yl]ethen­yl}-2-(3,4-di­methyl­phen­yl)diazene
Source: Acta Crystallogr E Crystallogr Commun. 2025 Jul 1;81(Pt 8):662–6. doi: 10.1107/S2056989025005390 (PMC12326485; doi:10.1107/S2056989025005390)
Supplement: Supplementary file 2 [file e-81-00662-Isup4.hkl]

data_I                                                                          
_shelx_title ' AQM0 in P-1'                                                     
_shelx_refln_list_code          4                                               
_shelx_F_calc_maximum      252.22                                               
_exptl_crystal_F_000       904.00                                               
_reflns_d_resolution_high  0.7837                                               
                                                                                
loop_                                                                           
 _space_group_symop_operation_xyz                                               
 'x, y, z'                                                                      
 '-x, -y, -z'                                                                   
                                                                                
_cell_length_a     9.8936                                                       
_cell_length_b    12.2338                                                       
_cell_length_c    17.1257                                                       
_cell_angle_alpha  76.604                                                       
_cell_angle_beta   89.306                                                       
_cell_angle_gamma  73.345                                                       
                                                                                
_shelx_F_squared_multiplier     1.000                                           
                                                                                
loop_                                                                           
 _refln_index_h                                                                 
 _refln_index_k                                                                 
 _refln_index_l                                                                 
 _refln_F_squared_calc                                                          
 _refln_F_squared_meas                                                          
 _refln_F_squared_sigma                                                         
 _refln_observed_status                                                         
   1   0   0       2645.62       2364.14        71.98 o                         
   2   0   0       6242.46       5773.77       141.31 o                         
   3   0   0      31302.49      29774.01       919.26 o                         
   4   0   0       2768.79       2895.52       102.32 o                         
   5   0   0       3323.89       3019.22       111.51 o                         
   6   0   0       2776.13       2965.87       114.56 o                         
   7   0   0       2170.48       2120.88        24.61 o                         
   8   0   0          4.52          5.91         1.49 o                         
   9   0   0        140.55        155.15         5.36 o                         
  10   0   0         85.98         93.01         5.93 o                         
  11   0   0          1.08          4.58         3.40 o                         
 -11   1   0          1.85          4.06         3.88 o                         
 -10   1   0        857.98       1002.29        24.56 o                         
  -9   1   0        152.13        166.48         6.08 o                         
  -8   1   0       1036.96       1034.83        13.73 o                         
  -7   1   0          2.73          4.13         1.26 o                         
  -6   1   0        831.09        818.06        73.68 o                         
  -5   1   0       2797.25       2859.44       157.90 o                         
  -4   1   0       1843.73       1722.63        67.72 o                         
  -3   1   0       4715.64       4770.85       148.44 o                         
  -2   1   0      53531.96      51860.59      1178.70 o                         
  -1   1   0        459.13        492.91        13.35 o                         
   0   1   0       2332.67       2517.15       104.56 o                         
   1   1   0         48.78         41.59         4.83 o                         
   2   1   0      33414.36      31187.50       615.90 o                         
   3   1   0      40811.07      38277.87       680.79 o                         
   4   1   0      33937.18      33608.95       679.09 o                         
   5   1   0      10780.98       9874.28       203.61 o                         
   6   1   0       1971.32       1896.38        59.39 o                         
   7   1   0         27.05         57.31         2.88 o                         
   8   1   0         79.25         74.35         3.40 o                         
   9   1   0       1813.21       1823.73        25.53 o                         
  10   1   0        204.28        251.91         8.04 o                         
  11   1   0         34.22         40.44         4.46 o                         
  12   1   0        197.08        276.28        19.97 o                         
 -10   2   0          0.11          3.43         3.35 o                         
  -9   2   0        264.84        310.39        11.89 o                         
  -8   2   0        186.66        169.54         4.95 o                         
  -7   2   0       5176.98       5011.51        52.89 o                         
  -6   2   0        168.46        156.36         4.58 o                         
  -5   2   0       2266.17       2087.26       125.25 o                         
  -4   2   0        232.57        238.99        17.94 o                         
  -3   2   0        342.33        340.51        21.39 o                         
  -2   2   0       1941.59       2105.66        59.55 o                         
  -1   2   0        104.67        117.21         8.02 o                         
   0   2   0      18778.45      20450.12       660.13 o                         
   1   2   0       1144.97       1123.18        53.17 o                         
   2   2   0      32892.78      32919.31      1596.37 o                         
   3   2   0       8530.17       7865.76       188.46 o                         
   4   2   0        256.54        189.64        13.87 o                         
   5   2   0       6601.72       5669.56       115.56 o                         
   6   2   0         61.87         64.08         7.78 o                         
   7   2   0      11686.98      11055.97       148.67 o                         
   8   2   0         10.84         22.58         2.26 o                         
   9   2   0         33.48         37.70         2.64 o                         
  10   2   0        241.51        250.03         8.38 o                         
  11   2   0        108.41        127.54         7.01 o                         
  12   2   0        388.05        478.36        41.69 o                         
 -10   3   0        687.18        878.29        29.73 o                         
  -9   3   0       1551.46       1694.76        43.10 o                         
  -8   3   0         11.17         13.80         2.06 o                         
  -7   3   0          1.16         16.51         2.85 o                         
  -6   3   0        189.82        180.27         4.53 o                         
  -5   3   0      10966.81       9544.47       679.15 o                         
  -4   3   0      10086.37       8818.16       387.59 o                         
  -3   3   0       3511.10       3299.58        92.74 o                         
  -2   3   0       9876.40       9510.58       238.53 o                         
  -1   3   0        298.01        373.96        14.89 o                         
   0   3   0       1390.59       1573.18        47.30 o                         
   1   3   0        567.79        584.73        23.85 o                         
   2   3   0       2039.47       2249.54       114.78 o                         
   3   3   0        113.46         80.46         8.42 o                         
   4   3   0        600.34        789.41        30.10 o                         
   5   3   0       1368.24       1318.65        37.09 o                         
   6   3   0        152.52        158.17        12.34 o                         
   7   3   0          7.45          4.27         1.82 o                         
   8   3   0       2069.74       2123.11        29.74 o                         
   9   3   0        675.15        709.48        12.67 o                         
  10   3   0        163.37        195.34         7.31 o                         
  11   3   0          4.13          2.63         2.61 o                         
  12   3   0        239.49        328.20        26.13 o                         
 -10   4   0        185.18        213.44        12.00 o                         
  -9   4   0        727.60        837.15        22.50 o                         
  -8   4   0        276.76        266.51         8.53 o                         
  -7   4   0       7254.68       7155.50        79.34 o                         
  -6   4   0       1789.14       1691.03        21.64 o                         
  -5   4   0       3131.81       3008.41        48.86 o                         
  -4   4   0        786.31        719.10        47.77 o                         
  -3   4   0       1584.49       1553.20        50.26 o                         
  -2   4   0       9342.27       8977.22       174.82 o                         
  -1   4   0         30.04         21.11         4.58 o                         
   0   4   0      54193.73      55392.24      1265.49 o                         
   1   4   0       1765.07       1698.31        92.80 o                         
   2   4   0        161.62        104.27        18.79 o                         
   3   4   0       1671.65       1664.35       100.05 o                         
   4   4   0        725.77        668.07        24.40 o                         
   5   4   0       2476.09       2188.19        65.24 o                         
   6   4   0        121.14         83.36        10.04 o                         
   7   4   0         26.76         26.79         2.58 o                         
   8   4   0        116.41        102.16         4.32 o                         
   9   4   0        128.85        124.45         4.70 o                         
  10   4   0         57.27         62.79         4.14 o                         
  11   4   0         21.14         24.59         3.01 o                         
  12   4   0        286.16        333.90        11.22 o                         
  -9   5   0         34.04         32.26         4.35 o                         
  -8   5   0         10.52         13.18         2.73 o                         
  -7   5   0         16.03         17.82         2.43 o                         
  -6   5   0         26.17         26.16         2.47 o                         
  -5   5   0       4092.90       3990.79        64.19 o                         
  -4   5   0       2762.54       2431.98        54.21 o                         
  -3   5   0       1396.41       1213.55        45.79 o                         
  -2   5   0      24618.16      23868.47       403.84 o                         
  -1   5   0        175.85        151.55        17.14 o                         
   0   5   0       2720.80       3507.52       105.39 o                         
   1   5   0       4759.22       5033.26       139.01 o                         
   2   5   0      12109.14      13329.58       369.16 o                         
   3   5   0      17614.95      18146.32       541.97 o                         
   4   5   0          5.89         12.87         4.89 o                         
   5   5   0       5485.94       5014.35       154.71 o                         
   6   5   0         29.44         21.85         5.37 o                         
   7   5   0         16.82         23.98         2.79 o                         
   8   5   0        854.08        862.50        21.46 o                         
   9   5   0          0.92          6.23         2.39 o                         
  10   5   0        330.02        394.33        10.90 o                         
  11   5   0         77.32         85.03         5.99 o                         
  12   5   0          0.23          2.46         1.94 o                         
  -9   6   0          8.45         11.70         4.58 o                         
  -8   6   0          7.66         12.29         3.33 o                         
  -7   6   0        234.01        233.54         8.96 o                         
  -6   6   0          2.18          5.59         1.66 o                         
  -5   6   0          8.39          9.88         2.00 o                         
  -4   6   0        209.37        213.14         6.71 o                         
  -3   6   0        728.15        707.90        16.45 o                         
  -2   6   0       1112.71       1085.75        47.79 o                         
  -1   6   0         46.32         46.54         8.42 o                         
   0   6   0       9275.26       9140.72       310.31 o                         
   1   6   0       4023.13       4491.68       133.31 o                         
   2   6   0      10526.44      11757.56       304.20 o                         
   3   6   0        101.54        145.75        13.19 o                         
   4   6   0        264.25        340.17        19.35 o                         
   5   6   0       4999.33       5006.68       165.30 o                         
   6   6   0       4996.38       5208.53       100.56 o                         
   7   6   0       5889.49       5917.40       104.86 o                         
   8   6   0       2710.12       2835.58        63.51 o                         
   9   6   0         32.46         40.88         4.10 o                         
  10   6   0          7.64         15.99         3.80 o                         
  11   6   0         25.24         30.35         4.12 o                         
  12   6   0        189.84        206.39         6.71 o                         
  -9   7   0        257.16        208.38        15.41 o                         
  -8   7   0         88.29         76.22         5.34 o                         
  -7   7   0        139.77        151.20         8.29 o                         
  -6   7   0         24.74         27.52         3.61 o                         
  -5   7   0       1918.22       1873.69        27.97 o                         
  -4   7   0       5720.13       5784.07        80.21 o                         
  -3   7   0        303.67        312.00         9.73 o                         
  -2   7   0        515.25        480.50        11.89 o                         
  -1   7   0         18.95         11.86         5.46 o                         
   0   7   0        264.55        294.77        25.11 o                         
   1   7   0        579.40        720.53        49.62 o                         
   2   7   0       1005.73        997.50        53.92 o                         
   3   7   0       3178.75       3303.12        93.38 o                         
   4   7   0        158.51        167.70        14.58 o                         
   5   7   0       5909.82       6075.13       123.97 o                         
   6   7   0        274.90        262.21         8.70 o                         
   7   7   0        308.33        309.51        13.09 o                         
   8   7   0       1194.12       1215.51        26.14 o                         
   9   7   0          0.96          9.54         2.40 o                         
  10   7   0       2805.68       3045.45        50.11 o                         
  11   7   0        421.56        488.20        13.76 o                         
  12   7   0         47.02         62.75         4.95 o                         
  -8   8   0         53.35         47.20         4.74 o                         
  -7   8   0       3228.19       3443.88        59.50 o                         
  -6   8   0        437.00        473.09        16.58 o                         
  -5   8   0        772.04        801.21        16.97 o                         
  -4   8   0       1137.48       1167.60        22.71 o                         
  -3   8   0        130.21        131.26         8.15 o                         
  -2   8   0       2950.56       3057.66        45.96 o                         
  -1   8   0        813.13        871.45        17.14 o                         
   0   8   0       4472.46       4702.44        71.67 o                         
   1   8   0       2149.62       2296.15        79.44 o                         
   2   8   0         30.88         65.43        14.98 o                         
   3   8   0          3.96          6.89         2.60 o                         
   4   8   0        289.71        287.02        11.14 o                         
   5   8   0         25.34         34.31         4.12 o                         
   6   8   0        465.12        458.46        14.10 o                         
   7   8   0        346.70        324.61         9.19 o                         
   8   8   0         76.56         86.74         4.90 o                         
   9   8   0        394.15        391.29        11.06 o                         
  10   8   0          0.78          1.16         2.00 o                         
  11   8   0          4.48          6.94         2.26 o                         
  12   8   0        200.63        160.04         7.43 o                         
  -7   9   0         85.53         79.25         4.57 o                         
  -6   9   0         25.06         25.04         3.45 o                         
  -5   9   0       1152.72       1175.43        27.35 o                         
  -4   9   0       2923.64       3153.22        57.75 o                         
  -3   9   0        233.99        190.15         8.29 o                         
  -2   9   0       7209.46       7442.11       114.37 o                         
  -1   9   0        544.02        574.81        13.69 o                         
   0   9   0          0.24         14.10         2.60 o                         
   1   9   0       4073.40       4292.43        67.99 o                         
   2   9   0       1604.34       1625.72        28.41 o                         
   3   9   0       7166.53       7547.25        96.10 o                         
   4   9   0        314.23        322.38        11.72 o                         
   5   9   0       1743.75       1881.32        39.25 o                         
   6   9   0        742.94        813.98        18.27 o                         
   7   9   0        271.78        290.64        12.08 o                         
   8   9   0          0.62          1.98         2.00 o                         
   9   9   0         38.45         40.29         3.48 o                         
  10   9   0        172.44        160.60         5.94 o                         
  11   9   0          3.59          2.87         1.64 o                         
  -6  10   0          0.12          0.73         1.96 o                         
  -5  10   0        116.02         97.17         6.03 o                         
  -4  10   0          0.58          4.71         2.64 o                         
  -3  10   0          1.06          5.48         2.51 o                         
  -2  10   0       2025.85       1989.65        42.66 o                         
  -1  10   0       1458.15       1550.86        29.10 o                         
   0  10   0       5069.52       5087.71        78.12 o                         
   1  10   0       5645.18       5589.95        83.16 o                         
   2  10   0        445.54        494.20        13.98 o                         
   3  10   0         22.42         26.86         3.58 o                         
   4  10   0        303.99        303.86        11.90 o                         
   5  10   0       1408.01       1553.55        30.88 o                         
   6  10   0       1291.42       1392.44        27.83 o                         
   7  10   0       1332.63       1450.69        27.64 o                         
   8  10   0       1194.83       1241.71        25.32 o                         
   9  10   0         52.27         53.36         4.33 o                         
  10  10   0          3.95          5.38         1.84 o                         
  11  10   0         65.70         62.92         4.21 o                         
  -5  11   0         54.53         45.94         4.08 o                         
  -4  11   0         75.97         76.32         4.35 o                         
  -3  11   0          0.10          1.51         1.91 o                         
  -2  11   0        154.29        149.98         7.92 o                         
  -1  11   0        114.58        100.13         7.07 o                         
   0  11   0         18.91         24.22         3.47 o                         
   1  11   0       1178.56       1191.62        27.94 o                         
   2  11   0        102.04        138.39         6.95 o                         
   3  11   0       3964.91       4357.22        62.15 o                         
   4  11   0        750.91        805.81        19.25 o                         
   5  11   0       1500.84       1580.54        42.62 o                         
   6  11   0         55.33         56.58         5.54 o                         
   7  11   0        122.01        120.36         6.49 o                         
   8  11   0       2037.76       2054.96        34.50 o                         
   9  11   0          5.01          6.05         2.02 o                         
  10  11   0       1125.49        900.27        48.67 o                         
  -4  12   0        117.35        115.89         8.51 o                         
  -3  12   0          9.06          8.72         2.76 o                         
  -2  12   0        260.22        243.66         8.37 o                         
  -1  12   0          7.34         11.24         2.86 o                         
   0  12   0         51.23         63.28         6.01 o                         
   1  12   0         25.03         37.99         4.56 o                         
   2  12   0          4.58          9.25         2.83 o                         
   3  12   0        371.82        395.96        13.03 o                         
   4  12   0         85.93        106.01         7.73 o                         
   5  12   0        470.02        501.23        16.04 o                         
   6  12   0       2167.68       2310.65        41.69 o                         
   7  12   0        129.73        141.40         6.52 o                         
   8  12   0        358.19        302.64         8.47 o                         
   9  12   0         11.00         10.59         2.12 o                         
  10  12   0          1.65          5.64         1.81 o                         
  -3  13   0          2.21          2.39         1.86 o                         
  -2  13   0       2546.90       2625.31       105.06 o                         
  -1  13   0        625.43        690.25        18.98 o                         
   0  13   0         41.24         30.70         3.51 o                         
   1  13   0        196.39        193.48         9.29 o                         
   2  13   0        203.87        228.13         7.87 o                         
   3  13   0        862.72        918.93        22.05 o                         
   4  13   0        278.87        292.48        10.20 o                         
   5  13   0        134.90        144.27         6.79 o                         
   6  13   0        324.75        346.63        10.63 o                         
   7  13   0          0.67          0.53         1.93 o                         
   8  13   0        239.35        191.27        13.19 o                         
   9  13   0        184.26        117.48         9.54 o                         
  -1  14   0       1462.56       1210.98        55.86 o                         
   0  14   0       1505.76       1474.16        47.27 o                         
   1  14   0       2591.01       2605.58        79.06 o                         
   2  14   0         10.97         20.71         3.64 o                         
   3  14   0         23.24         36.32         3.55 o                         
   4  14   0          1.48          4.24         1.95 o                         
   5  14   0        511.55        568.74        14.98 o                         
   6  14   0        986.07       1048.10        24.80 o                         
   7  14   0         17.37         17.73         2.22 o                         
   8  14   0        420.06        214.39        13.94 o                         
   3  15   0       2681.95       2267.16        57.54 o                         
   4  15   0        428.92        371.01        15.24 o                         
  -7 -14   1          2.28          1.90         1.70 o                         
  -6 -14   1        192.24        194.75         8.48 o                         
  -5 -14   1        708.09        783.86        22.24 o                         
  -4 -14   1        213.95        284.81        11.41 o                         
  -3 -14   1        416.56        494.71        20.03 o                         
  -2 -14   1         41.78         59.87         5.95 o                         
  -1 -14   1       4527.59       4924.57       218.87 o                         
   0 -14   1        428.26        394.40        15.98 o                         
  -9 -13   1        158.34         91.21         6.97 o                         
  -8 -13   1        201.20        156.62         6.94 o                         
  -7 -13   1        167.05        164.28         6.55 o                         
  -6 -13   1         75.63         86.54         4.98 o                         
  -5 -13   1          9.16          9.36         2.41 o                         
  -4 -13   1         52.78         59.41         4.62 o                         
  -3 -13   1        194.34        236.46        10.65 o                         
  -2 -13   1         53.80         52.68         4.16 o                         
  -1 -13   1          3.19          4.29         1.98 o                         
   0 -13   1          0.62          3.84         2.18 o                         
   1 -13   1        695.06        750.62        21.37 o                         
   2 -13   1       2357.90       2275.22        71.93 o                         
 -10 -12   1          0.22         -1.18         2.64 o                         
  -9 -12   1          0.33         -1.62         2.01 o                         
  -8 -12   1       2650.60       2508.04        40.66 o                         
  -7 -12   1         33.15         36.02         3.26 o                         
  -6 -12   1       1814.81       1961.17        38.96 o                         
  -5 -12   1        839.95        899.84        21.25 o                         
  -4 -12   1        150.89        165.00         8.61 o                         
  -3 -12   1         17.32         22.23         3.56 o                         
  -2 -12   1         28.45         28.69         4.21 o                         
  -1 -12   1        191.45        203.99         9.94 o                         
   0 -12   1          1.28          7.79         2.25 o                         
   1 -12   1         17.16         20.25         2.93 o                         
   2 -12   1         11.79         17.34         2.92 o                         
   3 -12   1        107.79        106.68         5.77 o                         
   4 -12   1        424.44        372.38        23.19 o                         
 -10 -11   1       1239.72       1033.20        61.05 o                         
  -9 -11   1         65.07         54.83         3.60 o                         
  -8 -11   1        350.78        365.87         9.69 o                         
  -7 -11   1          0.58          5.72         2.62 o                         
  -6 -11   1       1858.47       1957.05        39.97 o                         
  -5 -11   1       3998.03       4045.80        61.88 o                         
  -4 -11   1       1535.25       1604.45        31.56 o                         
  -3 -11   1       7126.62       7521.82       104.55 o                         
  -2 -11   1         79.35        103.70         6.71 o                         
  -1 -11   1       1522.73       1511.87        31.35 o                         
   0 -11   1         83.12         61.41         5.80 o                         
   1 -11   1        152.97        159.26         8.87 o                         
   2 -11   1        169.44        176.48         7.93 o                         
   3 -11   1         23.24         19.75         2.85 o                         
   4 -11   1        230.56        226.34         9.42 o                         
   5 -11   1          1.02          0.01         1.36 o                         
 -11 -10   1        207.80        175.01         9.29 o                         
 -10 -10   1        115.90        114.89         5.78 o                         
  -9 -10   1        103.12         99.27         5.76 o                         
  -8 -10   1       1437.15       1486.51        29.78 o                         
  -7 -10   1        520.91        497.72        13.89 o                         
  -6 -10   1       2182.96       2302.31        46.19 o                         
  -5 -10   1       1913.55       1992.12        37.30 o                         
  -4 -10   1        118.99        129.65         6.95 o                         
  -3 -10   1       1336.42       1361.97        25.07 o                         
  -2 -10   1        132.58        149.11         8.00 o                         
  -1 -10   1       7329.99       7518.25       107.67 o                         
   0 -10   1       3217.42       3376.67        54.24 o                         
   1 -10   1        625.67        621.17        16.24 o                         
   2 -10   1       2503.14       2564.39        53.58 o                         
   3 -10   1         24.35         23.91         3.67 o                         
   4 -10   1        361.50        389.65        12.97 o                         
   5 -10   1        372.23        354.11        13.10 o                         
   6 -10   1        275.14        262.35         8.65 o                         
 -11  -9   1         27.40         18.89         2.48 o                         
 -10  -9   1        367.44        337.72        10.11 o                         
  -9  -9   1          2.03          3.05         2.17 o                         
  -8  -9   1         63.92         65.61         4.24 o                         
  -7  -9   1        186.79        164.82         7.25 o                         
  -6  -9   1        645.37        660.49        16.27 o                         
  -5  -9   1       2495.65       2460.94        49.48 o                         
  -4  -9   1         79.46        104.40         6.53 o                         
  -3  -9   1       3853.62       3998.76        67.21 o                         
  -2  -9   1        479.36        492.27        14.75 o                         
  -1  -9   1         29.77         29.75         3.98 o                         
   0  -9   1        269.61        295.74         8.97 o                         
   1  -9   1       2329.10       2381.48        37.28 o                         
   2  -9   1       4446.43       4633.04        74.13 o                         
   3  -9   1        405.67        436.13        11.55 o                         
   4  -9   1       4405.59       4659.17        71.69 o                         
   5  -9   1        453.20        472.03        14.06 o                         
   6  -9   1         61.01         63.63         6.31 o                         
   7  -9   1         73.37         61.85         3.89 o                         
 -12  -8   1         89.56         66.52         4.53 o                         
 -11  -8   1         66.87         68.76         3.93 o                         
 -10  -8   1        208.11        213.89         7.64 o                         
  -9  -8   1        327.68        329.40        11.35 o                         
  -8  -8   1       2999.17       2949.75        60.84 o                         
  -7  -8   1        292.94        272.92         8.34 o                         
  -6  -8   1        479.50        472.49        12.96 o                         
  -5  -8   1        262.69        278.76         9.91 o                         
  -4  -8   1        438.16        478.53        14.01 o                         
  -3  -8   1        120.25        135.13        11.52 o                         
  -2  -8   1         20.87         32.26         3.67 o                         
  -1  -8   1        188.63        153.98         9.26 o                         
   0  -8   1       1325.37       1251.46        22.17 o                         
   1  -8   1        135.90        138.01         5.77 o                         
   2  -8   1         17.38         29.50         3.34 o                         
   3  -8   1         87.88         87.99         5.93 o                         
   4  -8   1        685.53        761.70        16.49 o                         
   5  -8   1       1358.26       1434.04        28.92 o                         
   6  -8   1       1083.38       1248.04        26.35 o                         
   7  -8   1       3438.96       3664.68        74.02 o                         
   8  -8   1        160.24        121.70         8.27 o                         
 -12  -7   1        108.52        110.22         4.96 o                         
 -11  -7   1        110.27        148.49         6.11 o                         
 -10  -7   1       2821.04       3092.95        49.58 o                         
  -9  -7   1        638.88        604.70        14.36 o                         
  -8  -7   1        252.15        297.05        12.62 o                         
  -7  -7   1         13.69         28.83         3.80 o                         
  -6  -7   1        682.48        585.81        14.40 o                         
  -5  -7   1       9945.38       9736.57       164.62 o                         
  -4  -7   1        171.26        219.51        16.66 o                         
  -3  -7   1      10676.18      11734.43       345.05 o                         
  -2  -7   1        381.62        440.41        36.07 o                         
  -1  -7   1       1169.54       1416.80        76.55 o                         
   0  -7   1          0.84          4.56         4.36 o                         
   1  -7   1        808.98        814.37        49.82 o                         
   2  -7   1         77.12         93.59         4.76 o                         
   3  -7   1        145.10        129.07         6.65 o                         
   4  -7   1       1141.44       1166.95        22.50 o                         
   5  -7   1        123.93        144.34         6.53 o                         
   6  -7   1        313.71        312.06        10.21 o                         
   7  -7   1         11.96         14.89         3.26 o                         
   8  -7   1        101.16        102.94         8.28 o                         
 -12  -6   1        125.33        127.39         5.06 o                         
 -11  -6   1        297.70        326.53         9.39 o                         
 -10  -6   1         59.57         62.49         5.08 o                         
  -9  -6   1         44.52         46.44         4.09 o                         
  -8  -6   1       3359.83       3358.98        71.73 o                         
  -7  -6   1       4369.49       4218.13        63.84 o                         
  -6  -6   1       2130.37       2094.09        51.12 o                         
  -5  -6   1       5808.90       5838.64       199.46 o                         
  -4  -6   1          9.87         19.20         6.17 o                         
  -3  -6   1       1207.18       1261.32       115.80 o                         
  -2  -6   1      12771.34      15052.58       464.71 o                         
  -1  -6   1       9805.39      11437.19       567.04 o                         
   0  -6   1       7819.30       8253.99       252.86 o                         
   1  -6   1        199.14        210.14        18.12 o                         
   2  -6   1       3351.01       3426.10       102.42 o                         
   3  -6   1         11.56         11.78         2.26 o                         
   4  -6   1        473.56        459.94        11.36 o                         
   5  -6   1       1507.24       1453.55        22.45 o                         
   6  -6   1          1.74          5.60         1.99 o                         
   7  -6   1        239.54        234.55        10.05 o                         
   8  -6   1        171.02        177.36        10.84 o                         
   9  -6   1          5.94          9.13         5.55 o                         
 -12  -5   1          2.87          3.26         2.15 o                         
 -11  -5   1         22.09         31.26         3.20 o                         
 -10  -5   1        177.18        193.99         8.00 o                         
  -9  -5   1        380.34        416.45        11.57 o                         
  -8  -5   1         16.27         18.06         3.23 o                         
  -7  -5   1        158.10        159.93         6.91 o                         
  -6  -5   1       1288.99       1180.23        42.47 o                         
  -5  -5   1       5787.71       5502.05       137.12 o                         
  -4  -5   1        253.09        286.40        21.88 o                         
  -3  -5   1      33081.06      33492.14       770.49 o                         
  -2  -5   1       8109.88       8977.27       287.28 o                         
  -1  -5   1       2328.65       2649.15       105.53 o                         
   0  -5   1       1063.55       1124.05        49.33 o                         
   1  -5   1        243.54        330.78        20.52 o                         
   2  -5   1      17688.06      17021.21       323.49 o                         
   3  -5   1       4971.55       4830.82       145.26 o                         
   4  -5   1       4860.85       4833.83        92.30 o                         
   5  -5   1        628.49        623.28        11.37 o                         
   6  -5   1          4.25          7.69         1.63 o                         
   7  -5   1        307.79        303.43         9.02 o                         
   8  -5   1        110.02        100.25         6.27 o                         
   9  -5   1        147.47        164.74        11.79 o                         
 -12  -4   1        183.42        231.68        13.39 o                         
 -11  -4   1        187.21        219.26         9.59 o                         
 -10  -4   1         21.35         20.69         3.23 o                         
  -9  -4   1       1216.88       1271.30        19.15 o                         
  -8  -4   1        774.67        768.25        12.38 o                         
  -7  -4   1         85.88         69.02         4.27 o                         
  -6  -4   1        462.24        466.13        22.92 o                         
  -5  -4   1         67.25         59.18         6.89 o                         
  -4  -4   1          0.46          2.83         3.09 o                         
  -3  -4   1        386.32        356.44        39.34 o                         
  -2  -4   1       7759.71       8535.20       217.50 o                         
  -1  -4   1       5046.73       5313.07       143.76 o                         
   0  -4   1      24250.64      26035.94       612.23 o                         
   1  -4   1        150.24        172.55        15.72 o                         
   2  -4   1       5777.79       5512.49       103.80 o                         
   3  -4   1         76.65         72.74         8.78 o                         
   4  -4   1       1580.78       1627.74       130.14 o                         
   5  -4   1       8205.61       7658.50        73.63 o                         
   6  -4   1       1283.51       1257.28        16.34 o                         
   7  -4   1       4189.80       4248.24        47.30 o                         
   8  -4   1        958.18        974.36        22.95 o                         
   9  -4   1          1.04          2.08         2.99 o                         
  10  -4   1         15.92         23.03         7.10 o                         
 -12  -3   1         57.14         96.27         7.11 o                         
 -11  -3   1         96.86         81.21         5.44 o                         
 -10  -3   1       5625.83       6339.77        86.29 o                         
  -9  -3   1         15.61         13.44         1.93 o                         
  -8  -3   1       3489.13       3490.34        61.64 o                         
  -7  -3   1        305.10        271.56         7.16 o                         
  -6  -3   1         30.37         42.76         8.42 o                         
  -5  -3   1       2099.49       1891.67        52.79 o                         
  -4  -3   1          0.55          5.82         5.93 o                         
  -3  -3   1         16.02         13.54         7.64 o                         
  -2  -3   1       1726.05       1805.19        57.19 o                         
  -1  -3   1       6460.65       7490.92       186.99 o                         
   0  -3   1       2307.03       2549.00       131.51 o                         
   1  -3   1        696.99        642.71        26.00 o                         
   2  -3   1       3132.11       3002.14        70.11 o                         
   3  -3   1       2958.52       2846.02        72.93 o                         
   4  -3   1       6151.92       5628.96       192.81 o                         
   5  -3   1       1727.73       1710.54       138.20 o                         
   6  -3   1          8.91         15.74         1.53 o                         
   7  -3   1       1425.96       1484.65        17.36 o                         
   8  -3   1          3.16         11.36         1.84 o                         
   9  -3   1       2241.66       2379.87        51.29 o                         
  10  -3   1       1455.67       1587.32        61.00 o                         
 -12  -2   1        561.33        656.74        24.98 o                         
 -11  -2   1         10.25         15.33         2.90 o                         
 -10  -2   1        501.42        555.27        12.23 o                         
  -9  -2   1        690.05        676.73        12.46 o                         
  -8  -2   1        408.84        411.44         9.24 o                         
  -7  -2   1      15120.44      15409.23       161.35 o                         
  -6  -2   1       7464.18       7342.62       150.30 o                         
  -5  -2   1       1388.78       1252.69        35.24 o                         
  -4  -2   1          0.58         11.73         6.23 o                         
  -3  -2   1        360.36        332.16        28.98 o                         
  -2  -2   1      11543.28      11988.51       333.21 o                         
  -1  -2   1       8013.76       8950.30       214.54 o                         
   0  -2   1       1589.68       1784.45        86.17 o                         
   1  -2   1        339.46        356.29        22.86 o                         
   2  -2   1         39.01         47.62         4.54 o                         
   3  -2   1       1758.89       1725.87        55.37 o                         
   4  -2   1        660.30        816.16        30.58 o                         
   5  -2   1        477.35        483.08        47.03 o                         
   6  -2   1        892.17        853.52        11.33 o                         
   7  -2   1       2325.14       2292.03        22.56 o                         
   8  -2   1         22.53         22.62         2.08 o                         
   9  -2   1        109.00        114.93         5.82 o                         
  10  -2   1          0.21          3.64         3.10 o                         
 -12  -1   1        204.72        234.46        75.59 o                         
 -11  -1   1          0.52          0.69         2.41 o                         
 -10  -1   1       1006.24       1176.28        21.73 o                         
  -9  -1   1       1591.31       1702.23        28.05 o                         
  -8  -1   1        621.00        604.08        11.28 o                         
  -7  -1   1        105.31         93.85         4.22 o                         
  -6  -1   1        106.41        113.29         9.47 o                         
  -5  -1   1       5157.60       4509.59        87.95 o                         
  -4  -1   1       8329.42       7974.40       176.89 o                         
  -3  -1   1      58418.59      54343.28      1239.18 o                         
  -2  -1   1       8033.09       8409.05       174.62 o                         
  -1  -1   1         41.08         48.10         4.54 o                         
   0  -1   1       2538.62       2622.49       112.96 o                         
   1  -1   1       2161.47       2138.12        39.75 o                         
   2  -1   1      16618.95      16107.74       278.24 o                         
   3  -1   1      23635.01      22476.65       457.88 o                         
   4  -1   1        693.55        910.32        45.39 o                         
   5  -1   1         41.07         66.67         9.02 o                         
   6  -1   1        299.34        298.00        19.93 o                         
   7  -1   1         72.37         86.07         2.98 o                         
   8  -1   1        498.69        517.24         8.99 o                         
   9  -1   1        117.14        123.40         5.27 o                         
  10  -1   1         19.43         27.23         5.87 o                         
  11  -1   1        222.24        266.86        22.56 o                         
 -11   0   1         83.07        101.83         8.53 o                         
 -10   0   1          0.32         -0.90         2.82 o                         
  -9   0   1        205.12        222.85         5.99 o                         
  -8   0   1        128.34        117.24         3.83 o                         
  -7   0   1       1318.40       1260.92        16.57 o                         
  -6   0   1        858.52        912.53        40.82 o                         
  -5   0   1       2680.98       2514.93        55.02 o                         
  -4   0   1          5.77         10.35         5.21 o                         
  -3   0   1         79.70        169.40        16.95 o                         
  -2   0   1      32908.68      30227.20       694.09 o                         
  -1   0   1       4921.49       4417.47       166.76 o                         
   0   0   1      29713.64      25870.30      1013.12 o                         
   1   0   1       1009.88       1023.67        33.74 o                         
   2   0   1       9466.54      10119.43       267.99 o                         
   3   0   1       3000.01       2962.56        99.13 o                         
   4   0   1        443.03        442.91        28.36 o                         
   5   0   1      28070.19      28261.71       513.75 o                         
   6   0   1       1386.76       1455.74        50.08 o                         
   7   0   1       3561.27       3503.99        31.99 o                         
   8   0   1       3704.38       3921.29        41.50 o                         
   9   0   1        166.02        162.72         5.38 o                         
  10   0   1         82.52         75.34         5.04 o                         
  11   0   1         89.61         98.42         7.01 o                         
 -11   1   1         51.13         59.24         6.45 o                         
 -10   1   1        584.90        663.36        18.50 o                         
  -9   1   1         53.88         57.84         4.23 o                         
  -8   1   1         77.36         76.74         3.42 o                         
  -7   1   1        135.33        134.27         3.80 o                         
  -6   1   1         28.28         42.21         8.06 o                         
  -5   1   1         42.24         57.87         8.09 o                         
  -4   1   1       1898.46       1826.93        45.55 o                         
  -3   1   1         16.69         25.61         3.79 o                         
  -2   1   1        697.56        698.31        36.02 o                         
  -1   1   1        486.68        427.03        14.56 o                         
   0   1   1       1269.38       1225.83        53.72 o                         
   1   1   1       1885.45       1955.51        84.79 o                         
   2   1   1      47627.29      45491.89      1033.08 o                         
   3   1   1      33190.15      31150.41      1060.30 o                         
   4   1   1       1324.24        979.54        47.57 o                         
   5   1   1       8702.46       8419.59       247.23 o                         
   6   1   1       3602.03       3518.16       214.26 o                         
   7   1   1       4815.83       4944.12        44.56 o                         
   8   1   1       1904.36       1985.74        21.29 o                         
   9   1   1       1398.04       1476.75        19.35 o                         
  10   1   1       4702.53       5551.89        80.36 o                         
  11   1   1         21.09         30.65         4.42 o                         
 -11   2   1         96.24        106.45        12.81 o                         
 -10   2   1         39.79         61.18         6.73 o                         
  -9   2   1        676.16        724.74        19.22 o                         
  -8   2   1       1904.38       2006.72        24.67 o                         
  -7   2   1       5769.52       5682.88        60.00 o                         
  -6   2   1         43.43         40.87         2.75 o                         
  -5   2   1       1475.76       1458.65        67.95 o                         
  -4   2   1        413.22        413.78        20.51 o                         
  -3   2   1         52.33         40.80         6.03 o                         
  -2   2   1       4003.60       3725.18        78.75 o                         
  -1   2   1         18.85         13.49         3.77 o                         
   0   2   1        505.03        571.94        37.44 o                         
   1   2   1        677.00        651.58        41.12 o                         
   2   2   1       1707.05       1797.29        92.21 o                         
   3   2   1        125.49        105.03         9.49 o                         
   4   2   1        839.70        798.89        30.43 o                         
   5   2   1      31228.33      30421.88      1238.06 o                         
   6   2   1         69.18         91.80        23.62 o                         
   7   2   1       7323.55       7227.99        92.58 o                         
   8   2   1       9347.50       9875.12       109.86 o                         
   9   2   1         28.59         25.04         2.40 o                         
  10   2   1         41.77         58.09         5.39 o                         
  11   2   1        313.30        370.78        12.44 o                         
  12   2   1        806.80       1061.95        48.12 o                         
 -10   3   1        344.37        453.45        19.60 o                         
  -9   3   1        607.19        665.95        18.18 o                         
  -8   3   1        583.82        538.93        11.67 o                         
  -7   3   1        354.12        388.55         7.82 o                         
  -6   3   1        141.83        142.90         4.31 o                         
  -5   3   1       7103.55       6227.40       301.16 o                         
  -4   3   1       7331.94       6790.63       375.43 o                         
  -3   3   1       7296.08       7248.84       225.80 o                         
  -2   3   1       4025.35       4106.05       211.35 o                         
  -1   3   1        907.80        851.99        28.47 o                         
   0   3   1         49.63         23.03         4.93 o                         
   1   3   1       1373.85       1413.98        54.57 o                         
   2   3   1       1551.16       1441.50        81.03 o                         
   3   3   1       2941.06       2892.18       109.32 o                         
   4   3   1        577.05        620.76        26.92 o                         
   5   3   1       2106.06       2414.40        98.38 o                         
   6   3   1        126.04         84.52        23.40 o                         
   7   3   1         15.45         13.56         2.13 o                         
   8   3   1        140.57        123.59         4.27 o                         
   9   3   1        581.83        614.67        11.43 o                         
  10   3   1        667.31        778.90        15.00 o                         
  11   3   1          6.04          8.50         2.63 o                         
  12   3   1        260.79        356.69        21.88 o                         
 -10   4   1         31.07         37.33         6.65 o                         
  -9   4   1        141.07        143.04         7.27 o                         
  -8   4   1        111.31        115.08         5.79 o                         
  -7   4   1       1658.96       1636.90        23.64 o                         
  -6   4   1        181.05        195.33         5.49 o                         
  -5   4   1       2601.84       2522.90        39.20 o                         
  -4   4   1        560.29        542.47        37.11 o                         
  -3   4   1        694.66        597.35        31.08 o                         
  -2   4   1      26532.61      25372.06       707.81 o                         
  -1   4   1        447.53        406.70        17.68 o                         
   0   4   1      27542.72      28108.70       825.28 o                         
   1   4   1      18473.52      19354.81       390.71 o                         
   2   4   1        121.48        126.43        16.43 o                         
   3   4   1        752.87        696.47        40.55 o                         
   4   4   1       1829.49       1846.74        54.38 o                         
   5   4   1      15150.92      14355.88       376.13 o                         
   6   4   1        200.59        192.28        16.05 o                         
   7   4   1        148.86        117.11         4.56 o                         
   8   4   1        149.22        146.04         4.93 o                         
   9   4   1         19.14         14.03         2.16 o                         
  10   4   1        115.38        116.49         5.29 o                         
  11   4   1         30.47         34.23         3.55 o                         
  12   4   1        178.79        211.00         7.69 o                         
 -10   5   1        189.11        218.73        18.92 o                         
  -9   5   1        304.33        354.24        15.20 o                         
  -8   5   1          9.35          8.48         2.35 o                         
  -7   5   1         20.97         23.35         2.78 o                         
  -6   5   1        192.53        193.34         6.48 o                         
  -5   5   1        642.22        589.71        14.90 o                         
  -4   5   1       5385.05       4981.09       128.92 o                         
  -3   5   1          4.70         14.91         6.44 o                         
  -2   5   1       4514.46       4720.28       115.53 o                         
  -1   5   1        107.66        114.04        10.15 o                         
   0   5   1      21497.38      22890.54       647.05 o                         
   1   5   1       7870.17       8216.47       182.09 o                         
   2   5   1       7062.41       7613.78       254.74 o                         
   3   5   1      46211.16      43962.16      1304.79 o                         
   4   5   1        665.45        711.86        32.53 o                         
   5   5   1       3675.18       3328.66        96.18 o                         
   6   5   1        503.65        469.56        22.81 o                         
   7   5   1       2503.09       2457.51        48.04 o                         
   8   5   1        919.62        935.77        19.05 o                         
   9   5   1        632.29        635.10        15.31 o                         
  10   5   1       1401.64       1577.00        29.84 o                         
  11   5   1        198.02        221.53         9.99 o                         
  12   5   1         54.30         66.87         3.92 o                         
  -9   6   1        563.97        686.08        50.59 o                         
  -8   6   1        255.59        258.59         9.65 o                         
  -7   6   1       2084.09       2142.00        34.38 o                         
  -6   6   1         31.06         20.00         2.65 o                         
  -5   6   1        589.37        544.77        11.51 o                         
  -4   6   1        787.27        719.61        13.81 o                         
  -3   6   1        236.05        205.63         8.44 o                         
  -2   6   1        702.91        715.04        40.38 o                         
  -1   6   1        624.41        637.47        36.86 o                         
   0   6   1       8575.15       9801.66       195.36 o                         
   1   6   1       7206.65       7831.78       160.08 o                         
   2   6   1         28.20         35.61         6.43 o                         
   3   6   1       1346.54       1533.78        46.20 o                         
   4   6   1        995.12        956.46        43.10 o                         
   5   6   1      20819.92      20993.17       524.48 o                         
   6   6   1       2928.20       2773.01        63.75 o                         
   7   6   1       4973.94       4830.02        63.03 o                         
   8   6   1       3139.21       3143.78        47.19 o                         
   9   6   1         59.58         70.39         4.85 o                         
  10   6   1        125.50        135.08         6.33 o                         
  11   6   1          3.65         10.56         3.51 o                         
  12   6   1        214.31        218.16         8.88 o                         
  -9   7   1        825.29        734.27        26.66 o                         
  -8   7   1         44.48         35.39         3.75 o                         
  -7   7   1          1.44          8.75         3.15 o                         
  -6   7   1        110.76        126.53         6.05 o                         
  -5   7   1       3422.87       3318.85        50.39 o                         
  -4   7   1       4435.89       4373.90        53.79 o                         
  -3   7   1        150.69        164.52         6.60 o                         
  -2   7   1        385.19        332.39        12.58 o                         
  -1   7   1          0.75          2.49         2.95 o                         
   0   7   1         16.89         45.74         9.60 o                         
   1   7   1          1.13          6.17         4.99 o                         
   2   7   1         41.91         48.17        11.61 o                         
   3   7   1       3737.30       4147.25       126.54 o                         
   4   7   1        451.11        581.63        30.29 o                         
   5   7   1         71.28         75.44        10.36 o                         
   6   7   1         15.28         25.53         2.91 o                         
   7   7   1       1140.50       1077.62        19.57 o                         
   8   7   1       1996.98       2006.83        38.60 o                         
   9   7   1         71.13         57.67         4.24 o                         
  10   7   1       2308.03       2594.51        43.32 o                         
  11   7   1         52.91         79.14         4.60 o                         
  12   7   1         49.71         45.18         5.99 o                         
  -8   8   1          0.31          4.36         2.02 o                         
  -7   8   1       2022.25       2179.25        40.87 o                         
  -6   8   1        621.54        634.32        20.13 o                         
  -5   8   1        537.96        556.62        15.01 o                         
  -4   8   1        477.43        509.28        13.03 o                         
  -3   8   1       1354.73       1401.62        24.81 o                         
  -2   8   1      12037.04      12257.45       212.80 o                         
  -1   8   1        293.98        273.71         8.73 o                         
   0   8   1      10503.10      10648.48       178.60 o                         
   1   8   1       4780.21       5165.45       180.76 o                         
   2   8   1          0.83          3.61         5.09 o                         
   3   8   1          8.70          8.29         4.77 o                         
   4   8   1         97.99        112.07         6.18 o                         
   5   8   1         10.14          8.72         3.25 o                         
   6   8   1         62.72         64.02         4.62 o                         
   7   8   1       1082.21       1157.61        22.85 o                         
   8   8   1        112.03        121.96         6.03 o                         
   9   8   1          1.97          4.94         2.44 o                         
  10   8   1         36.01         27.86         3.21 o                         
  11   8   1         26.10         31.08         2.84 o                         
  12   8   1        353.05        294.16        13.67 o                         
  -7   9   1          5.60          7.85         2.28 o                         
  -6   9   1          5.26          5.37         2.45 o                         
  -5   9   1       1532.98       1572.66        29.76 o                         
  -4   9   1       2915.72       3117.94        45.02 o                         
  -3   9   1        449.45        470.73        14.16 o                         
  -2   9   1       3750.23       3826.25        53.06 o                         
  -1   9   1         44.42         57.62         4.34 o                         
   0   9   1       1556.71       1708.14        33.64 o                         
   1   9   1       5023.77       5267.75        73.95 o                         
   2   9   1       1548.69       1606.17        27.96 o                         
   3   9   1      15500.69      15806.02       185.77 o                         
   4   9   1        960.58        986.19        24.20 o                         
   5   9   1        439.08        396.01        15.20 o                         
   6   9   1        250.93        279.50         9.03 o                         
   7   9   1        136.28        140.34         6.64 o                         
   8   9   1         26.88         33.74         3.57 o                         
   9   9   1         19.85         15.52         2.57 o                         
  10   9   1         78.95         89.96         4.71 o                         
  11   9   1        147.65        138.25         6.14 o                         
  -6  10   1         24.15         22.67         2.68 o                         
  -5  10   1        178.21        182.40         8.52 o                         
  -4  10   1        180.81        172.63         7.73 o                         
  -3  10   1          0.01          3.17         2.26 o                         
  -2  10   1        949.09       1050.60        25.42 o                         
  -1  10   1        206.34        224.69         8.88 o                         
   0  10   1       4364.71       4567.38        80.83 o                         
   1  10   1       2933.55       2861.87        45.02 o                         
   2  10   1        339.10        330.88        11.52 o                         
   3  10   1         11.03         26.37         3.54 o                         
   4  10   1        535.10        509.79        16.75 o                         
   5  10   1       4542.96       4898.36        72.74 o                         
   6  10   1       1695.66       1710.91        34.36 o                         
   7  10   1        808.24        751.17        16.89 o                         
   8  10   1       1526.25       1564.23        28.82 o                         
   9  10   1        112.07        118.85         6.42 o                         
  10  10   1         68.23         69.23         3.64 o                         
  11  10   1         55.13         59.15         4.22 o                         
  -5  11   1        434.52        402.21        10.94 o                         
  -4  11   1       1239.12       1222.90        25.79 o                         
  -3  11   1        435.27        435.53        11.50 o                         
  -2  11   1         54.86         60.54         4.75 o                         
  -1  11   1        616.16        569.15        17.70 o                         
   0  11   1          1.05          3.53         2.35 o                         
   1  11   1         72.60        107.46         8.37 o                         
   2  11   1         14.46         13.43         2.95 o                         
   3  11   1       3952.62       4230.55        63.55 o                         
   4  11   1        127.19        120.54         7.33 o                         
   5  11   1        208.71        213.49         8.73 o                         
   6  11   1        112.82        111.62         7.34 o                         
   7  11   1        125.74        124.31         6.11 o                         
   8  11   1       2294.22       2336.45        38.19 o                         
   9  11   1        116.46        117.80         5.70 o                         
  10  11   1        825.27        725.89        27.39 o                         
  11  11   1        130.47         76.57         5.57 o                         
  -4  12   1          7.20          9.22         2.58 o                         
  -3  12   1         99.12         83.68         5.76 o                         
  -2  12   1       1483.61       1427.32        27.54 o                         
  -1  12   1        592.73        617.36        16.71 o                         
   0  12   1       1079.04       1086.13        34.31 o                         
   1  12   1       1561.01       1649.82        42.92 o                         
   2  12   1         37.07         69.71         5.88 o                         
   3  12   1        227.93        232.12         9.85 o                         
   4  12   1        382.78        408.83        14.47 o                         
   5  12   1         67.16         77.55         8.13 o                         
   6  12   1        646.30        686.27        17.66 o                         
   7  12   1        149.24        149.37         6.77 o                         
   8  12   1        132.78        127.73         6.49 o                         
   9  12   1         24.34         19.14         3.29 o                         
  10  12   1          5.14          3.54         1.97 o                         
  -3  13   1         72.56         66.69         5.79 o                         
  -2  13   1       1338.40       1348.03        33.69 o                         
  -1  13   1        391.43        446.95        11.58 o                         
   0  13   1        447.06        468.15        14.42 o                         
   1  13   1       1126.14       1192.63        40.67 o                         
   2  13   1         62.32         76.21         5.66 o                         
   3  13   1       2592.50       2849.03        52.31 o                         
   4  13   1        702.66        779.56        20.07 o                         
   5  13   1        211.94        238.04        12.33 o                         
   6  13   1         25.02         30.41         3.31 o                         
   7  13   1         45.27         57.01         3.90 o                         
   8  13   1        144.50        122.10         5.58 o                         
   9  13   1         58.31         43.96         7.93 o                         
  -1  14   1       1097.51        917.69       113.77 o                         
   0  14   1       1510.44       1545.60        57.01 o                         
   1  14   1       2300.98       2327.27        63.67 o                         
   2  14   1         16.34         22.83         3.55 o                         
   3  14   1          3.76          6.51         2.17 o                         
   4  14   1        102.72        124.10         6.15 o                         
   5  14   1        793.28        897.00        19.44 o                         
   6  14   1       1284.56       1266.24        23.01 o                         
   7  14   1        138.46        128.41         6.84 o                         
   8  14   1        561.84        349.34        20.43 o                         
   2  15   1          0.14          3.64         2.22 o                         
   3  15   1       2636.44       2334.49        74.86 o                         
   4  15   1        491.63        460.81        21.31 o                         
   5  15   1        638.07        537.04        25.93 o                         
   6  15   1        183.84        129.96        10.67 o                         
  -7 -14   2          6.95          2.31         1.34 o                         
  -6 -14   2          0.52          0.23         1.54 o                         
  -5 -14   2          0.50          2.29         2.51 o                         
  -4 -14   2        261.04        242.99        11.19 o                         
  -3 -14   2        301.78        260.74        28.08 o                         
  -2 -14   2         17.38          4.54         3.52 o                         
  -1 -14   2       2465.75       2520.04        74.50 o                         
   0 -14   2        135.80         82.39         8.51 o                         
  -8 -13   2         29.68         25.74         3.35 o                         
  -7 -13   2          1.73          3.32         2.44 o                         
  -6 -13   2         29.96         37.38         3.03 o                         
  -5 -13   2        338.57        366.94        10.61 o                         
  -4 -13   2         78.44         78.71         5.23 o                         
  -3 -13   2         31.20         35.37         5.64 o                         
  -2 -13   2        141.61        137.62         7.68 o                         
  -1 -13   2        359.36        413.51        16.83 o                         
   0 -13   2          0.48          2.12         1.80 o                         
   1 -13   2        779.94        734.01        23.42 o                         
   2 -13   2       1086.42        943.68        47.14 o                         
  -9 -12   2        599.14        518.53        39.74 o                         
  -8 -12   2       2411.09       2301.72        51.17 o                         
  -7 -12   2         71.01         78.94         4.91 o                         
  -6 -12   2        872.73        905.51        20.46 o                         
  -5 -12   2        452.41        490.73        16.76 o                         
  -4 -12   2        264.72        289.81        13.70 o                         
  -3 -12   2        654.48        673.95        18.69 o                         
  -2 -12   2        216.75        224.69         9.76 o                         
  -1 -12   2        653.27        707.81        21.99 o                         
   0 -12   2        316.86        309.96        11.55 o                         
   1 -12   2        120.30        129.13         6.89 o                         
   2 -12   2          3.05         -0.05         1.97 o                         
   3 -12   2        373.99        341.26        21.11 o                         
 -10 -11   2        361.25        258.94        15.94 o                         
  -9 -11   2         23.69         17.57         2.04 o                         
  -8 -11   2          0.15          2.22         1.83 o                         
  -7 -11   2          7.77         12.71         2.93 o                         
  -6 -11   2       2380.83       2491.87        48.24 o                         
  -5 -11   2       2756.51       3021.66        52.73 o                         
  -4 -11   2        734.43        771.22        20.86 o                         
  -3 -11   2       6014.46       6436.00        91.11 o                         
  -2 -11   2        145.45        178.35         7.89 o                         
  -1 -11   2        437.02        427.33        12.65 o                         
   0 -11   2        360.59        412.83        16.64 o                         
   1 -11   2        120.38        139.62         8.72 o                         
   2 -11   2       2591.84       2693.17        53.09 o                         
   3 -11   2          0.23          3.07         2.42 o                         
   4 -11   2        291.96        251.90         9.65 o                         
   5 -11   2         55.59         33.64         5.10 o                         
 -11 -10   2         67.53         47.78         3.67 o                         
 -10 -10   2         18.28         12.95         2.47 o                         
  -9 -10   2        111.40         98.88         5.50 o                         
  -8 -10   2        371.96        378.30        14.10 o                         
  -7 -10   2         46.47         63.27         4.60 o                         
  -6 -10   2       1156.81       1158.26        27.07 o                         
  -5 -10   2        407.30        412.79        12.90 o                         
  -4 -10   2        675.28        731.71        19.23 o                         
  -3 -10   2       3001.82       3210.13        51.65 o                         
  -2 -10   2        435.55        426.34        12.67 o                         
  -1 -10   2       5410.87       5723.42        73.01 o                         
   0 -10   2       6691.90       6928.12        97.23 o                         
   1 -10   2       1101.39       1120.51        25.21 o                         
   2 -10   2       1068.19       1076.97        26.03 o                         
   3 -10   2          0.39          4.30         2.79 o                         
   4 -10   2       1535.80       1597.82        38.73 o                         
   5 -10   2        267.71        250.35        14.50 o                         
   6 -10   2        517.77        435.43        21.83 o                         
 -11  -9   2        395.32        355.53        17.16 o                         
 -10  -9   2        984.35        977.91        27.40 o                         
  -9  -9   2         40.99         53.39         4.09 o                         
  -8  -9   2        218.95        220.08         8.34 o                         
  -7  -9   2         87.60         82.63         4.98 o                         
  -6  -9   2        226.85        240.28         9.93 o                         
  -5  -9   2         27.30         39.98         5.05 o                         
  -4  -9   2        444.06        440.22        13.82 o                         
  -3  -9   2       2267.83       2507.62        44.36 o                         
  -2  -9   2        329.34        364.15        12.05 o                         
  -1  -9   2       1184.65       1174.69        26.61 o                         
   0  -9   2          4.82          8.88         2.84 o                         
   1  -9   2        458.13        505.61        12.93 o                         
   2  -9   2       9719.26       9814.24       129.43 o                         
   3  -9   2         17.51         14.97         2.82 o                         
   4  -9   2       3525.45       3655.77        55.93 o                         
   5  -9   2        587.30        529.48        20.97 o                         
   6  -9   2          7.15         13.04         4.00 o                         
   7  -9   2        164.35        123.42         6.73 o                         
 -12  -8   2        341.81        234.08        14.78 o                         
 -11  -8   2        226.09        210.29         6.63 o                         
 -10  -8   2        174.73        187.61         6.24 o                         
  -9  -8   2         28.28         31.02         3.31 o                         
  -8  -8   2       4389.45       4387.18        89.33 o                         
  -7  -8   2       1094.97       1025.45        21.15 o                         
  -6  -8   2       1188.52       1205.71        25.94 o                         
  -5  -8   2        162.52        175.43         6.87 o                         
  -4  -8   2       1047.68       1041.87        21.96 o                         
  -3  -8   2         18.23         21.97         4.28 o                         
  -2  -8   2         31.20         39.40         4.71 o                         
  -1  -8   2         27.27         33.05         4.54 o                         
   0  -8   2       1045.01        922.71        17.17 o                         
   1  -8   2        146.76        149.69         8.05 o                         
   2  -8   2        137.46        130.00         6.20 o                         
   3  -8   2        393.35        378.62        11.07 o                         
   4  -8   2        160.16        163.73         7.60 o                         
   5  -8   2       2040.90       2047.80        41.84 o                         
   6  -8   2       1312.14       1356.14        28.90 o                         
   7  -8   2        931.21        939.01        38.64 o                         
   8  -8   2         23.45         14.40         3.94 o                         
 -12  -7   2        498.77        454.82        13.14 o                         
 -11  -7   2        148.40        182.80         7.06 o                         
 -10  -7   2       2707.31       3057.36        70.74 o                         
  -9  -7   2         53.96         50.77         4.17 o                         
  -8  -7   2        305.11        308.69        10.36 o                         
  -7  -7   2        245.40        213.73         7.88 o                         
  -6  -7   2       1402.17       1435.02        37.97 o                         
  -5  -7   2      11387.00      11136.31       170.40 o                         
  -4  -7   2        213.81        241.20        19.92 o                         
  -3  -7   2       7872.75       8166.47       218.72 o                         
  -2  -7   2         31.01         45.88        10.31 o                         
  -1  -7   2         23.77         55.78        12.29 o                         
   0  -7   2        595.87        655.40        41.89 o                         
   1  -7   2         26.60         26.06         3.72 o                         
   2  -7   2        540.85        552.94        15.42 o                         
   3  -7   2        695.98        684.52        14.89 o                         
   4  -7   2         84.99         98.07         6.40 o                         
   5  -7   2        405.34        419.33        11.33 o                         
   6  -7   2        504.60        503.23        16.52 o                         
   7  -7   2          3.23          4.63         2.76 o                         
   8  -7   2        130.68        130.72         9.13 o                         
 -12  -6   2         73.24         86.19         4.28 o                         
 -11  -6   2         11.49         12.19         2.37 o                         
 -10  -6   2         78.60         75.73         5.75 o                         
  -9  -6   2        305.31        318.90        11.28 o                         
  -8  -6   2       3428.88       3450.16        62.10 o                         
  -7  -6   2       3542.92       3359.41        58.17 o                         
  -6  -6   2        401.48        391.34        12.85 o                         
  -5  -6   2       2044.78       1985.55        90.82 o                         
  -4  -6   2          4.77          5.82         4.28 o                         
  -3  -6   2      15737.90      16932.14       624.95 o                         
  -2  -6   2       2601.28       2700.17       118.34 o                         
  -1  -6   2      13657.07      14681.75       707.43 o                         
   0  -6   2      13817.82      13770.50       469.57 o                         
   1  -6   2        848.19        913.64        50.58 o                         
   2  -6   2        611.76        534.22        33.30 o                         
   3  -6   2         96.45         94.31         4.73 o                         
   4  -6   2       1141.59       1133.75        18.98 o                         
   5  -6   2        780.13        765.92        13.80 o                         
   6  -6   2         32.47         29.77         3.36 o                         
   7  -6   2        611.87        623.82        17.06 o                         
   8  -6   2          9.38         14.96         3.88 o                         
   9  -6   2         31.71         37.18         5.48 o                         
 -12  -5   2        249.37        278.47        10.35 o                         
 -11  -5   2        186.70        202.86         6.90 o                         
 -10  -5   2         13.17         16.91         3.05 o                         
  -9  -5   2        180.90        179.86         7.21 o                         
  -8  -5   2         17.13         21.38         2.86 o                         
  -7  -5   2         11.22         12.94         2.42 o                         
  -6  -5   2        915.38        907.72        22.48 o                         
  -5  -5   2       5499.61       5066.56       175.83 o                         
  -4  -5   2         12.92         14.56         4.90 o                         
  -3  -5   2       9135.77       9341.89       258.95 o                         
  -2  -5   2       1178.72       1313.76        79.50 o                         
  -1  -5   2       2234.92       2721.96        90.94 o                         
   0  -5   2      12383.14      14415.04       338.57 o                         
   1  -5   2         68.63        113.18        12.07 o                         
   2  -5   2      30034.87      29209.64       727.53 o                         
   3  -5   2       2735.15       2638.71       116.10 o                         
   4  -5   2       3331.02       3083.22        41.65 o                         
   5  -5   2       2844.38       2737.80        36.49 o                         
   6  -5   2          7.44          9.78         1.80 o                         
   7  -5   2        149.47        178.07         7.09 o                         
   8  -5   2         55.24         57.73         4.94 o                         
   9  -5   2        435.63        491.10        21.57 o                         
 -12  -4   2         27.46         38.69         5.64 o                         
 -11  -4   2         23.29         23.63         2.94 o                         
 -10  -4   2        927.85       1090.78        20.60 o                         
  -9  -4   2          1.03          2.86         1.67 o                         
  -8  -4   2       1546.83       1597.42        26.74 o                         
  -7  -4   2        264.43        249.62         8.82 o                         
  -6  -4   2        140.11        136.39        11.81 o                         
  -5  -4   2        673.62        669.37        26.41 o                         
  -4  -4   2         94.60         65.42         9.66 o                         
  -3  -4   2        883.22       1071.24        44.15 o                         
  -2  -4   2        973.73       1060.54        44.65 o                         
  -1  -4   2       6462.96       7447.25       194.89 o                         
   0  -4   2       7593.85       8070.24       439.41 o                         
   1  -4   2        283.27        300.45        20.08 o                         
   2  -4   2        507.51        430.77        25.53 o                         
   3  -4   2        157.70        121.86        18.63 o                         
   4  -4   2       5310.39       5072.10       278.68 o                         
   5  -4   2       6772.12       6444.49        58.48 o                         
   6  -4   2          2.00          8.86         1.59 o                         
   7  -4   2       4325.19       4470.85        57.16 o                         
   8  -4   2        517.29        556.83        15.83 o                         
   9  -4   2         11.11         14.35         3.34 o                         
 -12  -3   2        513.27        713.04        23.13 o                         
 -11  -3   2          1.62          1.60         2.66 o                         
 -10  -3   2       5231.43       5852.27        76.84 o                         
  -9  -3   2          1.39          4.13         1.91 o                         
  -8  -3   2        890.54        863.15        17.34 o                         
  -7  -3   2        150.96        121.38         4.89 o                         
  -6  -3   2        398.36        351.05        19.01 o                         
  -5  -3   2      11452.06      10069.70       215.09 o                         
  -4  -3   2         12.09          3.72         6.02 o                         
  -3  -3   2       9392.69       9516.34       236.57 o                         
  -2  -3   2       3521.73       3797.98       105.85 o                         
  -1  -3   2         35.93         69.05         9.17 o                         
   0  -3   2       2316.76       2828.07       205.25 o                         
   1  -3   2         54.66        109.98        12.44 o                         
   2  -3   2       3152.71       3091.89        68.51 o                         
   3  -3   2       2611.00       2309.12        69.55 o                         
   4  -3   2        841.42        842.65        82.30 o                         
   5  -3   2        770.99        757.98        18.04 o                         
   6  -3   2        607.18        600.41         8.42 o                         
   7  -3   2        420.30        413.70         7.29 o                         
   8  -3   2        313.99        351.96         8.26 o                         
   9  -3   2       2030.67       2226.13        69.69 o                         
  10  -3   2        975.03       1214.81        47.36 o                         
 -12  -2   2          5.19          4.04         5.12 o                         
 -11  -2   2         92.43         88.51         5.03 o                         
 -10  -2   2        460.45        497.14        11.46 o                         
  -9  -2   2        926.98        923.56        15.56 o                         
  -8  -2   2       3426.42       3454.46        60.61 o                         
  -7  -2   2       6042.06       5867.82        82.40 o                         
  -6  -2   2       1099.69       1081.54        37.48 o                         
  -5  -2   2        311.42        259.96        19.22 o                         
  -4  -2   2        444.56        350.95        27.89 o                         
  -3  -2   2       6506.10       6315.38       161.29 o                         
  -2  -2   2      12407.98      12520.03       297.75 o                         
  -1  -2   2       2085.62       2004.25        50.49 o                         
   0  -2   2      29174.77      27928.29       786.31 o                         
   1  -2   2        195.27        227.82        10.86 o                         
   2  -2   2        780.77        763.23        25.27 o                         
   3  -2   2        426.97        409.45        20.40 o                         
   4  -2   2        206.04        241.02        15.29 o                         
   5  -2   2        176.02        201.54        17.56 o                         
   6  -2   2         99.78        106.03         3.13 o                         
   7  -2   2        308.86        337.97         6.34 o                         
   8  -2   2        309.80        312.10         6.94 o                         
   9  -2   2          0.55          3.99         2.38 o                         
  10  -2   2         15.04         16.66         4.17 o                         
 -12  -1   2        126.90        123.20        48.12 o                         
 -11  -1   2         22.73         20.18         3.22 o                         
 -10  -1   2        379.39        387.12        11.39 o                         
  -9  -1   2          0.89          1.16         1.61 o                         
  -8  -1   2       1296.07       1338.35        23.02 o                         
  -7  -1   2        277.80        266.25         6.19 o                         
  -6  -1   2        501.15        599.85        23.08 o                         
  -5  -1   2      27314.58      26690.90       438.52 o                         
  -4  -1   2       1274.61       1161.05        59.07 o                         
  -3  -1   2      15793.46      14796.53       345.91 o                         
  -2  -1   2       7461.46       7461.53       179.97 o                         
  -1  -1   2         47.20         71.84         4.76 o                         
   0  -1   2        251.60        249.20        14.98 o                         
   1  -1   2       1902.01       1811.22        44.49 o                         
   2  -1   2      30655.93      29770.09       480.23 o                         
   3  -1   2       4564.11       4331.40        89.61 o                         
   4  -1   2       1584.88       1456.14        39.05 o                         
   5  -1   2          2.56          8.88         8.44 o                         
   6  -1   2        488.85        496.04        14.37 o                         
   7  -1   2        199.35        185.31         4.56 o                         
   8  -1   2        813.56        810.16        15.44 o                         
   9  -1   2         85.01        102.39         4.80 o                         
  10  -1   2        170.91        163.69        10.56 o                         
 -11   0   2          1.50          0.97         2.74 o                         
 -10   0   2          1.13          4.21         2.58 o                         
  -9   0   2         86.03         80.77         4.04 o                         
  -8   0   2          7.53         10.83         2.26 o                         
  -7   0   2        516.19        523.77         9.73 o                         
  -6   0   2          4.36          4.45         5.07 o                         
  -5   0   2        123.28        126.16         8.44 o                         
  -4   0   2       1456.40       1555.74        47.53 o                         
  -3   0   2        162.80        127.20        14.21 o                         
  -2   0   2      63617.36      59012.65      1342.52 o                         
  -1   0   2       2321.68       2442.12        62.59 o                         
   0   0   2       5463.27       4654.93       249.96 o                         
   1   0   2       1898.76       1790.56        56.52 o                         
   2   0   2       5050.02       4972.21       108.16 o                         
   3   0   2       2201.09       2212.65        50.58 o                         
   4   0   2       5683.15       5835.12       135.65 o                         
   5   0   2      12536.60      11961.00       228.13 o                         
   6   0   2         45.79         48.92         8.11 o                         
   7   0   2       4884.66       4768.83        42.78 o                         
   8   0   2          6.03          6.24         1.56 o                         
   9   0   2         37.53         44.24         2.62 o                         
  10   0   2        739.61        881.36        18.48 o                         
  11   0   2        148.61        166.39        17.64 o                         
 -11   1   2         83.90        108.29        11.64 o                         
 -10   1   2       1381.24       1597.59        42.01 o                         
  -9   1   2        197.77        189.98         6.86 o                         
  -8   1   2         27.46         27.29         2.24 o                         
  -7   1   2          3.11          9.18         1.46 o                         
  -6   1   2        160.87        178.94        15.74 o                         
  -5   1   2       2555.36       2538.36        73.71 o                         
  -4   1   2       1351.72       1516.30        40.99 o                         
  -3   1   2        205.65        178.10        10.98 o                         
  -2   1   2       1643.71       1526.19        59.71 o                         
  -1   1   2        475.76        408.07        20.27 o                         
   0   1   2        288.99        302.20        19.07 o                         
   1   1   2        562.34        581.92        31.81 o                         
   2   1   2      51335.06      44173.07      1748.86 o                         
   3   1   2        331.03        239.41        10.76 o                         
   4   1   2        952.18        804.27        29.84 o                         
   5   1   2        902.29        789.30        28.88 o                         
   6   1   2        948.92        981.55        34.98 o                         
   7   1   2       2372.30       2242.66        22.27 o                         
   8   1   2       6146.19       6393.22        63.31 o                         
   9   1   2        802.76        831.14        13.87 o                         
  10   1   2       1229.00       1529.24        28.96 o                         
  11   1   2        442.24        530.57        20.53 o                         
 -11   2   2          1.09         -0.83         3.82 o                         
 -10   2   2        527.96        561.31        20.56 o                         
  -9   2   2        786.98        806.97        17.28 o                         
  -8   2   2       1716.55       1817.43        22.89 o                         
  -7   2   2       5166.45       5175.30        70.75 o                         
  -6   2   2          1.77          6.71         1.61 o                         
  -5   2   2        284.28        261.05        20.47 o                         
  -4   2   2       3880.38       4082.28       196.20 o                         
  -3   2   2        853.59        779.66        32.01 o                         
  -2   2   2       8132.52       7346.38       197.86 o                         
  -1   2   2        638.82        643.05        21.66 o                         
   0   2   2        100.17        107.12         7.21 o                         
   1   2   2        385.31        386.80        20.47 o                         
   2   2   2        354.23        370.59        20.67 o                         
   3   2   2       4376.72       4209.87        95.59 o                         
   4   2   2        303.36        325.19        25.06 o                         
   5   2   2       4000.62       3600.39        77.98 o                         
   6   2   2          9.26          3.73         3.56 o                         
   7   2   2       1820.58       1628.63        18.42 o                         
   8   2   2       1379.30       1454.82        19.27 o                         
   9   2   2         72.46         69.29         3.59 o                         
  10   2   2       2018.33       2301.76        53.52 o                         
  11   2   2          0.05          1.19         2.77 o                         
  12   2   2        937.70       1170.20        40.01 o                         
 -10   3   2        451.65        513.81        18.94 o                         
  -9   3   2        360.10        406.83        12.74 o                         
  -8   3   2         17.20         17.36         2.40 o                         
  -7   3   2        772.74        787.38        15.95 o                         
  -6   3   2         48.70         57.65         2.65 o                         
  -5   3   2      15269.21      14069.07       447.96 o                         
  -4   3   2       4227.83       3857.17       141.16 o                         
  -3   3   2      14709.05      13544.54       418.19 o                         
  -2   3   2       4437.79       4133.15       245.81 o                         
  -1   3   2          1.06          3.55         2.85 o                         
   0   3   2       1406.41       1285.05        47.30 o                         
   1   3   2       1792.63       1766.33       108.26 o                         
   2   3   2      10245.11       9787.72       598.02 o                         
   3   3   2        255.03        179.75        13.11 o                         
   4   3   2        296.07        361.82        21.36 o                         
   5   3   2        268.68        271.70        14.54 o                         
   6   3   2          3.98          0.89         3.21 o                         
   7   3   2        410.10        432.74         7.47 o                         
   8   3   2         10.28         11.72         1.81 o                         
   9   3   2        736.73        749.68        11.61 o                         
  10   3   2       1408.62       1656.02        26.77 o                         
  11   3   2        121.53        156.30         7.98 o                         
  12   3   2          2.02          1.64         6.49 o                         
 -10   4   2         22.66         21.60         7.85 o                         
  -9   4   2         33.72         27.57         3.55 o                         
  -8   4   2          1.53          7.95         2.39 o                         
  -7   4   2       1399.37       1415.80        19.54 o                         
  -6   4   2         32.23         34.79         2.41 o                         
  -5   4   2        805.52        803.27        20.89 o                         
  -4   4   2        474.79        531.65        32.59 o                         
  -3   4   2       5931.71       5553.97       225.81 o                         
  -2   4   2      17922.10      16860.92       925.21 o                         
  -1   4   2        558.32        522.42        23.10 o                         
   0   4   2      32793.13      31505.64       886.93 o                         
   1   4   2        668.63        634.81        38.41 o                         
   2   4   2       1626.05       1442.55        67.39 o                         
   3   4   2       2307.69       2288.06        63.71 o                         
   4   4   2        483.90        586.64        29.14 o                         
   5   4   2       5720.71       5879.34       160.80 o                         
   6   4   2       1383.87       1499.30        78.18 o                         
   7   4   2        260.51        202.57         6.24 o                         
   8   4   2        382.16        400.14         8.69 o                         
   9   4   2         40.32         40.55         2.85 o                         
  10   4   2         12.81         12.11         2.82 o                         
  11   4   2         53.18         53.68         4.37 o                         
  12   4   2         47.29         47.56         3.97 o                         
  -9   5   2          6.86          5.01         3.48 o                         
  -8   5   2          9.22          5.91         2.25 o                         
  -7   5   2         97.96         93.38         4.79 o                         
  -6   5   2        414.31        397.18        10.79 o                         
  -5   5   2         59.31         41.93         3.15 o                         
  -4   5   2        973.33        969.51        30.11 o                         
  -3   5   2       4578.82       4859.09       167.45 o                         
  -2   5   2         10.29         40.31         6.04 o                         
  -1   5   2       1136.91       1151.00        41.39 o                         
   0   5   2        399.97        460.20        30.22 o                         
   1   5   2       4336.52       4780.41       102.23 o                         
   2   5   2       7818.43       8392.95       188.10 o                         
   3   5   2       8656.55       8855.22       362.14 o                         
   4   5   2        139.07        136.46        20.09 o                         
   5   5   2        641.93        558.33        28.21 o                         
   6   5   2          8.03          0.55         6.45 o                         
   7   5   2       1528.81       1481.66        29.63 o                         
   8   5   2       5024.43       5328.10        80.32 o                         
   9   5   2         99.84        109.84         4.60 o                         
  10   5   2       1045.74       1243.14        29.62 o                         
  11   5   2        719.26        880.41        22.34 o                         
  12   5   2         16.80         13.88         2.71 o                         
  -9   6   2        599.78        644.16        23.40 o                         
  -8   6   2        133.67        161.63         7.93 o                         
  -7   6   2       2489.01       2620.77        39.95 o                         
  -6   6   2        269.32        279.85         9.59 o                         
  -5   6   2        168.60        149.92         6.47 o                         
  -4   6   2        414.51        428.52        12.63 o                         
  -3   6   2        141.20        133.95        11.59 o                         
  -2   6   2        789.53        738.54        34.96 o                         
  -1   6   2        332.83        387.91        21.11 o                         
   0   6   2       4884.77       5642.67       135.49 o                         
   1   6   2        481.60        629.45        23.60 o                         
   2   6   2       1916.73       2601.93       115.96 o                         
   3   6   2       1347.38       1484.42        44.68 o                         
   4   6   2         74.70         94.26        10.00 o                         
   5   6   2       6801.99       7126.47       247.25 o                         
   6   6   2       4257.44       4003.97        78.65 o                         
   7   6   2       1173.87       1061.82        25.25 o                         
   8   6   2        684.62        754.12        24.40 o                         
   9   6   2         79.90         81.85         4.79 o                         
  10   6   2       1493.71       1617.71        42.79 o                         
  11   6   2         32.95         36.87         4.04 o                         
  12   6   2        685.16        826.51        19.55 o                         
  -9   7   2        327.92        310.73        13.92 o                         
  -8   7   2         50.08         61.28         4.83 o                         
  -7   7   2        577.24        624.72        21.27 o                         
  -6   7   2        470.03        471.71        15.44 o                         
  -5   7   2       2428.27       2485.84        43.84 o                         
  -4   7   2       4390.98       4205.52        54.39 o                         
  -3   7   2       1565.50       1516.63        22.93 o                         
  -2   7   2       1837.83       1864.70        41.56 o                         
  -1   7   2        962.19       1083.90        46.02 o                         
   0   7   2        680.68        684.91        27.38 o                         
   1   7   2        528.98        511.75        30.69 o                         
   2   7   2       1214.04       1265.72        43.36 o                         
   3   7   2        108.58         92.79        10.20 o                         
   4   7   2         99.53         93.34        11.59 o                         
   5   7   2       1744.69       1971.71        56.44 o                         
   6   7   2        103.67        132.87         7.09 o                         
   7   7   2        318.99        301.61         9.11 o                         
   8   7   2       4102.11       4026.50        70.65 o                         
   9   7   2         33.68         40.53         3.84 o                         
  10   7   2       1541.06       1860.56        32.15 o                         
  11   7   2        242.89        282.07         8.77 o                         
  12   7   2          0.88         -0.75         2.35 o                         
  -8   8   2          8.74          6.88         2.32 o                         
  -7   8   2       1075.30       1128.25        24.76 o                         
  -6   8   2        460.72        475.89        16.54 o                         
  -5   8   2        237.61        246.17         9.79 o                         
  -4   8   2         80.80         84.25         4.90 o                         
  -3   8   2       1845.71       1811.98        33.99 o                         
  -2   8   2      14342.79      14416.49       167.21 o                         
  -1   8   2       1537.15       1485.14        29.17 o                         
   0   8   2      10363.82      10174.40       159.05 o                         
   1   8   2       3688.83       3907.22       163.86 o                         
   2   8   2          7.65         15.76         6.61 o                         
   3   8   2        439.32        399.24        23.33 o                         
   4   8   2          2.28          7.32         2.22 o                         
   5   8   2       1320.57       1295.94        22.84 o                         
   6   8   2        613.72        624.52        14.22 o                         
   7   8   2         78.49         93.99         5.81 o                         
   8   8   2         39.07         50.43         3.67 o                         
   9   8   2        137.20        138.38         7.36 o                         
  10   8   2        152.52        147.19         6.54 o                         
  11   8   2        259.59        288.70         7.93 o                         
  12   8   2        285.66        217.58         7.89 o                         
  -7   9   2        424.13        418.01        11.87 o                         
  -6   9   2         18.60         15.21         2.93 o                         
  -5   9   2        929.47        918.99        20.65 o                         
  -4   9   2       2710.33       2703.71        40.21 o                         
  -3   9   2        152.90        158.41         7.35 o                         
  -2   9   2       1428.85       1361.75        26.56 o                         
  -1   9   2          4.06         10.70         2.44 o                         
   0   9   2       2143.22       2179.99        47.33 o                         
   1   9   2       6616.80       6543.72        93.76 o                         
   2   9   2       3234.29       3382.46        48.64 o                         
   3   9   2      14937.70      15266.66       179.36 o                         
   4   9   2       1047.98       1176.08        25.15 o                         
   5   9   2         74.35         86.89         6.36 o                         
   6   9   2         26.80         49.47         4.09 o                         
   7   9   2        196.29        188.30         7.27 o                         
   8   9   2       1323.25       1482.93        26.11 o                         
   9   9   2         10.01         10.36         2.94 o                         
  10   9   2        766.11        831.89        18.55 o                         
  11   9   2         55.71         64.42         4.00 o                         
  -6  10   2        236.32        235.88         8.40 o                         
  -5  10   2         26.34         23.97         3.13 o                         
  -4  10   2        147.47        137.49         6.61 o                         
  -3  10   2         11.94         10.38         2.51 o                         
  -2  10   2        567.03        533.00        14.60 o                         
  -1  10   2        571.69        555.82        14.74 o                         
   0  10   2       2911.72       2859.02        53.78 o                         
   1  10   2       1559.95       1501.61        32.62 o                         
   2  10   2         23.73         37.76         4.76 o                         
   3  10   2        983.83       1135.04        23.97 o                         
   4  10   2         91.67         84.04         6.94 o                         
   5  10   2       9791.73      10102.98       126.79 o                         
   6  10   2       5672.15       5929.17        90.51 o                         
   7  10   2       1154.62       1168.23        22.47 o                         
   8  10   2       1173.20       1146.95        24.63 o                         
   9  10   2         16.29         16.66         3.00 o                         
  10  10   2        242.08        262.58         8.99 o                         
  11  10   2        199.33        203.56        10.37 o                         
  -5  11   2        146.21        139.01         6.24 o                         
  -4  11   2       1284.02       1348.67        29.99 o                         
  -3  11   2         29.73         30.13         3.75 o                         
  -2  11   2         83.49         79.82         6.93 o                         
  -1  11   2         11.23          2.85         3.23 o                         
   0  11   2         98.15         73.89         6.52 o                         
   1  11   2          0.71         11.82         3.07 o                         
   2  11   2        520.51        453.52        15.47 o                         
   3  11   2        597.55        597.69        17.87 o                         
   4  11   2          0.07          2.17         3.02 o                         
   5  11   2        308.68        307.00        10.76 o                         
   6  11   2        522.39        539.31        18.88 o                         
   7  11   2          2.53          7.27         2.41 o                         
   8  11   2       2350.26       2372.92        47.42 o                         
   9  11   2        127.68        122.65         5.79 o                         
  10  11   2        875.60        846.02        27.64 o                         
  11  11   2        126.60         88.07         6.40 o                         
  -4  12   2        102.88         88.75         4.99 o                         
  -3  12   2          1.93          7.23         2.50 o                         
  -2  12   2       2804.82       2905.55        48.74 o                         
  -1  12   2       1960.30       2017.80        43.42 o                         
   0  12   2        564.32        631.68        20.71 o                         
   1  12   2       1974.02       2082.10        44.67 o                         
   2  12   2        290.46        329.68        16.14 o                         
   3  12   2        678.83        648.30        20.94 o                         
   4  12   2         11.80         14.02         3.57 o                         
   5  12   2        159.89        164.24         8.22 o                         
   6  12   2        165.81        165.48         7.94 o                         
   7  12   2        113.28        120.20         6.02 o                         
   8  12   2        172.29        153.20         7.02 o                         
   9  12   2        202.15        156.17         8.34 o                         
  10  12   2        246.82        203.78        16.12 o                         
  -3  13   2        519.35        452.32        15.25 o                         
  -2  13   2         53.67         54.04         4.09 o                         
  -1  13   2         17.82         28.42         3.23 o                         
   0  13   2       1385.21       1451.21        32.65 o                         
   1  13   2       4603.17       4956.37        89.45 o                         
   2  13   2         44.53         49.12         4.94 o                         
   3  13   2       6340.36       7048.79       115.28 o                         
   4  13   2       1047.79       1140.24        28.43 o                         
   5  13   2         12.96         13.52         3.12 o                         
   6  13   2          2.67          4.56         2.20 o                         
   7  13   2        580.62        547.57        14.81 o                         
   8  13   2        125.96        118.54         5.55 o                         
   9  13   2          2.82          1.47         1.64 o                         
  -1  14   2       1156.46       1060.22        35.53 o                         
   0  14   2        583.99        601.56        16.15 o                         
   1  14   2       1332.34       1434.73        27.20 o                         
   2  14   2         13.17         12.14         2.38 o                         
   3  14   2        980.60       1126.67        23.65 o                         
   4  14   2        714.31        755.42        17.84 o                         
   5  14   2       2079.69       2190.87        42.50 o                         
   6  14   2       3804.81       3874.63        56.04 o                         
   7  14   2        181.98        156.96         7.42 o                         
   8  14   2        531.86        344.73        40.37 o                         
   1  15   2       1042.70        996.16        33.42 o                         
   2  15   2         43.39         46.10         3.60 o                         
   3  15   2       1887.92       1906.01        55.77 o                         
   4  15   2        711.87        711.63        18.01 o                         
   5  15   2        138.71        124.56         6.59 o                         
   6  15   2        179.14        115.10         9.58 o                         
  -6 -14   3        558.45        450.82        15.60 o                         
  -5 -14   3          0.36          1.83         1.68 o                         
  -4 -14   3        110.00        106.25        11.28 o                         
  -3 -14   3        333.21        337.02        13.80 o                         
  -2 -14   3        120.44        137.28        11.61 o                         
  -1 -14   3        995.45        793.76       112.84 o                         
  -8 -13   3        236.55        182.73        14.31 o                         
  -7 -13   3        234.88        239.14         9.22 o                         
  -6 -13   3        409.67        376.69        11.84 o                         
  -5 -13   3        421.40        446.16        15.05 o                         
  -4 -13   3        332.93        326.22        14.61 o                         
  -3 -13   3        126.25        127.15        10.00 o                         
  -2 -13   3        169.79        172.37         8.35 o                         
  -1 -13   3        150.64        135.59         8.72 o                         
   0 -13   3         37.10         46.59         6.13 o                         
   1 -13   3         42.20         32.71         3.83 o                         
   2 -13   3         31.45         15.50         3.60 o                         
  -9 -12   3        341.53        215.62        12.20 o                         
  -8 -12   3       1680.26       1695.62        66.35 o                         
  -7 -12   3        480.57        471.42        14.18 o                         
  -6 -12   3       1366.95       1503.01        40.91 o                         
  -5 -12   3          3.25         10.89         3.10 o                         
  -4 -12   3         24.38         26.31         4.11 o                         
  -3 -12   3       2277.62       2436.61        45.96 o                         
  -2 -12   3        187.79        205.01         9.98 o                         
  -1 -12   3       2532.07       2943.44        81.17 o                         
   0 -12   3        339.72        369.40        16.72 o                         
   1 -12   3        317.53        341.95        14.04 o                         
   2 -12   3          1.95          2.96         2.29 o                         
   3 -12   3         71.56         53.78         4.18 o                         
 -10 -11   3        259.37        185.43        10.23 o                         
  -9 -11   3         17.26         17.13         2.35 o                         
  -8 -11   3         70.61         51.49         3.75 o                         
  -7 -11   3         93.56        108.51         8.46 o                         
  -6 -11   3       1777.84       1851.55        32.03 o                         
  -5 -11   3       3524.02       3684.53        66.29 o                         
  -4 -11   3        835.94        928.41        25.88 o                         
  -3 -11   3       3925.23       4194.79        65.27 o                         
  -2 -11   3         41.55         37.75         3.92 o                         
  -1 -11   3        134.49        117.99         7.13 o                         
   0 -11   3       1970.54       2017.69        43.23 o                         
   1 -11   3       1346.24       1404.30        32.08 o                         
   2 -11   3       2910.04       2973.87        57.41 o                         
   3 -11   3          7.14          6.83         2.55 o                         
   4 -11   3        594.83        561.07        14.04 o                         
 -11 -10   3         22.35         16.99         3.60 o                         
 -10 -10   3          0.57          1.40         1.61 o                         
  -9 -10   3         79.84         77.91         4.40 o                         
  -8 -10   3          0.97          3.09         2.19 o                         
  -7 -10   3        263.44        233.27         8.72 o                         
  -6 -10   3        410.79        467.46        13.42 o                         
  -5 -10   3         25.84         23.48         3.64 o                         
  -4 -10   3       1425.04       1422.72        27.71 o                         
  -3 -10   3       1399.98       1453.50        28.73 o                         
  -2 -10   3        126.69        133.75         6.54 o                         
  -1 -10   3       7428.19       7539.31        93.16 o                         
   0 -10   3       1903.30       1913.10        38.27 o                         
   1 -10   3        581.58        591.47        15.62 o                         
   2 -10   3          1.56         12.80         2.78 o                         
   3 -10   3         86.01         79.25         6.70 o                         
   4 -10   3       1844.67       1924.48        43.88 o                         
   5 -10   3       1198.57       1159.20        27.24 o                         
   6 -10   3        369.79        211.25        14.27 o                         
 -11  -9   3        520.63        484.96        16.87 o                         
 -10  -9   3         82.00         74.21         4.00 o                         
  -9  -9   3         97.25         86.32         5.05 o                         
  -8  -9   3          7.43         10.77         2.45 o                         
  -7  -9   3        630.40        648.71        17.68 o                         
  -6  -9   3        562.12        554.21        16.85 o                         
  -5  -9   3       1585.64       1649.67        33.05 o                         
  -4  -9   3        951.82        932.73        24.79 o                         
  -3  -9   3        227.30        182.39         9.04 o                         
  -2  -9   3        206.30        236.85         9.12 o                         
  -1  -9   3       1260.59       1338.23        25.36 o                         
   0  -9   3         97.82        105.70         5.37 o                         
   1  -9   3          4.38          8.93         2.43 o                         
   2  -9   3       6731.77       6916.90       103.49 o                         
   3  -9   3         48.15         56.32         4.17 o                         
   4  -9   3        548.19        549.47        15.81 o                         
   5  -9   3        238.69        248.05         9.29 o                         
   6  -9   3         30.26         30.92         4.87 o                         
 -11  -8   3         15.28         19.97         2.83 o                         
 -10  -8   3       1301.78       1373.18        23.67 o                         
  -9  -8   3         37.57         43.39         3.65 o                         
  -8  -8   3       4254.33       4144.03        83.80 o                         
  -7  -8   3       1327.50       1338.13        24.21 o                         
  -6  -8   3       1569.86       1594.21        29.96 o                         
  -5  -8   3        108.63        131.18         6.51 o                         
  -4  -8   3         29.39         34.27         4.37 o                         
  -3  -8   3        651.38        575.86        17.62 o                         
  -2  -8   3        607.56        621.35        16.03 o                         
  -1  -8   3        214.63        193.71         8.86 o                         
   0  -8   3        678.49        639.04        14.32 o                         
   1  -8   3        267.60        269.09        12.19 o                         
   2  -8   3         39.49         43.01         3.73 o                         
   3  -8   3        154.89        164.96         7.16 o                         
   4  -8   3        253.74        273.48         9.92 o                         
   5  -8   3       1429.34       1506.65        29.15 o                         
   6  -8   3        291.14        326.89        11.63 o                         
   7  -8   3        333.50        343.49        18.73 o                         
 -12  -7   3        179.75        126.90         5.26 o                         
 -11  -7   3        334.52        385.48        13.74 o                         
 -10  -7   3        113.20        129.61         5.97 o                         
  -9  -7   3         15.11         13.64         2.76 o                         
  -8  -7   3          2.22          9.50         2.52 o                         
  -7  -7   3        962.41        942.82        22.68 o                         
  -6  -7   3       3339.01       3226.96        46.71 o                         
  -5  -7   3      13185.69      12996.67       185.00 o                         
  -4  -7   3          1.35         15.39         4.60 o                         
  -3  -7   3       4892.81       5019.69       220.10 o                         
  -2  -7   3       3223.34       3964.15       132.95 o                         
  -1  -7   3         33.59         43.65        15.49 o                         
   0  -7   3       3670.70       3767.63       155.70 o                         
   1  -7   3       1174.32       1158.74        21.62 o                         
   2  -7   3       1844.11       1793.99        29.51 o                         
   3  -7   3         14.77         15.27         2.31 o                         
   4  -7   3       3272.05       3349.83        46.64 o                         
   5  -7   3        407.06        430.41        12.33 o                         
   6  -7   3          5.05          5.12         2.47 o                         
   7  -7   3        170.04        183.47         9.03 o                         
   8  -7   3          0.56         -0.03         2.12 o                         
 -12  -6   3          0.68          5.36         1.80 o                         
 -11  -6   3         65.06         72.51         3.99 o                         
 -10  -6   3        389.74        419.05        12.38 o                         
  -9  -6   3         49.29         59.78         4.67 o                         
  -8  -6   3       1941.43       1946.80        41.46 o                         
  -7  -6   3       1415.56       1350.60        38.67 o                         
  -6  -6   3        232.87        207.76        10.63 o                         
  -5  -6   3        154.87        154.10        12.97 o                         
  -4  -6   3        244.42        233.90        44.60 o                         
  -3  -6   3       7192.90       7336.58       319.64 o                         
  -2  -6   3       3227.15       3431.92       117.07 o                         
  -1  -6   3       9710.14      10107.61       332.35 o                         
   0  -6   3      12421.56      13893.21       344.67 o                         
   1  -6   3         52.02         37.33         9.47 o                         
   2  -6   3          2.61         15.84         3.25 o                         
   3  -6   3       2363.37       2154.15        32.27 o                         
   4  -6   3       1936.58       1976.20        30.59 o                         
   5  -6   3       2322.83       2261.19        35.91 o                         
   6  -6   3        648.83        660.66        15.16 o                         
   7  -6   3        994.76        997.44        22.68 o                         
   8  -6   3        215.90        205.63        17.06 o                         
   9  -6   3        128.94        118.63        12.05 o                         
 -12  -5   3        388.42        418.42        12.95 o                         
 -11  -5   3          0.46          1.49         2.04 o                         
 -10  -5   3         79.02         84.07         5.04 o                         
  -9  -5   3         55.40         55.03         3.91 o                         
  -8  -5   3        384.82        373.44        10.26 o                         
  -7  -5   3         48.51         60.01         3.91 o                         
  -6  -5   3        200.30        195.30         8.33 o                         
  -5  -5   3       2414.44       2318.21        79.38 o                         
  -4  -5   3        381.39        336.05        23.78 o                         
  -3  -5   3       1427.83       1537.73        74.53 o                         
  -2  -5   3       3482.35       3821.47       120.02 o                         
  -1  -5   3       2363.91       2666.49        92.00 o                         
   0  -5   3       7102.16       7931.15       688.56 o                         
   1  -5   3        400.28        393.59        35.83 o                         
   2  -5   3      23492.29      21557.12       556.97 o                         
   3  -5   3       2905.16       2539.34       113.44 o                         
   4  -5   3       3832.23       3700.42        53.93 o                         
   5  -5   3        346.63        337.17         8.19 o                         
   6  -5   3        108.31        123.59         5.19 o                         
   7  -5   3       3801.94       3896.68        56.40 o                         
   8  -5   3          1.51          5.30         2.84 o                         
   9  -5   3        535.45        551.30        22.01 o                         
 -12  -4   3          7.64         14.34         3.78 o                         
 -11  -4   3        189.17        206.95         7.57 o                         
 -10  -4   3        494.24        519.87        12.25 o                         
  -9  -4   3        436.34        436.41         9.64 o                         
  -8  -4   3       1980.46       1905.77        36.89 o                         
  -7  -4   3       2191.48       2055.57        32.82 o                         
  -6  -4   3        389.66        319.78        18.29 o                         
  -5  -4   3        261.33        341.29        17.61 o                         
  -4  -4   3        102.13        120.93        12.63 o                         
  -3  -4   3          8.68         15.65         6.17 o                         
  -2  -4   3         40.21        120.79        14.28 o                         
  -1  -4   3         13.21         12.35         6.90 o                         
   0  -4   3       4195.93       4055.70       149.30 o                         
   1  -4   3       1777.84       1758.71       105.35 o                         
   2  -4   3         87.26         91.56        13.24 o                         
   3  -4   3        312.59        269.02        27.54 o                         
   4  -4   3       4833.42       4586.79       134.66 o                         
   5  -4   3      12228.45      11416.21       165.47 o                         
   6  -4   3        722.87        768.78        12.77 o                         
   7  -4   3       3407.50       3485.98        47.12 o                         
   8  -4   3         23.23         23.47         3.00 o                         
   9  -4   3         26.52         39.97         5.62 o                         
 -12  -3   3       1305.83       1495.69        35.18 o                         
 -11  -3   3        121.24        139.13         7.80 o                         
 -10  -3   3       1092.08       1253.33        20.93 o                         
  -9  -3   3        826.47        795.58        15.57 o                         
  -8  -3   3        312.17        312.59         8.54 o                         
  -7  -3   3       2075.65       2023.97        27.79 o                         
  -6  -3   3       1920.94       1847.90        60.39 o                         
  -5  -3   3      17811.50      16740.37       312.32 o                         
  -4  -3   3         74.94         73.01        11.68 o                         
  -3  -3   3       6928.86       7012.34       181.20 o                         
  -2  -3   3        781.94        976.26        69.27 o                         
  -1  -3   3       3097.38       3376.29        98.95 o                         
   0  -3   3       6043.07       7053.07       443.06 o                         
   1  -3   3          1.89          1.23         1.17 o                         
   2  -3   3         24.78         42.76         7.46 o                         
   3  -3   3        372.60        370.49        24.41 o                         
   4  -3   3        655.95        569.06        65.71 o                         
   5  -3   3         45.79         37.87         2.44 o                         
   6  -3   3         10.08         14.75         1.67 o                         
   7  -3   3       2838.48       2910.31        32.64 o                         
   8  -3   3        837.41        879.79        16.51 o                         
   9  -3   3       1577.33       1761.92        45.73 o                         
 -12  -2   3         10.53         13.15         3.65 o                         
 -11  -2   3        346.07        372.90        11.28 o                         
 -10  -2   3          3.51          9.12         2.29 o                         
  -9  -2   3        590.52        555.80        10.85 o                         
  -8  -2   3       8539.16       8803.23       157.99 o                         
  -7  -2   3       3853.98       3556.56        43.93 o                         
  -6  -2   3         51.10         42.68         6.02 o                         
  -5  -2   3         33.41         40.70         5.80 o                         
  -4  -2   3        178.41        166.51        13.73 o                         
  -3  -2   3      13910.93      13657.14       329.15 o                         
  -2  -2   3      26612.60      26641.21       617.34 o                         
  -1  -2   3      14111.93      13747.06       396.78 o                         
   0  -2   3      28373.58      29846.04      1194.32 o                         
   1  -2   3         38.36         25.55         5.57 o                         
   2  -2   3         99.92         82.68        12.98 o                         
   3  -2   3         66.81         33.27         7.57 o                         
   4  -2   3       1752.99       2200.16       176.73 o                         
   5  -2   3        716.34        783.79        82.87 o                         
   6  -2   3        123.24        119.98         3.44 o                         
   7  -2   3        354.44        358.61         7.00 o                         
   8  -2   3         65.51         59.28         3.21 o                         
   9  -2   3          3.91          9.65         2.28 o                         
  10  -2   3         84.01         92.70        10.86 o                         
 -12  -1   3        265.38        315.83        21.76 o                         
 -11  -1   3         88.91        104.24         6.04 o                         
 -10  -1   3          0.76         -0.34         2.13 o                         
  -9  -1   3          9.54          8.07         1.81 o                         
  -8  -1   3        539.96        512.46        10.88 o                         
  -7  -1   3        587.20        531.11        10.78 o                         
  -6  -1   3         73.68         90.27        13.29 o                         
  -5  -1   3      26072.20      24965.45       611.23 o                         
  -4  -1   3         11.95         19.18         4.71 o                         
  -3  -1   3       1841.59       1524.16        46.31 o                         
  -2  -1   3       7999.24       7741.97       163.76 o                         
  -1  -1   3        840.24        783.66        27.12 o                         
   0  -1   3      25222.64      24258.60       680.75 o                         
   1  -1   3        707.79        717.55        32.07 o                         
   2  -1   3      39371.17      37495.80       878.79 o                         
   3  -1   3       4565.11       4280.14        90.70 o                         
   4  -1   3       1832.56       1755.27        50.95 o                         
   5  -1   3       1374.87       1687.30        91.77 o                         
   6  -1   3         13.25          9.79         1.38 o                         
   7  -1   3       3363.42       3416.54        38.43 o                         
   8  -1   3         72.18         82.17         3.47 o                         
   9  -1   3         39.26         46.84         3.31 o                         
  10  -1   3        181.88        225.81        13.73 o                         
 -12   0   3         11.22         -5.16         5.85 o                         
 -11   0   3         11.62         12.35         3.01 o                         
 -10   0   3        201.15        223.49         7.32 o                         
  -9   0   3        435.86        447.12         9.65 o                         
  -8   0   3        194.94        189.55         5.63 o                         
  -7   0   3         33.06         34.38         2.22 o                         
  -6   0   3          1.22          6.65         4.64 o                         
  -5   0   3        167.31        183.33        11.56 o                         
  -4   0   3       1505.59       1625.04        59.91 o                         
  -3   0   3       4384.47       4092.26        95.26 o                         
  -2   0   3      11549.82      10824.82       258.49 o                         
  -1   0   3       1242.31       1081.61        31.89 o                         
   0   0   3         71.33         81.02        23.15 o                         
   1   0   3        107.92        111.79         7.10 o                         
   2   0   3        357.62        404.28        20.61 o                         
   3   0   3       4178.39       4144.10       109.22 o                         
   4   0   3       2819.16       2776.61        73.79 o                         
   5   0   3      26751.30      26113.43       531.81 o                         
   6   0   3         24.72         15.97         5.08 o                         
   7   0   3       2146.03       2186.91        24.03 o                         
   8   0   3        607.59        625.15         9.89 o                         
   9   0   3        127.61        135.14         4.43 o                         
  10   0   3        388.01        453.68        16.17 o                         
  11   0   3        117.59        194.76        19.05 o                         
 -11   1   3          0.50          4.04         2.51 o                         
 -10   1   3        638.98        690.26        23.31 o                         
  -9   1   3        272.67        258.79         8.05 o                         
  -8   1   3         46.47         41.17         2.77 o                         
  -7   1   3       1780.94       1754.50        23.88 o                         
  -6   1   3        207.29        245.32        20.62 o                         
  -5   1   3       6055.18       5766.57       172.79 o                         
  -4   1   3        765.54        763.14        29.48 o                         
  -3   1   3        154.32        211.98        14.78 o                         
  -2   1   3       1521.16       1483.55        56.69 o                         
  -1   1   3       1247.49       1216.84        44.28 o                         
   0   1   3      13508.05      12294.37       493.64 o                         
   1   1   3       1448.15       1264.63        45.36 o                         
   2   1   3        740.79        711.19        47.03 o                         
   3   1   3       4863.32       4531.66        91.89 o                         
   4   1   3          3.84         23.88         4.13 o                         
   5   1   3         52.51         57.00         6.83 o                         
   6   1   3        121.87        119.25        13.10 o                         
   7   1   3       4413.83       4356.57        36.75 o                         
   8   1   3       1060.87       1107.87        13.62 o                         
   9   1   3       1871.46       2103.44        23.78 o                         
  10   1   3       1042.59       1341.31        25.04 o                         
  11   1   3         16.82         15.45         4.76 o                         
 -11   2   3          9.55         16.76         6.68 o                         
 -10   2   3       1406.31       1508.25        66.07 o                         
  -9   2   3       1492.21       1550.82        41.66 o                         
  -8   2   3       1184.22       1193.95        18.14 o                         
  -7   2   3       6110.19       5962.75        90.22 o                         
  -6   2   3        180.34        175.79         5.18 o                         
  -5   2   3        345.91        416.08        33.41 o                         
  -4   2   3         32.14         21.96         4.04 o                         
  -3   2   3       3856.14       3444.31       154.56 o                         
  -2   2   3      13337.99      11541.59       877.41 o                         
  -1   2   3       1746.83       1440.44       199.96 o                         
   0   2   3       8740.78       8487.70       345.89 o                         
   1   2   3       1038.78        984.44        48.24 o                         
   2   2   3        751.78        709.54        51.36 o                         
   3   2   3        317.74        310.19        22.56 o                         
   4   2   3        251.48        269.50        13.96 o                         
   5   2   3        127.12         92.14         7.54 o                         
   6   2   3        605.90        627.05        26.41 o                         
   7   2   3        422.92        412.74         7.21 o                         
   8   2   3          4.24          4.65         1.56 o                         
   9   2   3        159.14        156.67         5.55 o                         
  10   2   3        710.12        798.51        15.26 o                         
  11   2   3          1.03          3.92         3.09 o                         
  12   2   3       1026.82       1451.08        67.23 o                         
 -11   3   3         34.84         33.43         6.29 o                         
 -10   3   3        485.05        465.00        23.60 o                         
  -9   3   3         27.71         15.42         2.94 o                         
  -8   3   3        144.43        142.61         6.23 o                         
  -7   3   3       1727.74       1669.16        23.48 o                         
  -6   3   3         66.89         79.39         4.54 o                         
  -5   3   3      10998.33      10250.07       343.66 o                         
  -4   3   3       5978.03       5663.77       158.65 o                         
  -3   3   3        899.90        632.64        36.79 o                         
  -2   3   3       1472.97       1387.21        78.73 o                         
  -1   3   3        324.65        328.27        27.89 o                         
   0   3   3      21979.42      20368.98       571.70 o                         
   1   3   3       9895.33       9742.03       414.44 o                         
   2   3   3      16959.57      16799.06      1017.68 o                         
   3   3   3       5784.42       5735.14       197.18 o                         
   4   3   3        173.31        233.47        12.87 o                         
   5   3   3       2214.24       2272.23        55.23 o                         
   6   3   3        241.52        279.65        15.08 o                         
   7   3   3        363.38        346.08         6.44 o                         
   8   3   3         84.25         76.89         3.25 o                         
   9   3   3        231.22        243.35         6.09 o                         
  10   3   3        221.99        261.83         7.50 o                         
  11   3   3          0.02          1.18         2.90 o                         
  12   3   3          0.22         -3.84         5.59 o                         
 -10   4   3         14.50         15.79         6.12 o                         
  -9   4   3         96.92         99.49         6.18 o                         
  -8   4   3         15.55         13.52         2.40 o                         
  -7   4   3        616.58        626.95        13.92 o                         
  -6   4   3        309.89        287.59         7.70 o                         
  -5   4   3        314.57        322.93         8.84 o                         
  -4   4   3          2.15         15.96         5.61 o                         
  -3   4   3       3177.24       3028.93        86.58 o                         
  -2   4   3      12148.88      10299.24       273.20 o                         
  -1   4   3         16.66         27.98         6.80 o                         
   0   4   3      18632.54      18237.09       496.24 o                         
   1   4   3         24.65         40.82         8.53 o                         
   2   4   3        284.84        327.56        24.75 o                         
   3   4   3       7918.72       8031.98       210.81 o                         
   4   4   3          8.35          7.68         3.70 o                         
   5   4   3      18453.73      16977.51       384.60 o                         
   6   4   3        985.85        958.78        36.72 o                         
   7   4   3       1825.03       1836.67        23.32 o                         
   8   4   3        848.53        901.96        13.47 o                         
   9   4   3         34.42         34.97         2.63 o                         
  10   4   3        173.26        194.83         6.69 o                         
  11   4   3         13.44         15.65         2.55 o                         
  12   4   3          8.10         10.82         5.37 o                         
 -10   5   3        159.61        174.55        11.37 o                         
  -9   5   3        104.05        117.22         6.26 o                         
  -8   5   3         15.59         10.90         2.42 o                         
  -7   5   3         47.21         48.67         3.61 o                         
  -6   5   3         28.95         38.01         3.25 o                         
  -5   5   3        642.63        586.25        12.89 o                         
  -4   5   3         11.66          9.56         2.01 o                         
  -3   5   3        825.42        836.37        45.86 o                         
  -2   5   3       1231.22       1223.06        52.99 o                         
  -1   5   3        565.42        652.45        31.27 o                         
   0   5   3       1075.41        862.22        34.37 o                         
   1   5   3       2470.19       2390.27        94.18 o                         
   2   5   3       8747.24       9304.50       318.58 o                         
   3   5   3      18737.60      18386.19       375.78 o                         
   4   5   3       1466.14       1538.33        41.00 o                         
   5   5   3        791.32        830.72        30.04 o                         
   6   5   3        236.66        240.95        15.91 o                         
   7   5   3       3293.04       3147.43        42.38 o                         
   8   5   3       1884.00       1916.86        30.69 o                         
   9   5   3        197.43        203.34         6.04 o                         
  10   5   3       1088.36       1241.10        25.01 o                         
  11   5   3          8.76          6.69         2.59 o                         
  12   5   3          5.68          6.60         2.22 o                         
  -9   6   3        943.54       1032.51        25.12 o                         
  -8   6   3         28.94         37.18         3.45 o                         
  -7   6   3       2631.21       2683.75        44.81 o                         
  -6   6   3        166.23        150.56         6.58 o                         
  -5   6   3         78.48         77.62         4.07 o                         
  -4   6   3        265.35        240.37         7.22 o                         
  -3   6   3        361.20        299.39        17.64 o                         
  -2   6   3       2474.41       2330.41        61.90 o                         
  -1   6   3         57.47         75.25         7.71 o                         
   0   6   3       1267.07       1309.83        40.54 o                         
   1   6   3        502.06        589.27        24.26 o                         
   2   6   3        106.10        123.07        13.03 o                         
   3   6   3        163.58        132.40        16.79 o                         
   4   6   3        422.83        467.60        28.02 o                         
   5   6   3       5903.33       5806.67       190.92 o                         
   6   6   3        459.44        442.35        18.66 o                         
   7   6   3       1766.28       1689.45        25.85 o                         
   8   6   3          5.68         13.83         2.83 o                         
   9   6   3         27.04         20.04         2.40 o                         
  10   6   3        475.39        562.55        12.48 o                         
  11   6   3        137.52        166.92         7.41 o                         
  12   6   3        603.75        744.33        22.41 o                         
  -9   7   3        248.19        166.85        30.11 o                         
  -8   7   3         35.30         38.54         4.12 o                         
  -7   7   3       1110.25       1152.00        27.28 o                         
  -6   7   3        290.91        297.47         9.84 o                         
  -5   7   3       3703.83       3761.44        61.57 o                         
  -4   7   3       2440.74       2239.91        30.56 o                         
  -3   7   3       1726.16       1586.99        23.58 o                         
  -2   7   3       1525.43       1587.14        45.35 o                         
  -1   7   3         28.57         35.71         8.73 o                         
   0   7   3       4240.05       4083.36        95.91 o                         
   1   7   3       4598.41       4900.75       138.89 o                         
   2   7   3        356.83        289.90        19.26 o                         
   3   7   3       3110.67       3246.31        94.10 o                         
   4   7   3        210.75        192.79        22.20 o                         
   5   7   3         20.54         14.07         7.01 o                         
   6   7   3        306.32        316.32        10.86 o                         
   7   7   3          4.15          8.79         1.97 o                         
   8   7   3        557.03        570.90        14.79 o                         
   9   7   3          6.22          5.82         2.33 o                         
  10   7   3        163.07        196.30         8.32 o                         
  11   7   3          8.59          2.49         2.03 o                         
  12   7   3         48.96         35.97         5.16 o                         
  -8   8   3         41.27         42.50         4.65 o                         
  -7   8   3        635.11        639.77        20.90 o                         
  -6   8   3        159.97        154.84         7.72 o                         
  -5   8   3        167.76        174.46         7.71 o                         
  -4   8   3       1669.29       1625.52        25.84 o                         
  -3   8   3        263.01        237.26         9.38 o                         
  -2   8   3      13118.90      12854.78       158.88 o                         
  -1   8   3       1575.89       1535.36        32.50 o                         
   0   8   3       8141.25       7712.19       155.95 o                         
   1   8   3       1467.07       1400.65        52.17 o                         
   2   8   3         97.86        101.09        12.51 o                         
   3   8   3       1970.18       2022.82        75.07 o                         
   4   8   3        110.08        117.15         9.66 o                         
   5   8   3       5227.86       5338.95        75.99 o                         
   6   8   3       1496.35       1527.36        31.29 o                         
   7   8   3        652.99        679.14        20.74 o                         
   8   8   3          3.34          4.65         1.98 o                         
   9   8   3          0.24          4.70         2.67 o                         
  10   8   3        243.78        256.88         8.38 o                         
  11   8   3         76.40         73.39         3.92 o                         
  12   8   3         13.58         10.18         2.23 o                         
  -7   9   3         49.36         53.48         4.69 o                         
  -6   9   3          6.78          6.61         2.36 o                         
  -5   9   3        207.63        218.02        11.43 o                         
  -4   9   3        703.51        686.03        16.62 o                         
  -3   9   3          8.72         13.57         2.72 o                         
  -2   9   3        312.68        306.93        12.56 o                         
  -1   9   3        112.31        130.22         7.08 o                         
   0   9   3       4098.05       3797.14        65.14 o                         
   1   9   3       6498.57       6206.17        94.26 o                         
   2   9   3       2536.16       2753.95        48.35 o                         
   3   9   3      12379.44      12426.77       148.89 o                         
   4   9   3         14.79         17.00         3.11 o                         
   5   9   3          2.24          6.37         3.01 o                         
   6   9   3        285.93        288.46         9.30 o                         
   7   9   3       1302.49       1279.72        27.33 o                         
   8   9   3       3615.04       3653.19        61.11 o                         
   9   9   3          0.49          0.24         2.61 o                         
  10   9   3        740.18        850.61        20.99 o                         
  11   9   3         27.84         30.97         3.14 o                         
  -6  10   3        221.76        192.25         8.06 o                         
  -5  10   3         32.36         27.92         3.91 o                         
  -4  10   3        299.74        285.56        11.44 o                         
  -3  10   3         27.60         17.30         3.13 o                         
  -2  10   3        177.51        187.08         8.51 o                         
  -1  10   3          9.13         11.84         2.92 o                         
   0  10   3         45.10         82.45         7.41 o                         
   1  10   3        427.04        387.92        17.46 o                         
   2  10   3        109.57        104.57         8.44 o                         
   3  10   3       2986.91       3117.48        49.07 o                         
   4  10   3         77.52         91.26         6.29 o                         
   5  10   3      10350.58      10696.02       133.32 o                         
   6  10   3       5162.56       5221.26        76.39 o                         
   7  10   3        349.40        332.74        10.91 o                         
   8  10   3        139.27        148.93         7.73 o                         
   9  10   3         80.22         71.76         4.69 o                         
  10  10   3        475.17        470.11        18.90 o                         
  11  10   3        437.64        399.10        16.70 o                         
  -5  11   3        858.06        822.69        19.96 o                         
  -4  11   3       2879.49       2881.12        54.06 o                         
  -3  11   3          4.81          6.07         2.57 o                         
  -2  11   3        580.45        544.24        21.15 o                         
  -1  11   3          6.56          2.80         2.84 o                         
   0  11   3        309.68        288.84        13.03 o                         
   1  11   3          3.37          5.85         3.30 o                         
   2  11   3         39.12         41.89         4.66 o                         
   3  11   3        238.79        242.83        11.73 o                         
   4  11   3         22.72         10.27         2.68 o                         
   5  11   3        341.20        348.11        11.45 o                         
   6  11   3        584.58        616.31        17.28 o                         
   7  11   3       1088.06       1072.01        22.37 o                         
   8  11   3       1699.41       1578.52        41.89 o                         
   9  11   3          2.40          2.00         2.06 o                         
  10  11   3       1262.78       1166.18        38.63 o                         
  11  11   3        282.75        172.04        12.81 o                         
  -4  12   3        327.53        288.39         9.79 o                         
  -3  12   3        179.48        185.99         8.99 o                         
  -2  12   3       5582.79       5701.94       100.62 o                         
  -1  12   3       2181.29       2329.69        58.75 o                         
   0  12   3       2657.31       2628.29        57.70 o                         
   1  12   3        622.53        662.00        24.82 o                         
   2  12   3         92.69        100.34         7.70 o                         
   3  12   3        970.09        977.31        33.55 o                         
   4  12   3        109.22        116.98         7.04 o                         
   5  12   3         22.67         38.46         4.53 o                         
   6  12   3         36.55         43.02         4.28 o                         
   7  12   3          8.30          7.71         2.31 o                         
   8  12   3        142.33        135.45         6.84 o                         
   9  12   3          0.72          1.42         1.98 o                         
  10  12   3        494.63        378.35        39.53 o                         
  -3  13   3         33.07         30.63         3.03 o                         
  -2  13   3        145.13        157.09         7.67 o                         
  -1  13   3        186.58        199.99        10.78 o                         
   0  13   3       1191.09       1248.60        32.92 o                         
   1  13   3       4403.06       4765.77        86.08 o                         
   2  13   3        204.68        233.92        10.80 o                         
   3  13   3       3843.74       4132.89        71.62 o                         
   4  13   3          4.02         18.15         4.16 o                         
   5  13   3        185.05        199.54         8.81 o                         
   6  13   3        128.48        139.14         6.61 o                         
   7  13   3        134.25        127.10         6.27 o                         
   8  13   3       1051.79       1023.22        34.00 o                         
   9  13   3        322.80        237.78        20.17 o                         
  -1  14   3        673.84        652.65        18.09 o                         
   0  14   3        148.15        154.19         6.49 o                         
   1  14   3        230.96        252.49        10.45 o                         
   2  14   3          2.23          4.72         2.62 o                         
   3  14   3       2759.46       2966.48        55.50 o                         
   4  14   3        882.88        943.35        24.66 o                         
   5  14   3       2767.48       2826.77        63.57 o                         
   6  14   3       2678.04       2664.20        66.12 o                         
   7  14   3          6.88          3.75         2.64 o                         
   8  14   3          1.49          3.17         1.79 o                         
   1  15   3        657.80        620.08        19.51 o                         
   2  15   3          8.65         10.62         2.10 o                         
   3  15   3       1049.14       1083.24        21.53 o                         
   4  15   3        179.62        205.25        10.71 o                         
   5  15   3        176.21        190.54         9.73 o                         
   6  15   3       1279.14        976.74        23.83 o                         
  -5 -14   4         36.17         36.33         2.98 o                         
  -4 -14   4         84.73         60.86         4.77 o                         
  -3 -14   4         84.91         85.38         6.18 o                         
  -2 -14   4          0.18          5.31         1.59 o                         
  -7 -13   4          0.41          4.69         2.06 o                         
  -6 -13   4       1807.62       1894.85        41.82 o                         
  -5 -13   4        578.75        601.66        19.81 o                         
  -4 -13   4       1020.13       1230.75        33.49 o                         
  -3 -13   4       1988.70       2307.00        54.27 o                         
  -2 -13   4        148.31        179.89        19.26 o                         
  -1 -13   4          8.92         14.11         3.53 o                         
   0 -13   4         80.15         70.45         5.70 o                         
   1 -13   4          8.29          8.44         2.16 o                         
  -9 -12   4        228.37        183.79         7.93 o                         
  -8 -12   4       2913.64       2729.32       161.69 o                         
  -7 -12   4        335.31        372.04        14.68 o                         
  -6 -12   4        612.73        623.69        26.52 o                         
  -5 -12   4        431.15        491.22        16.66 o                         
  -4 -12   4        401.74        404.67        15.27 o                         
  -3 -12   4       3091.94       3357.94        71.12 o                         
  -2 -12   4         27.09         45.32         5.47 o                         
  -1 -12   4       3126.93       3443.32        86.27 o                         
   0 -12   4        116.38        104.67         7.51 o                         
   1 -12   4        608.45        652.72        20.57 o                         
   2 -12   4          4.47          3.44         2.05 o                         
   3 -12   4         39.84         21.19         3.23 o                         
 -10 -11   4          1.00          0.52         1.08 o                         
  -9 -11   4          1.63          2.48         1.26 o                         
  -8 -11   4        215.14        220.86         9.04 o                         
  -7 -11   4         96.22        112.79         7.01 o                         
  -6 -11   4        676.06        693.23        22.26 o                         
  -5 -11   4       2243.93       2449.70        43.84 o                         
  -4 -11   4        145.49        152.37         8.35 o                         
  -3 -11   4       1596.74       1764.75        32.45 o                         
  -2 -11   4         86.65         89.37         6.06 o                         
  -1 -11   4        912.36        954.55        25.35 o                         
   0 -11   4       1666.82       1801.67        42.88 o                         
   1 -11   4       2160.82       2280.05        78.81 o                         
   2 -11   4       3810.51       3927.53        75.79 o                         
   3 -11   4         12.49         17.58         3.53 o                         
   4 -11   4        721.22        655.71        17.51 o                         
 -10 -10   4        158.30        109.44         5.20 o                         
  -9 -10   4        134.00        124.27         6.78 o                         
  -8 -10   4        237.89        228.91         8.36 o                         
  -7 -10   4          1.50          1.70         2.35 o                         
  -6 -10   4        816.54        886.84        20.11 o                         
  -5 -10   4          0.30          5.01         2.98 o                         
  -4 -10   4       1382.38       1525.73        29.58 o                         
  -3 -10   4        479.05        513.11        14.91 o                         
  -2 -10   4        431.45        451.38        12.28 o                         
  -1 -10   4       5662.33       5814.45        74.06 o                         
   0 -10   4       2340.11       2283.99        41.48 o                         
   1 -10   4          9.49          9.75         2.60 o                         
   2 -10   4        316.93        334.99        13.52 o                         
   3 -10   4         25.72         31.12         4.43 o                         
   4 -10   4       4048.07       4164.26        82.47 o                         
   5 -10   4       1108.56       1028.74        26.62 o                         
 -11  -9   4        218.00        186.08        13.70 o                         
 -10  -9   4       1239.34       1231.08        46.74 o                         
  -9  -9   4        172.94        157.52         6.53 o                         
  -8  -9   4          2.37          6.10         2.35 o                         
  -7  -9   4        206.73        204.17         9.30 o                         
  -6  -9   4       2152.72       2083.60        31.85 o                         
  -5  -9   4        907.52        905.29        22.14 o                         
  -4  -9   4         35.89         32.07         4.40 o                         
  -3  -9   4       2718.57       2773.01        45.47 o                         
  -2  -9   4       4478.34       4745.30        62.01 o                         
  -1  -9   4          1.93          7.67         2.33 o                         
   0  -9   4        761.65        700.03        16.09 o                         
   1  -9   4        939.73        990.15        20.58 o                         
   2  -9   4       4008.96       3934.33        61.19 o                         
   3  -9   4         19.08         16.42         3.22 o                         
   4  -9   4        907.10        954.21        20.68 o                         
   5  -9   4          0.22          5.29         2.44 o                         
   6  -9   4        148.01        140.82         7.78 o                         
 -11  -8   4        796.28        712.10        18.83 o                         
 -10  -8   4        852.93        842.28        20.57 o                         
  -9  -8   4         59.92         70.68         4.22 o                         
  -8  -8   4       5277.95       5360.04       113.20 o                         
  -7  -8   4        262.52        246.18         8.57 o                         
  -6  -8   4       1487.93       1487.22        27.39 o                         
  -5  -8   4       1166.65       1262.08        24.91 o                         
  -4  -8   4        386.13        446.69        16.96 o                         
  -3  -8   4      10533.00      10607.06       160.63 o                         
  -2  -8   4        619.91        645.61        15.70 o                         
  -1  -8   4       1284.66       1288.14        26.48 o                         
   0  -8   4        595.04        593.16        14.18 o                         
   1  -8   4        761.03        715.85        18.53 o                         
   2  -8   4       2461.88       2437.16        38.99 o                         
   3  -8   4          3.35          6.91         2.11 o                         
   4  -8   4        956.24        930.46        21.57 o                         
   5  -8   4        140.79        148.83         7.83 o                         
   6  -8   4        376.05        377.81        14.41 o                         
   7  -8   4        179.28        142.00         7.49 o                         
 -11  -7   4        127.66        127.77         7.16 o                         
 -10  -7   4        454.49        486.21        11.89 o                         
  -9  -7   4        221.50        245.16         9.38 o                         
  -8  -7   4         67.66         66.47         4.70 o                         
  -7  -7   4         98.06        100.65         6.04 o                         
  -6  -7   4       3420.88       3410.33        54.82 o                         
  -5  -7   4       9186.69       9110.02       161.85 o                         
  -4  -7   4        460.93        501.18        26.20 o                         
  -3  -7   4       6091.41       6173.98       101.85 o                         
  -2  -7   4       1114.10       1128.95        27.72 o                         
  -1  -7   4        289.66        303.85        15.06 o                         
   0  -7   4      11145.47      10881.06       182.73 o                         
   1  -7   4        949.54        915.46        19.07 o                         
   2  -7   4       5736.69       5652.68        71.78 o                         
   3  -7   4        958.37        944.46        16.44 o                         
   4  -7   4         77.35         80.88         4.99 o                         
   5  -7   4        632.32        632.34        13.85 o                         
   6  -7   4       1339.72       1458.04        31.86 o                         
   7  -7   4        369.64        390.93        13.16 o                         
   8  -7   4         43.42         30.61         3.77 o                         
 -12  -6   4          3.54          3.29         1.48 o                         
 -11  -6   4        126.78        126.27         5.09 o                         
 -10  -6   4          2.23          4.01         2.85 o                         
  -9  -6   4         25.19         25.81         3.22 o                         
  -8  -6   4         70.65         82.43         8.18 o                         
  -7  -6   4        315.42        256.52        10.45 o                         
  -6  -6   4        108.57        109.02         5.41 o                         
  -5  -6   4         90.87         85.68         7.75 o                         
  -4  -6   4         16.70         31.17         7.72 o                         
  -3  -6   4       8951.69       8671.68       269.10 o                         
  -2  -6   4       6390.11       6777.40       745.43 o                         
  -1  -6   4      17494.06      19667.38       864.99 o                         
   0  -6   4       7678.50       8835.83       442.22 o                         
   1  -6   4          8.66          5.29         6.99 o                         
   2  -6   4       1020.58       1014.47        20.07 o                         
   3  -6   4       1305.88       1285.43        21.16 o                         
   4  -6   4       6379.88       6355.21        97.69 o                         
   5  -6   4       1384.33       1384.12        25.01 o                         
   6  -6   4        411.62        409.69        10.76 o                         
   7  -6   4         64.68         75.37         5.45 o                         
   8  -6   4         19.16         18.59         3.04 o                         
 -12  -5   4        455.84        481.28        13.84 o                         
 -11  -5   4         59.66         61.08         3.87 o                         
 -10  -5   4        594.96        635.50        15.24 o                         
  -9  -5   4         68.39         61.58         5.07 o                         
  -8  -5   4         20.96         26.38         3.26 o                         
  -7  -5   4        340.08        318.53         9.26 o                         
  -6  -5   4         86.86         94.60         5.44 o                         
  -5  -5   4        196.03        188.18        13.94 o                         
  -4  -5   4         34.82         44.39        10.67 o                         
  -3  -5   4       1487.35       1456.42        51.49 o                         
  -2  -5   4        215.50        261.48        42.47 o                         
  -1  -5   4        123.20        150.63        22.05 o                         
   0  -5   4       7749.76       8619.59       305.71 o                         
   1  -5   4        596.93        565.48        57.11 o                         
   2  -5   4      14036.08      14709.30       439.71 o                         
   3  -5   4       1162.95       1099.50        20.48 o                         
   4  -5   4        160.58        149.91         5.80 o                         
   5  -5   4        642.44        642.94        12.59 o                         
   6  -5   4        857.81        912.31        15.62 o                         
   7  -5   4       3694.28       3857.20        64.67 o                         
   8  -5   4         34.45         40.33         4.22 o                         
   9  -5   4        992.77       1134.99        42.79 o                         
 -12  -4   4         34.33         24.36         5.75 o                         
 -11  -4   4         58.51         69.26         5.62 o                         
 -10  -4   4       1062.93       1220.05        28.96 o                         
  -9  -4   4        328.48        324.95         8.79 o                         
  -8  -4   4       2846.62       2914.94        46.53 o                         
  -7  -4   4        238.43        233.70         8.15 o                         
  -6  -4   4         13.55         13.20         3.34 o                         
  -5  -4   4        224.92        184.32        16.04 o                         
  -4  -4   4       2193.00       2142.36        67.29 o                         
  -3  -4   4       2779.78       2630.68       104.51 o                         
  -2  -4   4        160.42         98.49        23.89 o                         
  -1  -4   4         12.37         71.05        22.27 o                         
   0  -4   4       1536.01       1899.05        87.91 o                         
   1  -4   4        350.98        370.49        31.41 o                         
   2  -4   4        535.90        569.35        30.72 o                         
   3  -4   4         96.02         85.34        13.95 o                         
   4  -4   4       3301.23       3229.07        40.14 o                         
   5  -4   4       3037.67       2917.44        42.89 o                         
   6  -4   4        806.56        824.23        15.19 o                         
   7  -4   4        380.36        407.59        10.44 o                         
   8  -4   4          0.11          4.66         2.76 o                         
   9  -4   4        277.48        317.09        19.97 o                         
 -12  -3   4        794.51        862.36        19.69 o                         
 -11  -3   4        456.89        504.33        15.78 o                         
 -10  -3   4        163.38        207.71         6.98 o                         
  -9  -3   4         24.13         26.44         2.90 o                         
  -8  -3   4        608.20        597.15        18.69 o                         
  -7  -3   4       2075.94       1860.61        34.50 o                         
  -6  -3   4       1639.75       1682.01        47.75 o                         
  -5  -3   4      18931.49      17845.96       332.05 o                         
  -4  -3   4       1588.42       1545.56        64.62 o                         
  -3  -3   4       1039.02       1035.25        45.08 o                         
  -2  -3   4       1022.28       1050.09        41.11 o                         
  -1  -3   4       1365.48       1306.04        92.25 o                         
   0  -3   4      13525.58      15038.64       451.37 o                         
   1  -3   4         20.71         23.81         7.37 o                         
   2  -3   4        687.80        519.93        36.29 o                         
   3  -3   4        249.48        251.48        20.47 o                         
   4  -3   4         90.26         46.43        18.67 o                         
   5  -3   4         26.98         14.63         1.52 o                         
   6  -3   4        288.98        257.47         5.88 o                         
   7  -3   4       2166.63       2127.17        24.59 o                         
   8  -3   4        223.97        191.57         6.79 o                         
   9  -3   4        488.98        601.05        19.86 o                         
 -12  -2   4          0.12          1.15         2.44 o                         
 -11  -2   4          0.31          2.28         2.14 o                         
 -10  -2   4        376.98        429.39         9.79 o                         
  -9  -2   4         13.08          9.60         1.93 o                         
  -8  -2   4       3219.25       3269.43        55.51 o                         
  -7  -2   4       1190.37       1083.80        17.73 o                         
  -6  -2   4        493.58        488.26        22.24 o                         
  -5  -2   4        706.06        607.30        22.78 o                         
  -4  -2   4        264.89        220.94        17.86 o                         
  -3  -2   4      14174.29      13470.60       326.98 o                         
  -2  -2   4      31481.42      30251.89       604.69 o                         
  -1  -2   4      17416.72      17394.35       881.34 o                         
   0  -2   4       2804.11       2413.50        91.54 o                         
   1  -2   4       2508.48       2507.17        76.03 o                         
   2  -2   4         70.10         95.99        11.98 o                         
   3  -2   4       6735.92       6856.97       274.73 o                         
   4  -2   4       6388.49       6618.86       445.94 o                         
   5  -2   4       2377.57       2353.66        62.49 o                         
   6  -2   4        132.02        158.58         3.97 o                         
   7  -2   4        410.23        413.74         7.79 o                         
   8  -2   4          9.14         11.89         1.83 o                         
   9  -2   4         39.20         29.19         3.36 o                         
 -12  -1   4          7.46          9.19         3.84 o                         
 -11  -1   4         13.12         10.31         2.56 o                         
 -10  -1   4        218.26        220.89         7.58 o                         
  -9  -1   4         10.11         11.96         2.05 o                         
  -8  -1   4        253.49        266.95         7.33 o                         
  -7  -1   4        175.83        167.35         6.17 o                         
  -6  -1   4       1772.38       2044.78        60.18 o                         
  -5  -1   4       1933.86       1629.75        62.02 o                         
  -4  -1   4        813.97        686.57        27.92 o                         
  -3  -1   4        979.35        917.85        40.75 o                         
  -2  -1   4        253.66        267.71        15.40 o                         
  -1  -1   4       7403.85       7155.77       184.66 o                         
   0  -1   4      41070.16      37411.34       846.58 o                         
   1  -1   4       3270.10       3227.65       124.65 o                         
   2  -1   4      40651.27      39011.89      1029.19 o                         
   3  -1   4       5728.22       5705.03       142.67 o                         
   4  -1   4       1246.85       1331.55        42.11 o                         
   5  -1   4         24.45         45.28         8.20 o                         
   6  -1   4         27.21         30.29         1.84 o                         
   7  -1   4       4246.59       4483.42        55.78 o                         
   8  -1   4        257.89        271.93         6.40 o                         
   9  -1   4        167.51        193.14         6.05 o                         
  10  -1   4        317.01        454.58        65.36 o                         
 -11   0   4         98.30        122.20         7.04 o                         
 -10   0   4        845.36        943.38        17.88 o                         
  -9   0   4        281.90        265.37         8.79 o                         
  -8   0   4       1227.73       1249.51        21.69 o                         
  -7   0   4        632.71        608.86        11.35 o                         
  -6   0   4        370.70        375.41        27.01 o                         
  -5   0   4        379.18        446.97        33.80 o                         
  -4   0   4        164.65        178.82        23.65 o                         
  -3   0   4       4569.09       4543.08       108.26 o                         
  -2   0   4        143.49         79.86         7.23 o                         
  -1   0   4         83.42        142.74         8.81 o                         
   0   0   4      12555.03      12136.52       345.74 o                         
   1   0   4         48.83         18.11         3.81 o                         
   2   0   4       2832.50       2562.41        72.87 o                         
   3   0   4       7390.87       6995.22       159.62 o                         
   4   0   4       3963.45       3635.01        88.20 o                         
   5   0   4      16354.62      16019.13       335.18 o                         
   6   0   4         60.04         75.19         3.73 o                         
   7   0   4       2092.72       2065.37        26.10 o                         
   8   0   4        232.02        242.44         6.09 o                         
   9   0   4        193.77        206.77         6.23 o                         
  10   0   4        877.23       1021.66        22.46 o                         
 -11   1   4          1.98          2.99         2.26 o                         
 -10   1   4        400.03        437.21        17.95 o                         
  -9   1   4         68.92         75.26         4.57 o                         
  -8   1   4        247.34        257.12         7.02 o                         
  -7   1   4       2799.34       2749.70        48.60 o                         
  -6   1   4        245.99        256.48         8.19 o                         
  -5   1   4      13456.63      14102.35       532.24 o                         
  -4   1   4       3549.13       3641.59        83.34 o                         
  -3   1   4       2721.57       2817.21       113.03 o                         
  -2   1   4        385.72        366.75        20.08 o                         
  -1   1   4         50.00         44.29         9.34 o                         
   0   1   4       2839.46       2493.77        80.71 o                         
   1   1   4       3511.01       3396.78       106.57 o                         
   2   1   4         74.78         53.96        11.37 o                         
   3   1   4       4126.78       3789.71       136.56 o                         
   4   1   4         44.90         59.20         5.56 o                         
   5   1   4         15.28         67.99        24.62 o                         
   6   1   4          0.02         14.58         6.06 o                         
   7   1   4       4319.14       4265.90        42.13 o                         
   8   1   4       1121.66       1192.32        16.42 o                         
   9   1   4       1415.04       1560.75        21.97 o                         
  10   1   4        635.59        799.37        16.54 o                         
  11   1   4         19.82         33.02        20.51 o                         
 -11   2   4         59.71         60.27        10.85 o                         
 -10   2   4        934.20       1023.63        46.66 o                         
  -9   2   4        523.21        580.09        18.11 o                         
  -8   2   4       1117.49       1119.12        21.10 o                         
  -7   2   4       3235.97       3119.43        40.93 o                         
  -6   2   4         14.86         16.38         1.95 o                         
  -5   2   4          2.58         22.59         6.18 o                         
  -4   2   4       3335.41       3159.68        86.53 o                         
  -3   2   4       9638.23       8253.09       278.94 o                         
  -2   2   4      26562.11      24578.32       997.31 o                         
  -1   2   4       1152.08        866.29       182.38 o                         
   0   2   4        139.19        101.41        13.31 o                         
   1   2   4        752.32        732.24        48.56 o                         
   2   2   4         20.56         21.10         5.58 o                         
   3   2   4       3522.79       3356.95       167.44 o                         
   4   2   4       1202.63       1232.17        39.61 o                         
   5   2   4        336.07        308.23        14.14 o                         
   6   2   4        407.30        382.72        19.89 o                         
   7   2   4        170.00        178.78         4.97 o                         
   8   2   4        893.16        939.83        13.28 o                         
   9   2   4          0.39         -0.09         2.00 o                         
  10   2   4        928.80       1133.71        19.42 o                         
  11   2   4         17.70         13.82         4.35 o                         
 -11   3   4         20.25         13.87         3.44 o                         
 -10   3   4         45.04         32.55         4.16 o                         
  -9   3   4         17.89         19.97         3.41 o                         
  -8   3   4        968.68        969.60        20.33 o                         
  -7   3   4       1220.61       1147.31        18.14 o                         
  -6   3   4         73.14         64.37         3.47 o                         
  -5   3   4       8528.11       8019.71       283.45 o                         
  -4   3   4       7252.13       6665.07       183.67 o                         
  -3   3   4       1712.76       1439.28        59.75 o                         
  -2   3   4        356.08        378.75        24.62 o                         
  -1   3   4       1834.01       1738.70       233.45 o                         
   0   3   4      37605.89      37209.59      1044.33 o                         
   1   3   4       3900.43       3973.32       141.55 o                         
   2   3   4      19693.51      19070.51       893.05 o                         
   3   3   4      14348.42      13292.98       457.69 o                         
   4   3   4       1069.05       1042.41        55.07 o                         
   5   3   4         59.93         70.41         6.89 o                         
   6   3   4          9.08          7.20         3.01 o                         
   7   3   4        821.65        838.30        10.66 o                         
   8   3   4         78.56         93.09         3.59 o                         
   9   3   4         93.31        102.31         4.36 o                         
  10   3   4          1.36          4.15         2.36 o                         
  11   3   4         47.25         55.11         5.10 o                         
  12   3   4         84.22        130.04        33.76 o                         
 -10   4   4        222.69        235.79        14.96 o                         
  -9   4   4        346.93        362.11        12.21 o                         
  -8   4   4          1.39          2.35         2.17 o                         
  -7   4   4         13.65         20.19         2.54 o                         
  -6   4   4          0.19          1.80         1.81 o                         
  -5   4   4        832.92        789.47        23.83 o                         
  -4   4   4         90.19         92.37        13.91 o                         
  -3   4   4       1555.79       1428.67        69.03 o                         
  -2   4   4      17786.13      15574.10       490.76 o                         
  -1   4   4        379.49        370.83        21.96 o                         
   0   4   4      12004.59      12662.08       372.18 o                         
   1   4   4        492.16        464.58        46.04 o                         
   2   4   4       7516.36       7361.21       321.41 o                         
   3   4   4      14522.85      14972.24       444.04 o                         
   4   4   4       1568.51       1370.10        42.09 o                         
   5   4   4      15203.77      12527.84       308.22 o                         
   6   4   4       1216.59       1070.55        35.61 o                         
   7   4   4       2599.74       2645.97        42.20 o                         
   8   4   4         31.03         33.87         2.85 o                         
   9   4   4        261.24        267.63         7.19 o                         
  10   4   4        578.98        683.66        13.43 o                         
  11   4   4          0.69         -1.42         2.13 o                         
  12   4   4        150.12        174.99        13.48 o                         
 -10   5   4         82.65         67.91         6.82 o                         
  -9   5   4        131.20        119.53         6.33 o                         
  -8   5   4          1.92          3.71         2.30 o                         
  -7   5   4       1252.01       1304.12        22.91 o                         
  -6   5   4          2.02          4.34         2.06 o                         
  -5   5   4        567.07        512.30        11.63 o                         
  -4   5   4       1286.57       1320.22        24.90 o                         
  -3   5   4        260.23        235.80        20.64 o                         
  -2   5   4         81.49         78.13        13.77 o                         
  -1   5   4         47.09         46.27         7.26 o                         
   0   5   4       1094.64       1094.16        35.82 o                         
   1   5   4       2217.85       2249.07        82.78 o                         
   2   5   4       6007.47       6304.91       331.58 o                         
   3   5   4       4225.73       4218.49       102.91 o                         
   4   5   4         49.09         48.11         6.04 o                         
   5   5   4       1564.58       1507.46        84.34 o                         
   6   5   4        302.31        317.68        18.42 o                         
   7   5   4       4383.24       4252.75        55.24 o                         
   8   5   4       5408.58       5651.36        72.06 o                         
   9   5   4        308.22        297.56         8.00 o                         
  10   5   4       1590.78       1922.11        35.02 o                         
  11   5   4         18.68         17.70         2.64 o                         
  12   5   4        137.50        132.26         6.38 o                         
  -9   6   4       1340.31       1504.06        37.23 o                         
  -8   6   4        125.89        139.61         6.22 o                         
  -7   6   4       1774.63       1727.22        29.32 o                         
  -6   6   4        417.35        422.27        11.91 o                         
  -5   6   4        356.31        342.26         9.63 o                         
  -4   6   4       3348.14       3190.06        72.46 o                         
  -3   6   4       1987.35       2032.53        63.81 o                         
  -2   6   4       6682.07       6238.09       161.26 o                         
  -1   6   4        481.93        465.14        36.74 o                         
   0   6   4       4401.60       4898.16       132.31 o                         
   1   6   4        138.01        142.37        12.26 o                         
   2   6   4       1074.97       1155.35        51.84 o                         
   3   6   4        142.30        169.88        13.52 o                         
   4   6   4         74.53         88.63         9.93 o                         
   5   6   4       1674.40       1640.16        46.50 o                         
   6   6   4        194.07        182.49         6.92 o                         
   7   6   4        517.46        494.74        10.24 o                         
   8   6   4         45.00         57.73         4.79 o                         
   9   6   4         18.80         14.22         2.37 o                         
  10   6   4       1225.58       1397.83        21.66 o                         
  11   6   4        158.65        202.69         7.53 o                         
  12   6   4        648.85        728.55        17.07 o                         
  -9   7   4          0.16         -0.36         1.99 o                         
  -8   7   4        159.06        168.28         7.96 o                         
  -7   7   4       1737.67       1823.39        33.08 o                         
  -6   7   4        831.60        826.23        16.47 o                         
  -5   7   4       6498.38       6434.98        84.59 o                         
  -4   7   4       6141.09       6031.11        82.41 o                         
  -3   7   4        261.32        231.32         8.32 o                         
  -2   7   4          1.52         18.55        10.83 o                         
  -1   7   4          4.59         17.54         6.26 o                         
   0   7   4       9148.12       9260.57       186.55 o                         
   1   7   4       3611.88       3416.23        76.76 o                         
   2   7   4       2952.02       3044.58        71.66 o                         
   3   7   4       7119.29       7591.87       221.80 o                         
   4   7   4        241.14        293.22        19.09 o                         
   5   7   4        203.03        207.90        11.24 o                         
   6   7   4        214.93        202.67         8.17 o                         
   7   7   4         18.24         12.63         2.05 o                         
   8   7   4         51.92         49.02         3.80 o                         
   9   7   4         98.31         94.18         5.18 o                         
  10   7   4        143.77        166.06         6.48 o                         
  11   7   4         21.95         27.12         2.81 o                         
  12   7   4         17.75         10.27         3.53 o                         
  -8   8   4         56.69         54.70         8.57 o                         
  -7   8   4        288.89        282.64        10.37 o                         
  -6   8   4        240.18        239.28         8.50 o                         
  -5   8   4         34.39         35.78         3.98 o                         
  -4   8   4       2805.52       2757.02        38.57 o                         
  -3   8   4        155.78        152.93         6.99 o                         
  -2   8   4      10352.22      10460.31       162.73 o                         
  -1   8   4        321.32        308.12        10.84 o                         
   0   8   4       3943.93       3872.82        71.41 o                         
   1   8   4         96.30         95.19        11.01 o                         
   2   8   4       1133.52       1136.70        38.93 o                         
   3   8   4       7418.98       7869.88       210.75 o                         
   4   8   4         32.66         49.62         5.80 o                         
   5   8   4      11769.44      11577.68       159.52 o                         
   6   8   4       1251.77       1285.56        20.66 o                         
   7   8   4        231.15        243.25         7.84 o                         
   8   8   4         10.52          9.42         2.39 o                         
   9   8   4        176.88        178.75         7.22 o                         
  10   8   4          8.68         14.30         2.65 o                         
  11   8   4         15.22         15.32         2.14 o                         
  12   8   4         14.05         15.36         2.28 o                         
  -7   9   4        272.92        266.28         9.10 o                         
  -6   9   4         14.79          9.69         2.38 o                         
  -5   9   4         78.10         83.85         5.55 o                         
  -4   9   4        380.72        408.96        13.18 o                         
  -3   9   4         12.22         17.57         2.95 o                         
  -2   9   4          4.78          7.40         2.24 o                         
  -1   9   4        247.25        240.39        10.31 o                         
   0   9   4       4576.90       4690.47       120.20 o                         
   1   9   4       4934.91       4807.67        76.34 o                         
   2   9   4       2589.69       2748.52        47.82 o                         
   3   9   4       2437.79       2433.70        41.40 o                         
   4   9   4        442.01        460.56        14.39 o                         
   5   9   4          8.25          9.90         2.97 o                         
   6   9   4       1211.22       1229.71        34.67 o                         
   7   9   4       1582.59       1629.31        29.04 o                         
   8   9   4       5252.22       5533.08       100.32 o                         
   9   9   4         19.96         29.90         4.00 o                         
  10   9   4        178.65        215.22         8.66 o                         
  11   9   4         34.36         39.81         3.59 o                         
  -6  10   4         13.49         15.34         2.35 o                         
  -5  10   4        169.31        153.10         6.67 o                         
  -4  10   4        801.71        813.37        18.96 o                         
  -3  10   4          9.52         10.81         2.62 o                         
  -2  10   4        233.25        267.14         9.25 o                         
  -1  10   4         54.30         57.47         4.59 o                         
   0  10   4         39.77         46.83         5.66 o                         
   1  10   4        159.61        207.01        10.33 o                         
   2  10   4        130.28        134.51         9.08 o                         
   3  10   4       4593.80       4911.59       112.44 o                         
   4  10   4         68.85         74.53         5.63 o                         
   5  10   4       3219.84       3277.88        54.17 o                         
   6  10   4       1706.37       1773.24        41.97 o                         
   7  10   4        106.77        113.33         5.96 o                         
   8  10   4         16.04         19.35         3.61 o                         
   9  10   4         33.23         42.86         5.63 o                         
  10  10   4       1583.13       1594.24        32.05 o                         
  11  10   4        162.22        139.50        11.70 o                         
  -6  11   4        809.56        564.81        29.09 o                         
  -5  11   4        817.29        781.08        20.47 o                         
  -4  11   4       1890.91       1888.86        38.74 o                         
  -3  11   4         21.51         19.35         3.38 o                         
  -2  11   4        415.39        393.50        12.53 o                         
  -1  11   4        181.61        179.96         8.17 o                         
   0  11   4        790.11        860.08        20.86 o                         
   1  11   4        837.69        889.48        23.67 o                         
   2  11   4         27.12         26.45         4.76 o                         
   3  11   4        219.29        258.93        10.01 o                         
   4  11   4        611.43        640.89        16.33 o                         
   5  11   4          4.86          6.56         2.56 o                         
   6  11   4        117.47        125.71         7.45 o                         
   7  11   4         65.83         54.86         5.36 o                         
   8  11   4        906.08        853.39        29.30 o                         
   9  11   4          3.38          4.06         2.12 o                         
  10  11   4        114.25         87.44         5.17 o                         
  11  11   4         55.91         33.02         5.34 o                         
  -4  12   4       1778.26       1524.30        53.12 o                         
  -3  12   4          6.91          9.41         3.25 o                         
  -2  12   4       5134.98       5114.85       111.29 o                         
  -1  12   4       1864.86       1964.34        38.78 o                         
   0  12   4        512.76        496.94        16.66 o                         
   1  12   4          3.89          3.14         3.46 o                         
   2  12   4        903.49        940.37        24.10 o                         
   3  12   4       1512.14       1699.90        48.97 o                         
   4  12   4        726.67        773.13        24.25 o                         
   5  12   4       1997.68       2180.45        44.89 o                         
   6  12   4        447.78        470.92        13.81 o                         
   7  12   4         23.17         20.25         3.13 o                         
   8  12   4        287.57        245.58        14.62 o                         
   9  12   4         44.32         38.08         4.51 o                         
  10  12   4         74.87         44.99         5.31 o                         
  -3  13   4         84.58         78.64         8.98 o                         
  -2  13   4         54.29         52.59         5.51 o                         
  -1  13   4        301.32        278.67        14.38 o                         
   0  13   4       1968.81       1970.76        40.17 o                         
   1  13   4       6021.70       6481.34       113.43 o                         
   2  13   4         64.54         76.95         6.78 o                         
   3  13   4       3177.75       3437.12        65.61 o                         
   4  13   4        343.90        387.38        12.37 o                         
   5  13   4        223.31        229.10        10.29 o                         
   6  13   4        192.50        191.92         8.33 o                         
   7  13   4        357.11        348.66        12.87 o                         
   8  13   4       1630.37       1527.42        43.01 o                         
   9  13   4         15.78         19.82         3.78 o                         
  -2  14   4        152.36        130.78        10.73 o                         
  -1  14   4        235.35        190.54        27.80 o                         
   0  14   4         78.68         85.31         6.06 o                         
   1  14   4          1.42          2.16         2.01 o                         
   2  14   4          0.00          3.60         2.80 o                         
   3  14   4       2195.79       2386.30        51.60 o                         
   4  14   4        573.26        570.67        24.20 o                         
   5  14   4       2140.86       2307.64        44.88 o                         
   6  14   4       1836.76       1888.98        37.86 o                         
   7  14   4         21.11         20.69         2.68 o                         
   8  14   4         10.33          7.37         1.66 o                         
   1  15   4         10.55          9.15         2.58 o                         
   2  15   4          2.68          2.46         2.20 o                         
   3  15   4          1.27          4.16         1.47 o                         
   4  15   4         23.35         21.80         4.04 o                         
   5  15   4        199.07        192.11         9.84 o                         
   6  15   4       1140.95        910.45        30.11 o                         
  -7 -13   5        154.25        127.41         7.69 o                         
  -6 -13   5       2504.43       2550.67        65.58 o                         
  -5 -13   5       1746.18       1941.09        53.27 o                         
  -4 -13   5        765.06        821.66        26.86 o                         
  -3 -13   5        394.52        429.36        14.89 o                         
  -2 -13   5          2.26          2.74         3.04 o                         
  -1 -13   5        441.67        479.62        29.20 o                         
   0 -13   5        556.48        478.42        16.05 o                         
  -8 -12   5       1491.49       1384.11        38.37 o                         
  -7 -12   5        175.56        206.50         8.83 o                         
  -6 -12   5         36.98         46.55         3.87 o                         
  -5 -12   5        282.97        296.00        11.94 o                         
  -4 -12   5        346.18        422.01        15.30 o                         
  -3 -12   5       6551.51       7379.27       140.77 o                         
  -2 -12   5         14.18         34.89         6.80 o                         
  -1 -12   5       3049.46       3453.68       104.56 o                         
   0 -12   5        569.93        598.16        23.85 o                         
   1 -12   5        127.66        128.45         7.37 o                         
   2 -12   5        212.49        194.05         9.46 o                         
  -9 -11   5       1159.78       1046.12        21.10 o                         
  -8 -11   5          2.61          2.00         2.61 o                         
  -7 -11   5          0.14          1.50         2.76 o                         
  -6 -11   5        866.51        881.04        19.93 o                         
  -5 -11   5       2131.13       2237.64        46.79 o                         
  -4 -11   5        533.08        561.07        16.79 o                         
  -3 -11   5       1268.80       1305.05        29.72 o                         
  -2 -11   5          6.67         13.04         3.25 o                         
  -1 -11   5       2014.93       2208.82        45.97 o                         
   0 -11   5       1308.60       1397.26        33.02 o                         
   1 -11   5       3195.36       3250.60       103.45 o                         
   2 -11   5       3914.05       3945.87        98.07 o                         
   3 -11   5        132.89        160.39         7.14 o                         
   4 -11   5         68.81         47.75         4.68 o                         
 -10 -10   5       1516.41       1282.80        36.11 o                         
  -9 -10   5          5.82          6.02         2.17 o                         
  -8 -10   5          4.71          6.19         2.22 o                         
  -7 -10   5        100.80        112.39         7.36 o                         
  -6 -10   5        764.49        784.74        19.84 o                         
  -5 -10   5       1637.99       1758.94        43.76 o                         
  -4 -10   5        367.99        439.28        13.55 o                         
  -3 -10   5       1939.96       2023.47        35.84 o                         
  -2 -10   5         83.84        103.01         5.98 o                         
  -1 -10   5       1892.72       1840.17        36.45 o                         
   0 -10   5        586.53        573.49        14.89 o                         
   1 -10   5        196.13        204.36         8.82 o                         
   2 -10   5       1177.27       1266.48        30.10 o                         
   3 -10   5         23.41         26.69         4.27 o                         
   4 -10   5       4337.21       4534.74        79.96 o                         
   5 -10   5        249.35        204.65         9.35 o                         
 -11  -9   5         39.14         32.00         3.22 o                         
 -10  -9   5         25.23         29.92         3.12 o                         
  -9  -9   5         22.72         18.51         2.91 o                         
  -8  -9   5       1154.56       1088.17        25.40 o                         
  -7  -9   5       3023.03       3015.08        62.07 o                         
  -6  -9   5       1581.51       1648.29        27.10 o                         
  -5  -9   5       1460.74       1483.47        35.16 o                         
  -4  -9   5        112.46        137.20         9.67 o                         
  -3  -9   5        108.93        137.02         8.22 o                         
  -2  -9   5          1.78          5.90         2.25 o                         
  -1  -9   5       2223.54       2173.95        37.90 o                         
   0  -9   5        239.75        268.51         9.36 o                         
   1  -9   5        234.16        217.23         9.30 o                         
   2  -9   5         74.15         83.17         5.33 o                         
   3  -9   5         50.48         50.48         4.83 o                         
   4  -9   5         88.54         88.98         5.31 o                         
   5  -9   5        144.67        128.90         6.69 o                         
   6  -9   5       1404.83       1357.79        37.32 o                         
 -11  -8   5        132.39        114.79         8.52 o                         
 -10  -8   5       2737.19       2659.47        56.07 o                         
  -9  -8   5        573.47        527.26        12.73 o                         
  -8  -8   5       2893.22       2905.55        62.39 o                         
  -7  -8   5       2061.06       2103.38        47.44 o                         
  -6  -8   5        438.62        410.64        11.91 o                         
  -5  -8   5       1527.86       1511.03        27.05 o                         
  -4  -8   5       3179.96       3230.54        73.31 o                         
  -3  -8   5      21737.83      21542.48       310.77 o                         
  -2  -8   5        518.48        544.33        15.50 o                         
  -1  -8   5       5062.40       4904.06        75.76 o                         
   0  -8   5       1482.28       1401.51        28.63 o                         
   1  -8   5        545.85        558.04        14.54 o                         
   2  -8   5        131.92        162.22         7.90 o                         
   3  -8   5        215.52        212.65         9.15 o                         
   4  -8   5        992.08       1123.12        27.29 o                         
   5  -8   5         15.30         17.97         3.12 o                         
   6  -8   5         18.94         26.55         3.83 o                         
   7  -8   5         26.85         28.94         4.34 o                         
 -11  -7   5        210.93        207.79         7.29 o                         
 -10  -7   5        252.40        240.95         9.39 o                         
  -9  -7   5        692.37        695.65        16.69 o                         
  -8  -7   5       2670.26       2617.18        65.69 o                         
  -7  -7   5       1785.26       1754.85        32.84 o                         
  -6  -7   5       4444.13       4274.95        65.94 o                         
  -5  -7   5      10008.76      10039.20       195.52 o                         
  -4  -7   5        126.20        124.18         8.49 o                         
  -3  -7   5       1327.78       1239.25        24.71 o                         
  -2  -7   5         67.70         65.88         5.05 o                         
  -1  -7   5       6501.69       6417.68        94.82 o                         
   0  -7   5       6224.00       6094.26        75.37 o                         
   1  -7   5       3906.80       3783.50        62.18 o                         
   2  -7   5      14436.62      13920.58       191.32 o                         
   3  -7   5         17.95         21.08         2.76 o                         
   4  -7   5         17.59         28.58         3.48 o                         
   5  -7   5         88.47         89.42         5.40 o                         
   6  -7   5         53.66         43.75         4.80 o                         
   7  -7   5          1.20          3.74         2.17 o                         
   8  -7   5         33.69         39.89         6.55 o                         
 -12  -6   5          0.14         -0.46         2.17 o                         
 -11  -6   5         20.08         15.79         2.06 o                         
 -10  -6   5        104.96        106.95         5.58 o                         
  -9  -6   5         52.12         52.62         3.93 o                         
  -8  -6   5          1.13          5.86         2.39 o                         
  -7  -6   5        188.07        176.40         7.81 o                         
  -6  -6   5        262.74        263.32         9.22 o                         
  -5  -6   5        107.12         92.89         6.40 o                         
  -4  -6   5       1034.65       1019.88        28.54 o                         
  -3  -6   5      15724.46      16095.37       392.96 o                         
  -2  -6   5       1625.38       1740.53        93.05 o                         
  -1  -6   5       7580.59       8325.94       398.22 o                         
   0  -6   5       5216.18       5780.24       223.80 o                         
   1  -6   5          2.87         12.84         3.09 o                         
   2  -6   5       2233.69       2189.12        35.84 o                         
   3  -6   5        120.72        102.78         5.16 o                         
   4  -6   5       7857.82       7656.25        86.87 o                         
   5  -6   5       3062.32       3078.87        50.83 o                         
   6  -6   5        116.67        125.58         7.06 o                         
   7  -6   5         17.37         22.16         3.31 o                         
   8  -6   5         10.52          6.29         2.82 o                         
 -12  -5   5        400.95        343.76        14.82 o                         
 -11  -5   5         73.25         72.73         4.48 o                         
 -10  -5   5         41.87         50.55         3.97 o                         
  -9  -5   5          0.97          2.54         2.62 o                         
  -8  -5   5        177.81        165.13         7.07 o                         
  -7  -5   5       1368.02       1420.88        26.91 o                         
  -6  -5   5        265.57        267.84         8.47 o                         
  -5  -5   5        644.68        619.24        23.77 o                         
  -4  -5   5        420.24        365.20        25.88 o                         
  -3  -5   5         23.83         17.67         8.23 o                         
  -2  -5   5        585.95        515.20        30.48 o                         
  -1  -5   5       1230.98       1332.87        74.99 o                         
   0  -5   5       2270.35       2246.50       115.25 o                         
   1  -5   5        334.58        399.45        42.69 o                         
   2  -5   5       8096.79       8262.64       253.02 o                         
   3  -5   5        577.67        519.54        12.51 o                         
   4  -5   5        155.14        151.32         6.13 o                         
   5  -5   5        537.58        537.83        11.71 o                         
   6  -5   5        484.63        476.14        11.70 o                         
   7  -5   5       3495.75       3624.56        60.86 o                         
   8  -5   5         27.72         22.75         3.72 o                         
 -12  -4   5        111.20         96.66         7.58 o                         
 -11  -4   5        196.80        205.84         7.91 o                         
 -10  -4   5       2872.22       3144.13        66.68 o                         
  -9  -4   5        611.98        609.70        15.82 o                         
  -8  -4   5       4262.82       4427.40        59.42 o                         
  -7  -4   5       2068.42       2049.60        30.95 o                         
  -6  -4   5         27.54         24.10         2.79 o                         
  -5  -4   5        209.74        171.42        14.31 o                         
  -4  -4   5        118.72        133.84         9.48 o                         
  -3  -4   5      11116.69      11531.91       358.80 o                         
  -2  -4   5         60.25         57.17        20.82 o                         
  -1  -4   5        474.11        494.50        38.78 o                         
   0  -4   5        816.86       1100.34        64.07 o                         
   1  -4   5       1197.43       1219.10        63.78 o                         
   2  -4   5          0.77          3.66         6.18 o                         
   3  -4   5         98.03        104.23        15.22 o                         
   4  -4   5       2387.83       2204.02        25.65 o                         
   5  -4   5       2404.92       2275.68        33.69 o                         
   6  -4   5        293.26        264.16         7.03 o                         
   7  -4   5        520.50        513.80        13.58 o                         
   8  -4   5         54.04         45.99         4.30 o                         
   9  -4   5        853.18        944.14        55.56 o                         
 -12  -3   5         66.62         73.88         6.19 o                         
 -11  -3   5         30.17         27.25         3.67 o                         
 -10  -3   5         14.74         18.79         2.63 o                         
  -9  -3   5         91.99         90.26         5.00 o                         
  -8  -3   5       1395.76       1381.71        23.84 o                         
  -7  -3   5       4076.92       4013.17        51.81 o                         
  -6  -3   5       1625.18       1463.39        27.58 o                         
  -5  -3   5      23409.21      22976.54       468.62 o                         
  -4  -3   5        205.22        255.25        21.25 o                         
  -3  -3   5        151.29        111.63        13.39 o                         
  -2  -3   5        215.76        149.92        17.44 o                         
  -1  -3   5         23.44         34.40        14.83 o                         
   0  -3   5      15561.59      17155.86       515.87 o                         
   1  -3   5        831.27       1067.37        53.41 o                         
   2  -3   5       1815.21       1900.51        99.73 o                         
   3  -3   5         92.68        105.34        21.12 o                         
   4  -3   5          6.47         15.38         4.77 o                         
   5  -3   5         55.89         48.31         2.39 o                         
   6  -3   5         36.74         33.49         2.20 o                         
   7  -3   5         78.35         90.10         4.27 o                         
   8  -3   5          1.84          2.39         2.03 o                         
   9  -3   5        204.02        243.44        10.49 o                         
 -12  -2   5          0.02          2.73         3.48 o                         
 -11  -2   5         54.15         55.27         4.91 o                         
 -10  -2   5       1088.25       1139.86        20.06 o                         
  -9  -2   5        130.72        142.75         5.11 o                         
  -8  -2   5        242.40        207.27         6.82 o                         
  -7  -2   5       1438.39       1427.03        23.12 o                         
  -6  -2   5          9.84         15.43         3.78 o                         
  -5  -2   5         65.11         42.06         7.15 o                         
  -4  -2   5          4.41         38.75        20.43 o                         
  -3  -2   5      20276.52      19680.10       403.10 o                         
  -2  -2   5       8605.96       8189.61       176.46 o                         
  -1  -2   5       6461.51       6206.10       156.99 o                         
   0  -2   5       4166.36       4585.83       157.81 o                         
   1  -2   5       1483.48       1443.41        63.26 o                         
   2  -2   5      11860.58      11841.79       335.08 o                         
   3  -2   5       9195.82       8894.18       270.51 o                         
   4  -2   5       4676.63       4650.33       270.40 o                         
   5  -2   5       2858.49       2501.76        40.35 o                         
   6  -2   5        439.16        439.26         7.56 o                         
   7  -2   5         52.83         58.40         3.02 o                         
   8  -2   5        164.56        178.99         5.64 o                         
   9  -2   5         31.47         27.55         3.58 o                         
 -12  -1   5        251.07        171.78        13.08 o                         
 -11  -1   5          0.03         -0.24         2.20 o                         
 -10  -1   5        129.51        143.68         6.48 o                         
  -9  -1   5          0.66          4.12         1.77 o                         
  -8  -1   5        318.97        314.44         7.80 o                         
  -7  -1   5        103.42        108.94         4.73 o                         
  -6  -1   5        764.57        777.24        78.48 o                         
  -5  -1   5        472.31        444.15        23.34 o                         
  -4  -1   5       1602.76       1568.86        77.64 o                         
  -3  -1   5         84.99         90.04         9.52 o                         
  -2  -1   5         14.29         12.15         3.69 o                         
  -1  -1   5       4766.92       4710.24       121.29 o                         
   0  -1   5      40660.56      38887.52      1062.16 o                         
   1  -1   5        329.64        335.59        17.88 o                         
   2  -1   5      22061.10      20462.84       657.00 o                         
   3  -1   5       1762.69       1675.05        64.70 o                         
   4  -1   5         64.99         69.89         6.65 o                         
   5  -1   5       4487.36       4777.97       118.21 o                         
   6  -1   5         48.48         55.39         2.53 o                         
   7  -1   5       4178.61       4153.36        58.07 o                         
   8  -1   5       1038.23       1103.32        19.26 o                         
   9  -1   5        208.71        234.47         7.19 o                         
  10  -1   5        196.28        250.34        18.79 o                         
 -11   0   5         13.99         16.71         2.97 o                         
 -10   0   5       1491.29       1595.52        30.05 o                         
  -9   0   5        271.28        254.74         8.90 o                         
  -8   0   5       1250.87       1256.66        20.97 o                         
  -7   0   5        712.72        686.22        16.65 o                         
  -6   0   5         48.64         48.24         4.43 o                         
  -5   0   5        188.35        228.02        17.46 o                         
  -4   0   5        652.05        559.95        27.26 o                         
  -3   0   5        762.88        824.06        34.95 o                         
  -2   0   5        973.36        961.82        30.72 o                         
  -1   0   5       4282.95       3877.93       126.64 o                         
   0   0   5       4535.69       4413.92       135.48 o                         
   1   0   5        176.00        248.59        13.53 o                         
   2   0   5       1068.33       1198.18        41.08 o                         
   3   0   5       7617.56       7708.95       171.54 o                         
   4   0   5       5510.79       5555.31       155.79 o                         
   5   0   5       6839.07       6544.76       204.63 o                         
   6   0   5          4.87          6.30         1.20 o                         
   7   0   5        469.33        518.57         8.37 o                         
   8   0   5        103.08        116.33         4.12 o                         
   9   0   5       1801.71       2046.24        41.54 o                         
  10   0   5        687.40        818.38        23.41 o                         
 -11   1   5          6.74          9.92         2.57 o                         
 -10   1   5        353.16        376.17        15.89 o                         
  -9   1   5         11.63         10.98         2.37 o                         
  -8   1   5        314.79        316.29         8.14 o                         
  -7   1   5       4938.02       5062.96        88.85 o                         
  -6   1   5        512.79        504.81        12.61 o                         
  -5   1   5       9335.92       9956.25       273.60 o                         
  -4   1   5       1185.32       1160.46        39.48 o                         
  -3   1   5          2.72          4.17         1.88 o                         
  -2   1   5        434.52        312.14        16.36 o                         
  -1   1   5          0.72          5.15         3.40 o                         
   0   1   5      14158.39      12793.80       295.53 o                         
   1   1   5       3200.45       3031.72       165.76 o                         
   2   1   5         25.38         32.15         6.71 o                         
   3   1   5        774.46        718.61        40.30 o                         
   4   1   5         77.86         74.85         6.57 o                         
   5   1   5       1152.94       1141.91        36.51 o                         
   6   1   5          9.29          9.46         1.54 o                         
   7   1   5       4263.91       4337.09        54.86 o                         
   8   1   5        903.64        947.92        13.89 o                         
   9   1   5        259.82        295.10         7.69 o                         
  10   1   5        135.12        166.00         7.52 o                         
  11   1   5          7.04          4.60         3.77 o                         
 -11   2   5         57.86         59.13         6.23 o                         
 -10   2   5        248.45        264.66        10.43 o                         
  -9   2   5        799.00        831.10        21.21 o                         
  -8   2   5        460.95        468.40        10.13 o                         
  -7   2   5       1298.21       1226.99        23.15 o                         
  -6   2   5          2.35          6.44         1.61 o                         
  -5   2   5       2139.47       1923.74       124.52 o                         
  -4   2   5       1075.87       1047.08        45.08 o                         
  -3   2   5      21257.72      20644.75       611.05 o                         
  -2   2   5      14393.97      13532.63       403.23 o                         
  -1   2   5        418.96        302.66        21.36 o                         
   0   2   5      15479.25      14455.67       587.18 o                         
   1   2   5       3951.52       4079.05       188.47 o                         
   2   2   5        949.27       1011.37        45.75 o                         
   3   2   5       2968.19       2484.49       131.83 o                         
   4   2   5        792.86        648.62        22.85 o                         
   5   2   5        755.26        599.43        22.68 o                         
   6   2   5         82.04         78.93         5.34 o                         
   7   2   5          0.04          2.96         1.42 o                         
   8   2   5         86.57         87.47         3.63 o                         
   9   2   5         13.29         11.89         2.27 o                         
  10   2   5         51.14         48.90         3.71 o                         
  11   2   5         11.10         16.40         4.28 o                         
 -11   3   5         44.85         32.41         6.10 o                         
 -10   3   5         84.23         84.88         6.00 o                         
  -9   3   5          0.03          0.58         2.51 o                         
  -8   3   5         89.96        104.70         5.86 o                         
  -7   3   5        459.50        443.91        10.97 o                         
  -6   3   5          6.31          6.62         1.80 o                         
  -5   3   5       4527.02       4125.22        62.28 o                         
  -4   3   5        580.75        394.40        38.60 o                         
  -3   3   5        257.82        181.69        23.47 o                         
  -2   3   5        586.17        633.26        56.11 o                         
  -1   3   5       1059.84        949.89        48.73 o                         
   0   3   5      36132.45      34423.63      1367.65 o                         
   1   3   5       7313.19       7711.93       332.78 o                         
   2   3   5      17756.19      17216.23       712.22 o                         
   3   3   5      11355.91      11082.39       561.43 o                         
   4   3   5          6.39          1.96         3.28 o                         
   5   3   5       3658.43       3238.42        80.70 o                         
   6   3   5        148.46        116.33        13.97 o                         
   7   3   5       1234.01       1222.63        24.58 o                         
   8   3   5        281.25        276.74         6.93 o                         
   9   3   5        792.89        862.68        17.18 o                         
  10   3   5        116.04        137.41         5.98 o                         
  11   3   5          8.91         19.16         5.23 o                         
  12   3   5         47.62         55.37         7.19 o                         
 -10   4   5        650.61        676.86        30.04 o                         
  -9   4   5        214.09        233.82         9.52 o                         
  -8   4   5         38.06         38.51         3.68 o                         
  -7   4   5         93.33        106.39         5.36 o                         
  -6   4   5        365.40        332.57         9.22 o                         
  -5   4   5         69.36         73.25         5.39 o                         
  -4   4   5          0.95          8.48         6.67 o                         
  -3   4   5        574.81        559.22        39.64 o                         
  -2   4   5       5796.97       5436.88       194.61 o                         
  -1   4   5        112.31         74.64         9.20 o                         
   0   4   5       1406.12       1586.47       104.83 o                         
   1   4   5        997.26       1085.21        52.06 o                         
   2   4   5       3988.63       4273.02       145.95 o                         
   3   4   5      11874.90      11995.24       392.76 o                         
   4   4   5        326.32        279.13        16.71 o                         
   5   4   5      13084.87      11723.22       223.55 o                         
   6   4   5        547.34        528.77        18.96 o                         
   7   4   5        506.92        569.28        10.63 o                         
   8   4   5        603.04        652.54        12.96 o                         
   9   4   5        642.48        689.69        12.66 o                         
  10   4   5       1221.49       1468.11        25.82 o                         
  11   4   5         56.55         67.59         4.95 o                         
  12   4   5        576.93        702.17        36.74 o                         
 -10   5   5         37.70         32.68         7.49 o                         
  -9   5   5         54.11         50.79         5.40 o                         
  -8   5   5        462.55        440.11        12.71 o                         
  -7   5   5       3358.59       3230.41        48.37 o                         
  -6   5   5          1.34          8.29         2.32 o                         
  -5   5   5       2885.86       2705.38        53.14 o                         
  -4   5   5       1363.93       1359.41        35.27 o                         
  -3   5   5        792.72        754.97        39.70 o                         
  -2   5   5        291.36        282.79        25.79 o                         
  -1   5   5          6.62         13.43        10.88 o                         
   0   5   5       1078.78       1229.83        59.67 o                         
   1   5   5        665.63        751.23        52.81 o                         
   2   5   5       1932.82       2039.38        86.21 o                         
   3   5   5       2067.84       2203.23        69.02 o                         
   4   5   5        348.14        370.59        18.64 o                         
   5   5   5       2643.78       2492.11       110.39 o                         
   6   5   5        343.77        309.26         9.51 o                         
   7   5   5       5207.71       5018.44        59.95 o                         
   8   5   5       5100.21       5399.68        64.44 o                         
   9   5   5        521.90        550.96        11.79 o                         
  10   5   5        359.53        435.18        14.78 o                         
  11   5   5          5.55          4.33         2.05 o                         
  12   5   5         33.40         55.58        31.04 o                         
  -9   6   5       1471.41       1661.35        46.43 o                         
  -8   6   5        349.40        332.85        10.23 o                         
  -7   6   5       1122.20       1134.42        22.51 o                         
  -6   6   5         57.34         69.48         4.32 o                         
  -5   6   5       2332.33       2172.86        35.44 o                         
  -4   6   5       3107.06       2959.40        64.41 o                         
  -3   6   5       2145.10       2012.77        35.12 o                         
  -2   6   5      13379.23      13406.95       304.62 o                         
  -1   6   5        182.88        298.48        49.05 o                         
   0   6   5       2205.52       2156.77        98.41 o                         
   1   6   5          9.84          4.23         3.01 o                         
   2   6   5        418.03        486.20        37.76 o                         
   3   6   5          7.47         12.55         5.43 o                         
   4   6   5        101.69         95.88         9.99 o                         
   5   6   5        834.07        846.64        42.04 o                         
   6   6   5          0.39          1.75         1.48 o                         
   7   6   5         22.34         24.61         2.64 o                         
   8   6   5        115.90        125.92         6.97 o                         
   9   6   5        139.20        131.00         5.15 o                         
  10   6   5        944.60       1076.06        18.53 o                         
  11   6   5        397.13        489.24        12.14 o                         
  12   6   5        540.52        587.62        22.34 o                         
  -9   7   5          9.19          7.09         2.28 o                         
  -8   7   5         53.06         54.18         5.30 o                         
  -7   7   5       2357.69       2390.06        40.45 o                         
  -6   7   5         54.93         67.01         4.84 o                         
  -5   7   5       7053.74       6794.20       131.45 o                         
  -4   7   5       3061.05       3038.53        48.81 o                         
  -3   7   5        181.95        207.82         7.78 o                         
  -2   7   5        865.58        874.94        20.84 o                         
  -1   7   5        129.84        145.60        17.47 o                         
   0   7   5      11746.57      11483.66       294.70 o                         
   1   7   5       8549.38       8407.80       201.28 o                         
   2   7   5       6088.48       6214.08       172.22 o                         
   3   7   5       2637.12       2834.64       117.80 o                         
   4   7   5        570.70        624.41        29.60 o                         
   5   7   5       1175.79       1180.17        39.57 o                         
   6   7   5         65.32         62.12         4.29 o                         
   7   7   5        360.80        387.76        10.01 o                         
   8   7   5        590.19        629.07        13.45 o                         
   9   7   5          0.20          0.62         2.08 o                         
  10   7   5          6.39          9.81         2.54 o                         
  11   7   5          0.51         -1.36         2.08 o                         
  12   7   5         16.18         17.03         5.80 o                         
  -8   8   5         19.58         16.38         6.67 o                         
  -7   8   5        209.35        209.94         7.61 o                         
  -6   8   5         43.65         34.91         3.76 o                         
  -5   8   5        285.35        244.67         8.79 o                         
  -4   8   5        748.22        717.78        15.63 o                         
  -3   8   5       1087.37       1048.19        20.71 o                         
  -2   8   5       8378.05       8175.26       105.07 o                         
  -1   8   5        492.13        487.90        14.13 o                         
   0   8   5        452.68        409.82        15.46 o                         
   1   8   5          0.56          6.25         6.60 o                         
   2   8   5       2173.01       2215.67        68.60 o                         
   3   8   5      16317.13      16730.94       224.35 o                         
   4   8   5         46.11         64.31         5.84 o                         
   5   8   5      10924.12      11015.63       160.11 o                         
   6   8   5       1059.85       1072.36        20.91 o                         
   7   8   5        179.31        176.54         7.78 o                         
   8   8   5         62.79         61.03         4.73 o                         
   9   8   5        156.88        152.02         6.31 o                         
  10   8   5        853.30        950.51        20.80 o                         
  11   8   5         30.92         36.34         2.83 o                         
  12   8   5        112.43         70.89         7.08 o                         
  -7   9   5        409.67        438.98        10.99 o                         
  -6   9   5        191.55        196.35         7.96 o                         
  -5   9   5         85.45         91.64         5.77 o                         
  -4   9   5         20.38         21.01         3.05 o                         
  -3   9   5         17.15         19.29         3.09 o                         
  -2   9   5        625.90        627.86        13.62 o                         
  -1   9   5        246.04        232.22         9.36 o                         
   0   9   5       3239.08       3270.01        60.80 o                         
   1   9   5       3519.72       3595.12        70.57 o                         
   2   9   5        641.09        659.72        17.52 o                         
   3   9   5       2045.31       2126.24        36.93 o                         
   4   9   5         84.93        102.02         5.70 o                         
   5   9   5        258.54        248.41         9.54 o                         
   6   9   5       1996.62       1991.64        47.87 o                         
   7   9   5       4355.54       4524.49        68.36 o                         
   8   9   5       4230.06       4491.17       101.05 o                         
   9   9   5         24.33         22.30         3.21 o                         
  10   9   5        559.80        645.54        16.16 o                         
  11   9   5          0.12          2.37         2.37 o                         
  -6  10   5          4.76          5.81         1.65 o                         
  -5  10   5        831.61        838.16        17.72 o                         
  -4  10   5        691.52        740.13        17.42 o                         
  -3  10   5         17.54         21.00         3.16 o                         
  -2  10   5       2561.98       2597.25        38.30 o                         
  -1  10   5         51.28         61.54         4.63 o                         
   0  10   5        140.03        141.43         8.60 o                         
   1  10   5        142.80        149.09         9.30 o                         
   2  10   5        400.40        413.53        15.31 o                         
   3  10   5        680.85        706.89        17.09 o                         
   4  10   5        969.28        959.58        23.48 o                         
   5  10   5        615.12        605.96        15.65 o                         
   6  10   5        155.43        154.60         7.47 o                         
   7  10   5        109.44        105.66         6.83 o                         
   8  10   5        287.12        269.95        13.68 o                         
   9  10   5         54.55         64.31         4.80 o                         
  10  10   5       2162.72       2150.44        38.30 o                         
  11  10   5        320.75        272.46        11.66 o                         
  -6  11   5        742.29        519.36        27.60 o                         
  -5  11   5        622.83        608.19        13.05 o                         
  -4  11   5       1733.85       1754.60        33.90 o                         
  -3  11   5         24.10         34.47         3.78 o                         
  -2  11   5       1203.86       1180.68        22.40 o                         
  -1  11   5        123.21        148.20         7.59 o                         
   0  11   5       2040.53       2244.29        43.61 o                         
   1  11   5       3785.22       3857.68        66.29 o                         
   2  11   5        951.28        919.59        31.90 o                         
   3  11   5        315.21        375.21        13.01 o                         
   4  11   5         61.23         66.57         4.84 o                         
   5  11   5         34.40         26.14         3.57 o                         
   6  11   5         24.28         20.80         3.95 o                         
   7  11   5         77.23         88.08         6.47 o                         
   8  11   5        176.86        150.54        10.17 o                         
   9  11   5          0.96          1.58         2.41 o                         
  10  11   5        367.90        352.05        10.57 o                         
  11  11   5        293.70        162.18        11.58 o                         
  -4  12   5       1523.83       1430.41        30.42 o                         
  -3  12   5          9.80         17.68         2.91 o                         
  -2  12   5       5649.00       5646.73       100.22 o                         
  -1  12   5        937.82        988.72        25.30 o                         
   0  12   5        333.44        350.69        13.59 o                         
   1  12   5        464.03        474.64        18.54 o                         
   2  12   5        196.38        218.65        12.40 o                         
   3  12   5       5109.05       5721.56       115.14 o                         
   4  12   5       1017.91       1083.63        28.17 o                         
   5  12   5       1804.95       1965.19        51.50 o                         
   6  12   5        409.60        451.45        15.33 o                         
   7  12   5        125.57        105.55         6.80 o                         
   8  12   5         77.22         67.50         6.90 o                         
   9  12   5         15.18         14.20         2.85 o                         
  10  12   5        149.53        133.76         8.56 o                         
  -3  13   5         11.75          7.48         1.94 o                         
  -2  13   5        117.61        101.56         5.36 o                         
  -1  13   5        675.81        688.17        19.54 o                         
   0  13   5       2081.41       2089.75        39.26 o                         
   1  13   5       4951.23       5274.90        88.25 o                         
   2  13   5        220.92        255.70        12.66 o                         
   3  13   5        913.67       1109.03        39.58 o                         
   4  13   5         19.43         26.01         4.69 o                         
   5  13   5        800.63        848.17        37.41 o                         
   6  13   5       1530.65       1629.74        62.31 o                         
   7  13   5        133.44        141.79         8.34 o                         
   8  13   5       1468.18       1292.71        62.16 o                         
   9  13   5         64.61         49.61         4.15 o                         
  -2  14   5          6.20          8.24         3.15 o                         
  -1  14   5          8.62          9.95         2.64 o                         
   0  14   5        548.29        491.44        19.35 o                         
   1  14   5        323.04        319.85        11.66 o                         
   2  14   5          1.30          2.47         2.46 o                         
   3  14   5       1561.86       1747.61        41.07 o                         
   4  14   5        647.93        684.26        18.48 o                         
   5  14   5       1612.28       1923.25        45.61 o                         
   6  14   5        375.10        386.53        14.74 o                         
   7  14   5         49.96         45.90         3.64 o                         
   8  14   5        339.78        205.06        14.91 o                         
   1  15   5         73.91         68.37        10.94 o                         
   2  15   5         31.02         36.39         4.50 o                         
   3  15   5          0.03          1.31         1.49 o                         
   4  15   5        319.80        315.39        16.55 o                         
   5  15   5          0.37          2.67         1.65 o                         
   6  15   5        394.41        284.43         8.71 o                         
  -6 -13   6       2968.09       2438.67        74.50 o                         
  -5 -13   6        701.18        743.09        21.39 o                         
  -4 -13   6        260.59        269.91        11.68 o                         
  -3 -13   6         67.30         46.48         5.48 o                         
  -2 -13   6        130.47        157.77         9.21 o                         
  -1 -13   6       1029.59        930.86        43.66 o                         
  -8 -12   6        184.70        143.97         8.39 o                         
  -7 -12   6         90.77         85.48         4.50 o                         
  -6 -12   6        380.01        387.84        15.96 o                         
  -5 -12   6        964.11       1011.60        21.63 o                         
  -4 -12   6       1407.91       1457.06        34.57 o                         
  -3 -12   6       4561.44       5071.91       110.72 o                         
  -2 -12   6         58.09         62.64         6.32 o                         
  -1 -12   6       2164.98       2358.33        60.70 o                         
   0 -12   6         37.92         31.82         7.11 o                         
   1 -12   6        147.93        180.55         8.06 o                         
   2 -12   6        806.01        759.10        40.66 o                         
  -9 -11   6        708.32        566.01        19.67 o                         
  -8 -11   6          3.81          7.32         3.89 o                         
  -7 -11   6        100.76         85.44         5.23 o                         
  -6 -11   6        986.32       1052.36        23.34 o                         
  -5 -11   6        543.54        592.79        16.62 o                         
  -4 -11   6         87.68         88.22         6.79 o                         
  -3 -11   6         39.54         37.89         4.46 o                         
  -2 -11   6        143.63        171.19         8.42 o                         
  -1 -11   6       3355.28       3305.18        91.74 o                         
   0 -11   6       1955.49       2087.22        72.20 o                         
   1 -11   6       1924.86       1928.55        72.73 o                         
   2 -11   6       1815.78       1787.40        42.69 o                         
   3 -11   6        152.97        126.51        14.65 o                         
 -10 -10   6        245.37        150.72        11.83 o                         
  -9 -10   6         67.04         55.01         3.72 o                         
  -8 -10   6        614.36        597.26        21.89 o                         
  -7 -10   6        447.92        462.73        13.95 o                         
  -6 -10   6        677.23        696.49        17.99 o                         
  -5 -10   6        131.98        132.88        13.45 o                         
  -4 -10   6        100.09        111.24         6.48 o                         
  -3 -10   6       2280.76       2313.59        42.57 o                         
  -2 -10   6          0.97          5.75         2.56 o                         
  -1 -10   6         97.08        100.72         7.29 o                         
   0 -10   6        414.04        398.10        13.25 o                         
   1 -10   6        241.16        242.20         9.44 o                         
   2 -10   6        391.62        417.05        16.74 o                         
   3 -10   6        264.82        263.14        10.13 o                         
   4 -10   6       2122.04       2072.45        47.94 o                         
 -10  -9   6         80.86         80.01         4.38 o                         
  -9  -9   6        108.56        103.56         5.56 o                         
  -8  -9   6        774.74        741.97        27.72 o                         
  -7  -9   6        372.34        366.45        11.87 o                         
  -6  -9   6        525.15        525.55        14.50 o                         
  -5  -9   6        490.66        509.73        20.03 o                         
  -4  -9   6       1577.68       1652.99        38.51 o                         
  -3  -9   6        198.75        209.89         9.61 o                         
  -2  -9   6        783.55        774.03        18.32 o                         
  -1  -9   6         57.63         77.62         5.85 o                         
   0  -9   6        778.18        745.44        19.51 o                         
   1  -9   6        699.86        674.39        17.80 o                         
   2  -9   6        304.38        271.31         9.33 o                         
   3  -9   6          1.23          0.09         2.33 o                         
   4  -9   6          2.04          5.46         2.17 o                         
   5  -9   6        281.34        278.38        18.62 o                         
   6  -9   6        201.17        165.45         8.64 o                         
 -11  -8   6         82.96         75.90         9.09 o                         
 -10  -8   6        960.57        910.30        18.63 o                         
  -9  -8   6         86.65         86.86         4.66 o                         
  -8  -8   6        604.91        586.02        16.85 o                         
  -7  -8   6        310.97        293.15         9.93 o                         
  -6  -8   6        105.84         95.67         6.05 o                         
  -5  -8   6       6442.20       6576.85       118.13 o                         
  -4  -8   6         87.50        110.52         9.49 o                         
  -3  -8   6       5301.07       5515.67        89.98 o                         
  -2  -8   6       2234.94       2392.13        41.73 o                         
  -1  -8   6       2059.91       2077.13        43.62 o                         
   0  -8   6       1429.57       1385.54        25.13 o                         
   1  -8   6        612.81        623.62        16.89 o                         
   2  -8   6       1058.27       1041.13        21.67 o                         
   3  -8   6        524.84        507.11        17.16 o                         
   4  -8   6        843.67        896.33        21.30 o                         
   5  -8   6        690.10        666.85        16.38 o                         
   6  -8   6         16.86         17.90         2.88 o                         
   7  -8   6         14.31          8.53         3.08 o                         
 -11  -7   6         12.58          8.62         1.58 o                         
 -10  -7   6          1.46          5.22         2.12 o                         
  -9  -7   6        118.80        102.46         6.59 o                         
  -8  -7   6        816.43        744.70        20.41 o                         
  -7  -7   6        820.98        767.33        17.91 o                         
  -6  -7   6        588.30        610.57        17.94 o                         
  -5  -7   6       2566.14       2515.60        76.66 o                         
  -4  -7   6         42.52         44.04         6.03 o                         
  -3  -7   6         16.51         21.32         3.42 o                         
  -2  -7   6       1092.72       1162.47        26.06 o                         
  -1  -7   6       9190.08       8990.06       127.73 o                         
   0  -7   6      15008.68      14319.37       201.11 o                         
   1  -7   6        842.24        824.49        18.80 o                         
   2  -7   6       5623.44       5364.83        77.15 o                         
   3  -7   6        627.99        581.07        15.14 o                         
   4  -7   6       1070.24       1079.97        23.79 o                         
   5  -7   6        264.11        263.33         9.66 o                         
   6  -7   6        419.73        455.38        15.46 o                         
   7  -7   6       2273.42       2327.69        63.84 o                         
 -11  -6   6         41.78         40.16         2.91 o                         
 -10  -6   6        386.59        359.77        12.99 o                         
  -9  -6   6         29.36         32.60         3.66 o                         
  -8  -6   6        174.62        180.78         8.64 o                         
  -7  -6   6        458.45        459.29        13.63 o                         
  -6  -6   6        752.37        696.54        17.29 o                         
  -5  -6   6        243.44        226.79        11.24 o                         
  -4  -6   6         85.67         80.82         7.44 o                         
  -3  -6   6       8755.46       8338.49       164.57 o                         
  -2  -6   6       4665.48       4642.26        89.54 o                         
  -1  -6   6         69.46         35.39         7.81 o                         
   0  -6   6        507.14        463.34        15.28 o                         
   1  -6   6        720.35        662.54        17.14 o                         
   2  -6   6      11249.32      10999.57       160.28 o                         
   3  -6   6         26.80         27.15         3.47 o                         
   4  -6   6      12769.27      12317.92       156.56 o                         
   5  -6   6       4778.31       4738.26        77.53 o                         
   6  -6   6        200.99        215.22         9.35 o                         
   7  -6   6        195.84        199.08         9.92 o                         
   8  -6   6        116.90        120.73        13.31 o                         
 -11  -5   6        241.30        251.46         7.46 o                         
 -10  -5   6         25.53         32.23         3.24 o                         
  -9  -5   6        136.54        143.54         7.73 o                         
  -8  -5   6        246.25        232.30         9.06 o                         
  -7  -5   6       1655.25       1659.55        29.91 o                         
  -6  -5   6       2996.57       2954.53        47.32 o                         
  -5  -5   6        159.27        121.44         7.28 o                         
  -4  -5   6        355.23        288.49        31.12 o                         
  -3  -5   6        343.58        332.36        32.90 o                         
  -2  -5   6        726.90        771.21        37.49 o                         
  -1  -5   6       1223.36       1192.84        72.20 o                         
   0  -5   6       2144.16       2309.09        97.87 o                         
   1  -5   6        857.23        842.47        55.78 o                         
   2  -5   6       4142.82       3967.10        68.18 o                         
   3  -5   6         42.22         41.92         3.37 o                         
   4  -5   6         83.69         86.35         5.69 o                         
   5  -5   6        515.17        517.59        11.87 o                         
   6  -5   6       1594.94       1614.32        27.14 o                         
   7  -5   6       4205.43       4388.50        66.90 o                         
   8  -5   6         26.30         21.20         4.62 o                         
 -12  -4   6         13.47         10.79         3.56 o                         
 -11  -4   6          5.69         13.02         2.75 o                         
 -10  -4   6       1527.11       1563.54        29.25 o                         
  -9  -4   6          4.02          6.55         2.22 o                         
  -8  -4   6       1623.59       1691.16        31.04 o                         
  -7  -4   6         14.95         14.21         2.89 o                         
  -6  -4   6         48.20         75.39         4.97 o                         
  -5  -4   6       7202.29       6907.00       156.31 o                         
  -4  -4   6        780.25        778.76        50.72 o                         
  -3  -4   6      10037.08       9475.74       304.14 o                         
  -2  -4   6       2799.58       2504.42        74.82 o                         
  -1  -4   6         64.59         28.84         5.33 o                         
   0  -4   6         56.42         79.46        11.58 o                         
   1  -4   6        153.24        152.90        20.10 o                         
   2  -4   6          4.25          5.59         6.75 o                         
   3  -4   6         13.34         15.92         2.17 o                         
   4  -4   6        585.55        581.77        11.32 o                         
   5  -4   6        349.80        324.73         7.91 o                         
   6  -4   6         53.34         58.83         3.78 o                         
   7  -4   6          8.44          8.13         3.15 o                         
   8  -4   6          6.80          6.12         3.31 o                         
   9  -4   6       1156.34       1278.32        47.64 o                         
 -12  -3   6          8.00         10.32         2.41 o                         
 -11  -3   6         28.64         27.78         3.29 o                         
 -10  -3   6         66.45         62.95         4.18 o                         
  -9  -3   6         43.47         38.62         3.41 o                         
  -8  -3   6       1302.78       1330.25        23.23 o                         
  -7  -3   6       6803.44       6705.18        95.83 o                         
  -6  -3   6        728.90        678.80        15.54 o                         
  -5  -3   6       5337.99       4972.18       118.71 o                         
  -4  -3   6        436.34        435.55        32.53 o                         
  -3  -3   6         16.01         20.61         8.05 o                         
  -2  -3   6       5957.10       6190.35       229.11 o                         
  -1  -3   6      12563.85      12866.20       606.61 o                         
   0  -3   6      18168.47      17757.53       572.43 o                         
   1  -3   6        252.12        187.33        19.77 o                         
   2  -3   6       5147.65       4534.44       137.20 o                         
   3  -3   6       2348.07       2521.14       110.87 o                         
   4  -3   6        193.39        154.13         5.97 o                         
   5  -3   6         85.53         92.96         3.73 o                         
   6  -3   6        185.67        176.63         5.51 o                         
   7  -3   6        165.30        161.89         6.95 o                         
   8  -3   6          6.98          8.49         2.61 o                         
   9  -3   6         30.33         29.37         4.89 o                         
 -12  -2   6          0.15          3.61         2.97 o                         
 -11  -2   6         26.68         29.48         3.06 o                         
 -10  -2   6         11.29         18.06         2.48 o                         
  -9  -2   6        181.27        182.08         6.45 o                         
  -8  -2   6        554.38        552.55        13.75 o                         
  -7  -2   6         46.73         48.81         3.45 o                         
  -6  -2   6        579.73        523.57        12.78 o                         
  -5  -2   6       3368.71       3429.30        85.74 o                         
  -4  -2   6        895.27        892.34       129.11 o                         
  -3  -2   6      33659.30      31924.17       647.27 o                         
  -2  -2   6      15854.41      15198.22       314.62 o                         
  -1  -2   6        288.68        199.30        13.22 o                         
   0  -2   6       2925.65       2819.68        81.12 o                         
   1  -2   6       1131.08       1027.30        47.65 o                         
   2  -2   6      22090.69      21436.98       530.24 o                         
   3  -2   6       1482.56       1168.37        42.33 o                         
   4  -2   6       3686.52       3048.00       122.74 o                         
   5  -2   6       7110.72       7055.76       107.01 o                         
   6  -2   6        407.62        380.27         7.91 o                         
   7  -2   6         52.97         62.25         3.79 o                         
   8  -2   6         81.93         82.41         4.99 o                         
   9  -2   6          0.90          2.38         2.60 o                         
 -11  -1   6          3.56          2.68         2.91 o                         
 -10  -1   6         22.59         31.62         3.41 o                         
  -9  -1   6        141.06        134.18         5.20 o                         
  -8  -1   6         96.20         93.64         3.94 o                         
  -7  -1   6        903.33        876.29        16.25 o                         
  -6  -1   6        165.57        170.06         9.69 o                         
  -5  -1   6         12.69         21.97         5.06 o                         
  -4  -1   6         73.02         44.71         7.93 o                         
  -3  -1   6        580.78        592.59        26.76 o                         
  -2  -1   6       2449.76       2194.49        59.44 o                         
  -1  -1   6        205.85        208.69        20.35 o                         
   0  -1   6      19486.98      18831.57       443.36 o                         
   1  -1   6         21.95         17.02         4.42 o                         
   2  -1   6       5084.26       4790.13       133.67 o                         
   3  -1   6       2813.20       2940.15       100.59 o                         
   4  -1   6        968.71       1066.80        42.66 o                         
   5  -1   6       5075.87       5192.52        87.57 o                         
   6  -1   6        388.61        428.89         8.26 o                         
   7  -1   6       5217.13       5519.18        77.71 o                         
   8  -1   6       1126.67       1234.91        20.25 o                         
   9  -1   6        768.43        881.95        19.07 o                         
  10  -1   6         50.58         77.76        15.44 o                         
 -11   0   6          2.24          5.52         3.67 o                         
 -10   0   6       2368.28       2546.66        48.77 o                         
  -9   0   6        616.96        611.35        15.23 o                         
  -8   0   6       1137.01       1123.35        18.32 o                         
  -7   0   6       1732.15       1812.47        54.79 o                         
  -6   0   6        128.20        120.39         5.92 o                         
  -5   0   6       1746.12       1653.57        74.63 o                         
  -4   0   6        371.80        386.38        23.56 o                         
  -3   0   6       5719.15       5153.23       122.18 o                         
  -2   0   6       1379.35       1269.56        45.16 o                         
  -1   0   6         25.52         40.94        11.95 o                         
   0   0   6        521.20        649.39        31.21 o                         
   1   0   6        614.42        642.91        27.06 o                         
   2   0   6       2106.63       1813.37        66.94 o                         
   3   0   6        544.36        441.81        23.58 o                         
   4   0   6       4636.81       4429.97       107.39 o                         
   5   0   6       4640.02       4472.01       125.34 o                         
   6   0   6         52.34         61.56         2.58 o                         
   7   0   6         21.03         23.91         2.13 o                         
   8   0   6        261.98        275.36         6.60 o                         
   9   0   6        898.75        988.44        18.23 o                         
  10   0   6       1761.10       2092.08        46.19 o                         
 -11   1   6         81.72         87.22         5.75 o                         
 -10   1   6          7.64          7.56         2.76 o                         
  -9   1   6          1.01          1.42         2.06 o                         
  -8   1   6       2280.55       2308.83        40.88 o                         
  -7   1   6       7183.25       7009.56       126.98 o                         
  -6   1   6        157.75        161.46         5.73 o                         
  -5   1   6       7462.62       8206.26       250.20 o                         
  -4   1   6       2025.84       2110.14        59.99 o                         
  -3   1   6        501.64        562.83        30.28 o                         
  -2   1   6       3416.82       3243.93       116.26 o                         
  -1   1   6       5848.60       5469.11       169.44 o                         
   0   1   6      28022.18      27615.21      1049.82 o                         
   1   1   6        431.40        477.66        56.24 o                         
   2   1   6       1304.15       1227.37        51.68 o                         
   3   1   6        166.76        176.61        12.95 o                         
   4   1   6        831.50        800.24        26.54 o                         
   5   1   6        328.66        295.70        17.28 o                         
   6   1   6          9.52         12.91         1.88 o                         
   7   1   6       1311.69       1354.36        24.22 o                         
   8   1   6        589.34        622.98        10.19 o                         
   9   1   6        222.65        244.13         7.86 o                         
  10   1   6         22.33         39.53         5.66 o                         
  11   1   6          4.37          2.57         5.92 o                         
 -11   2   6        126.19        107.64         6.85 o                         
 -10   2   6        248.63        229.16        11.39 o                         
  -9   2   6        180.19        169.89         8.75 o                         
  -8   2   6        607.47        556.46        13.74 o                         
  -7   2   6        166.88        167.33         6.28 o                         
  -6   2   6         16.72         22.61         2.29 o                         
  -5   2   6       3047.19       2647.06       303.41 o                         
  -4   2   6       1676.07       1703.59       205.56 o                         
  -3   2   6      12524.50      11830.94       414.95 o                         
  -2   2   6      19482.88      19536.14       563.48 o                         
  -1   2   6       3220.96       3078.62       106.48 o                         
   0   2   6       3417.02       3177.39       150.62 o                         
   1   2   6          0.93         12.36         4.95 o                         
   2   2   6      11562.17      11589.88       567.81 o                         
   3   2   6      11153.18      10350.51       528.85 o                         
   4   2   6       1019.66        801.45        38.60 o                         
   5   2   6       6461.21       6059.58       186.62 o                         
   6   2   6        390.63        399.37         7.49 o                         
   7   2   6        400.84        423.59         7.87 o                         
   8   2   6        153.68        162.80         5.07 o                         
   9   2   6         11.07         13.37         2.70 o                         
  10   2   6         78.25         88.56         5.00 o                         
  11   2   6          1.52          2.81         3.78 o                         
 -10   3   6          2.08          0.65         2.08 o                         
  -9   3   6         68.21         81.35         5.38 o                         
  -8   3   6          2.81          6.50         2.50 o                         
  -7   3   6         56.23         79.32         3.98 o                         
  -6   3   6         83.48         81.70         4.20 o                         
  -5   3   6       1774.08       1648.86        31.28 o                         
  -4   3   6          3.40         13.87         7.68 o                         
  -3   3   6        217.40        233.00        36.39 o                         
  -2   3   6       3653.62       3399.04       127.04 o                         
  -1   3   6       1021.65       1096.68        54.30 o                         
   0   3   6      20409.97      19210.12       778.34 o                         
   1   3   6       9594.76      10120.75       432.61 o                         
   2   3   6       9176.60       9460.48       634.64 o                         
   3   3   6       1643.17       1554.10        60.81 o                         
   4   3   6        234.08        217.57        18.68 o                         
   5   3   6       6160.40       5727.99       129.33 o                         
   6   3   6        633.30        655.99        16.99 o                         
   7   3   6       5688.62       5756.11        84.12 o                         
   8   3   6        643.16        681.90        15.13 o                         
   9   3   6        362.45        393.29         8.68 o                         
  10   3   6        241.56        296.72         9.33 o                         
  11   3   6          0.37          0.09         2.87 o                         
 -10   4   6        417.33        498.48        32.66 o                         
  -9   4   6       1050.49       1163.25        33.23 o                         
  -8   4   6          1.91          4.59         2.58 o                         
  -7   4   6        340.10        337.50         9.92 o                         
  -6   4   6          2.14          0.53         1.76 o                         
  -5   4   6        489.38        458.89        11.93 o                         
  -4   4   6          8.84          4.85        15.68 o                         
  -3   4   6        298.17        199.18        22.58 o                         
  -2   4   6        571.30        490.94        40.53 o                         
  -1   4   6         99.13         90.14        28.20 o                         
   0   4   6       1037.57       1063.75        66.25 o                         
   1   4   6         26.85         31.81        11.58 o                         
   2   4   6       3136.68       3158.13       167.00 o                         
   3   4   6       5188.93       4488.98       135.64 o                         
   4   4   6       1864.13       1694.31        51.33 o                         
   5   4   6      19781.52      17860.25       370.49 o                         
   6   4   6         21.18         32.92         2.71 o                         
   7   4   6         29.46         38.22         2.81 o                         
   8   4   6        386.38        384.20         9.20 o                         
   9   4   6         59.31         59.09         3.80 o                         
  10   4   6       2214.89       2563.12        34.81 o                         
  11   4   6          0.46          3.74         2.57 o                         
  12   4   6        108.11        120.08         9.90 o                         
 -10   5   6         12.33          8.31         2.00 o                         
  -9   5   6         44.58         55.66         6.78 o                         
  -8   5   6       1358.93       1459.47        28.99 o                         
  -7   5   6       4443.70       4600.48        70.11 o                         
  -6   5   6       1112.03       1052.85        22.01 o                         
  -5   5   6       4538.09       4452.10        81.12 o                         
  -4   5   6        844.10        802.03        17.64 o                         
  -3   5   6        171.38        172.84        28.40 o                         
  -2   5   6       1439.98       1338.98        72.63 o                         
  -1   5   6         57.07         45.91        18.46 o                         
   0   5   6       1095.53       1252.58       170.12 o                         
   1   5   6         11.02         40.88         9.73 o                         
   2   5   6         23.70         10.28         5.62 o                         
   3   5   6         39.41         29.23         5.90 o                         
   4   5   6        326.63        280.88        17.91 o                         
   5   5   6       1789.93       1595.17        44.45 o                         
   6   5   6       1084.73       1077.63        17.43 o                         
   7   5   6       2449.23       2425.19        37.29 o                         
   8   5   6       4247.04       4361.04        53.29 o                         
   9   5   6        541.65        594.71        12.51 o                         
  10   5   6          0.44          6.17         2.81 o                         
  11   5   6          9.62         10.04         2.30 o                         
  12   5   6        162.22        169.41        13.32 o                         
  -9   6   6        825.23        907.48        28.40 o                         
  -8   6   6         78.17         74.06         5.02 o                         
  -7   6   6        144.62        153.33         7.22 o                         
  -6   6   6        237.19        209.95         7.55 o                         
  -5   6   6       2150.09       2149.88        48.90 o                         
  -4   6   6       4364.62       4189.11        85.66 o                         
  -3   6   6       2721.45       2681.63        46.74 o                         
  -2   6   6      17915.27      17492.38       449.44 o                         
  -1   6   6        128.15         97.00        19.66 o                         
   0   6   6          7.95         33.44        12.77 o                         
   1   6   6        688.90        779.70        67.83 o                         
   2   6   6        467.30        461.85        37.42 o                         
   3   6   6       3220.72       3400.58       128.54 o                         
   4   6   6        101.61        103.51        11.43 o                         
   5   6   6        487.00        458.60        29.86 o                         
   6   6   6         13.90          9.36         1.89 o                         
   7   6   6         18.57         21.84         2.64 o                         
   8   6   6          1.24          1.56         1.93 o                         
   9   6   6         32.96         35.08         2.87 o                         
  10   6   6       1328.10       1455.57        22.08 o                         
  11   6   6         27.64         31.97         3.36 o                         
  12   6   6        214.75        195.02         8.10 o                         
  -9   7   6          2.70          1.44         1.55 o                         
  -8   7   6        144.88        132.90         8.03 o                         
  -7   7   6        844.16        898.21        17.05 o                         
  -6   7   6         67.55         63.28         4.63 o                         
  -5   7   6       1814.44       1822.54        29.60 o                         
  -4   7   6       2820.60       2834.34        55.37 o                         
  -3   7   6        668.34        656.94        15.01 o                         
  -2   7   6       3421.90       3268.98        46.30 o                         
  -1   7   6          0.77          0.00         8.55 o                         
   0   7   6      28477.39      28607.98       852.36 o                         
   1   7   6      11918.75      13059.08       353.06 o                         
   2   7   6       6833.69       7291.87       251.67 o                         
   3   7   6       1857.62       1834.99        66.54 o                         
   4   7   6         15.25         18.90         4.89 o                         
   5   7   6       2085.46       2157.66        45.04 o                         
   6   7   6       1349.11       1326.14        31.64 o                         
   7   7   6       1285.87       1328.05        32.15 o                         
   8   7   6         14.39         24.61         2.77 o                         
   9   7   6         12.85         16.80         2.73 o                         
  10   7   6         63.52         62.05         3.82 o                         
  11   7   6          2.03          1.02         2.08 o                         
  12   7   6         44.70         36.77         3.04 o                         
  -8   8   6         17.21         21.94         6.57 o                         
  -7   8   6          5.49          3.39         1.83 o                         
  -6   8   6         14.32         17.85         2.76 o                         
  -5   8   6        118.10        132.84         6.45 o                         
  -4   8   6         33.30         30.87         3.48 o                         
  -3   8   6       1637.12       1744.84        31.29 o                         
  -2   8   6       6834.98       6810.54        83.47 o                         
  -1   8   6        280.32        261.28         9.62 o                         
   0   8   6        182.91        180.48        10.04 o                         
   1   8   6        338.36        326.07        15.78 o                         
   2   8   6        635.99        571.59        19.47 o                         
   3   8   6      20192.62      20485.19       273.55 o                         
   4   8   6         14.33         26.45         4.18 o                         
   5   8   6       9180.87       9057.99       176.85 o                         
   6   8   6        156.29        159.83         7.37 o                         
   7   8   6          6.91          9.27         2.87 o                         
   8   8   6        334.93        345.20         9.92 o                         
   9   8   6        486.35        486.14        11.46 o                         
  10   8   6       1693.82       1886.25        25.92 o                         
  11   8   6          9.78         10.57         3.09 o                         
  -7   9   6        893.94        892.83        28.40 o                         
  -6   9   6        822.59        823.92        17.53 o                         
  -5   9   6       1136.92       1183.76        24.37 o                         
  -4   9   6         39.44         38.22         3.39 o                         
  -3   9   6        356.02        325.41        10.37 o                         
  -2   9   6         94.03         89.60         4.91 o                         
  -1   9   6         21.46         28.77         3.60 o                         
   0   9   6       1090.74       1125.36        30.73 o                         
   1   9   6       1177.90       1211.97        31.79 o                         
   2   9   6        720.61        719.53        20.23 o                         
   3   9   6       4792.27       5059.02        70.15 o                         
   4   9   6         72.01         81.73         6.83 o                         
   5   9   6       4323.57       4315.90        67.11 o                         
   6   9   6       2004.68       2055.40        41.69 o                         
   7   9   6       2962.82       2991.25        49.54 o                         
   8   9   6       2687.05       2926.84        94.67 o                         
   9   9   6        236.39        225.85         8.34 o                         
  10   9   6          0.42          3.19         2.24 o                         
  11   9   6          0.21          3.57         1.96 o                         
  -6  10   6         16.07         23.66         2.81 o                         
  -5  10   6       1062.28       1077.18        24.83 o                         
  -4  10   6       1872.58       1916.07        35.32 o                         
  -3  10   6        145.71        165.75         7.28 o                         
  -2  10   6       2377.20       2302.36        31.31 o                         
  -1  10   6         53.34         68.02         5.74 o                         
   0  10   6        158.61        147.12         7.58 o                         
   1  10   6         56.50         65.03         6.31 o                         
   2  10   6          2.29          7.58         4.26 o                         
   3  10   6         45.69         38.41         3.87 o                         
   4  10   6        206.23        196.80         8.85 o                         
   5  10   6         47.52         49.10         5.89 o                         
   6  10   6         34.90         36.53         5.11 o                         
   7  10   6        372.11        384.88        15.87 o                         
   8  10   6       1723.12       1825.27        56.15 o                         
   9  10   6         81.76         80.97         5.24 o                         
  10  10   6       1551.55       1559.95        37.30 o                         
  11  10   6        130.30        137.43        11.16 o                         
  -5  11   6        712.49        661.19        16.22 o                         
  -4  11   6        718.49        720.17        17.32 o                         
  -3  11   6        106.43        106.47         5.91 o                         
  -2  11   6       2337.63       2405.38        42.81 o                         
  -1  11   6         22.04         34.47         3.69 o                         
   0  11   6       5937.84       6004.33        89.96 o                         
   1  11   6       4706.10       4890.15        94.14 o                         
   2  11   6        273.07        264.58        12.87 o                         
   3  11   6        194.53        179.00         8.98 o                         
   4  11   6         44.38         43.39         3.86 o                         
   5  11   6         15.44         22.95         3.48 o                         
   6  11   6         64.73         67.71         6.68 o                         
   7  11   6         71.70         73.74         6.03 o                         
   8  11   6         48.41         47.02         5.56 o                         
   9  11   6         12.00         11.94         3.40 o                         
  10  11   6         45.58         39.24         4.24 o                         
  -4  12   6       1627.21       1593.57        40.55 o                         
  -3  12   6         53.47         47.30         3.92 o                         
  -2  12   6       3470.55       3429.42        80.05 o                         
  -1  12   6        212.26        237.86        10.50 o                         
   0  12   6        386.65        361.44        12.50 o                         
   1  12   6        865.61        942.41        25.53 o                         
   2  12   6        390.92        476.53        18.87 o                         
   3  12   6       8151.93       8869.47       134.23 o                         
   4  12   6        943.82       1013.41        31.21 o                         
   5  12   6       1657.98       1745.01        49.29 o                         
   6  12   6        616.56        653.45        27.98 o                         
   7  12   6         11.41         12.38         2.88 o                         
   8  12   6        104.34         89.87         8.04 o                         
   9  12   6         77.38         70.17         5.70 o                         
  10  12   6        108.53         80.38         8.66 o                         
  -3  13   6          4.65          6.65         1.76 o                         
  -2  13   6       1332.31       1266.48        47.39 o                         
  -1  13   6        142.57        150.36         6.89 o                         
   0  13   6       1660.42       1696.99        38.16 o                         
   1  13   6       2114.18       2283.56        42.82 o                         
   2  13   6         16.85         35.70         5.09 o                         
   3  13   6        260.90        305.76        12.72 o                         
   4  13   6          1.50          6.81         3.12 o                         
   5  13   6       1862.88       2150.15        63.66 o                         
   6  13   6       2485.16       2593.22        63.11 o                         
   7  13   6        343.77        332.30        12.61 o                         
   8  13   6       2179.47       2016.64        44.71 o                         
   9  13   6          6.13          2.36         2.29 o                         
  -2  14   6        158.46        126.62         7.60 o                         
  -1  14   6        335.07        319.16        11.59 o                         
   0  14   6         48.15         41.67         6.18 o                         
   1  14   6         85.03         91.79         5.34 o                         
   2  14   6        126.70        129.38         7.60 o                         
   3  14   6       1750.14       2016.73        49.39 o                         
   4  14   6        442.13        482.46        15.69 o                         
   5  14   6        643.90        710.07        20.49 o                         
   6  14   6        297.60        278.31         8.71 o                         
   7  14   6         14.01         11.16         1.85 o                         
   8  14   6        570.10        340.00        36.11 o                         
   1  15   6       1453.08       1322.53        44.05 o                         
   2  15   6         10.53          5.89         2.16 o                         
   3  15   6         47.86         48.37         3.49 o                         
   4  15   6        318.90        377.59        13.18 o                         
   5  15   6         34.00         33.00         3.07 o                         
   6  15   6         28.49         20.78         3.58 o                         
  -5 -13   7        616.21        458.72        28.42 o                         
  -4 -13   7         24.30         12.19         2.27 o                         
  -3 -13   7         81.10         73.68         5.11 o                         
  -2 -13   7          0.10         -0.64         1.89 o                         
  -7 -12   7         61.44         59.58         6.13 o                         
  -6 -12   7        506.96        469.69        29.90 o                         
  -5 -12   7        305.76        321.02        12.90 o                         
  -4 -12   7       1013.57       1167.02        27.87 o                         
  -3 -12   7       2553.66       2837.59        75.72 o                         
  -2 -12   7         35.23         45.88         4.94 o                         
  -1 -12   7        532.03        604.14        25.37 o                         
   0 -12   7         36.86         33.43         4.18 o                         
   1 -12   7        415.47        419.69        16.63 o                         
  -8 -11   7        143.08        110.33         9.04 o                         
  -7 -11   7         88.28         90.23         4.89 o                         
  -6 -11   7         29.59         37.98         3.87 o                         
  -5 -11   7          8.15         16.02         3.15 o                         
  -4 -11   7        787.97        834.10        20.49 o                         
  -3 -11   7        358.04        365.11        14.71 o                         
  -2 -11   7        104.99        103.84         6.08 o                         
  -1 -11   7       2492.64       2718.86        76.27 o                         
   0 -11   7       2010.71       2150.73        66.32 o                         
   1 -11   7        803.13        789.97        45.63 o                         
   2 -11   7       1022.60       1007.19        77.68 o                         
   3 -11   7         41.80         35.47         3.33 o                         
  -9 -10   7          7.76          8.38         1.71 o                         
  -8 -10   7       1523.33       1498.03       107.24 o                         
  -7 -10   7        307.26        294.15         9.50 o                         
  -6 -10   7        471.17        456.45        13.32 o                         
  -5 -10   7         13.06         10.22         2.97 o                         
  -4 -10   7         40.33         41.71         4.05 o                         
  -3 -10   7        543.62        571.14        17.16 o                         
  -2 -10   7        305.93        334.70        12.23 o                         
  -1 -10   7        595.91        562.41        19.59 o                         
   0 -10   7          3.04         -0.30         2.50 o                         
   1 -10   7        439.76        449.64        12.78 o                         
   2 -10   7       1396.23       1423.40        38.20 o                         
   3 -10   7          0.12         12.19         3.15 o                         
   4 -10   7       2083.01       1899.68        50.45 o                         
 -10  -9   7          6.89          6.55         1.40 o                         
  -9  -9   7          3.71          5.80         2.07 o                         
  -8  -9   7       3393.39       3273.14       162.56 o                         
  -7  -9   7        296.35        264.22         9.63 o                         
  -6  -9   7       3760.35       3912.45        69.80 o                         
  -5  -9   7       2038.97       2172.12        51.99 o                         
  -4  -9   7        902.99       1039.29        24.83 o                         
  -3  -9   7        504.97        529.88        14.19 o                         
  -2  -9   7        116.55        128.98         7.16 o                         
  -1  -9   7         68.64         79.26         6.47 o                         
   0  -9   7        152.23        154.70         8.20 o                         
   1  -9   7        165.44        168.78        11.14 o                         
   2  -9   7         26.68         26.48         3.48 o                         
   3  -9   7        778.90        811.37        21.82 o                         
   4  -9   7          6.66          9.39         2.32 o                         
   5  -9   7         93.37         89.22         6.59 o                         
 -10  -8   7        317.60        314.38         9.09 o                         
  -9  -8   7          1.37          2.17         1.65 o                         
  -8  -8   7        412.70        389.11        14.82 o                         
  -7  -8   7          2.34          6.26         2.50 o                         
  -6  -8   7        614.23        588.23        15.19 o                         
  -5  -8   7       6235.88       6485.74       103.35 o                         
  -4  -8   7        169.05        182.53        11.14 o                         
  -3  -8   7       6750.11       6856.18       102.15 o                         
  -2  -8   7          7.99         18.78         3.14 o                         
  -1  -8   7       1458.63       1479.03        32.94 o                         
   0  -8   7         49.97         69.91         4.72 o                         
   1  -8   7         21.05         26.11         3.30 o                         
   2  -8   7        811.98        869.46        19.79 o                         
   3  -8   7        103.19        105.17         7.05 o                         
   4  -8   7        649.87        675.74        21.54 o                         
   5  -8   7         74.80         72.67         5.83 o                         
   6  -8   7          2.72         -0.65         2.10 o                         
 -11  -7   7         66.28         45.58         6.84 o                         
 -10  -7   7        141.09        122.69         5.95 o                         
  -9  -7   7          2.03          1.05         1.98 o                         
  -8  -7   7        179.99        167.94         9.32 o                         
  -7  -7   7        604.39        573.29        25.27 o                         
  -6  -7   7       1593.66       1580.28        34.79 o                         
  -5  -7   7       1647.57       1584.92        41.01 o                         
  -4  -7   7        271.97        279.32        12.89 o                         
  -3  -7   7        541.09        553.74        14.27 o                         
  -2  -7   7        295.63        314.70        11.11 o                         
  -1  -7   7       7037.12       6986.84       114.84 o                         
   0  -7   7       6251.66       5967.74        81.31 o                         
   1  -7   7        526.07        502.98        13.71 o                         
   2  -7   7        207.15        192.22         7.69 o                         
   3  -7   7        309.37        322.12        10.54 o                         
   4  -7   7        247.80        292.80        10.60 o                         
   5  -7   7       2146.43       2218.65        58.57 o                         
   6  -7   7         92.26        116.02        13.05 o                         
   7  -7   7        973.01        902.19        72.69 o                         
 -11  -6   7         81.64         77.16         5.52 o                         
 -10  -6   7       1153.36       1107.69        27.43 o                         
  -9  -6   7         39.63         44.98         5.32 o                         
  -8  -6   7         16.47         16.75         6.51 o                         
  -7  -6   7          5.01          3.19         2.52 o                         
  -6  -6   7        141.48        134.38         8.45 o                         
  -5  -6   7        253.84        249.28        15.11 o                         
  -4  -6   7          5.11         11.96         2.91 o                         
  -3  -6   7        448.29        430.54        15.90 o                         
  -2  -6   7        741.54        775.45        20.15 o                         
  -1  -6   7        290.84        303.10        10.28 o                         
   0  -6   7        362.72        364.72        11.83 o                         
   1  -6   7        412.60        407.99        12.12 o                         
   2  -6   7       9254.09       9270.78       151.38 o                         
   3  -6   7        703.68        623.63        14.39 o                         
   4  -6   7       3264.82       3217.23        46.41 o                         
   5  -6   7       1330.08       1299.58        26.42 o                         
   6  -6   7         59.75         49.87         4.57 o                         
   7  -6   7        102.58         90.78         6.89 o                         
   8  -6   7         15.75         13.10         3.13 o                         
 -11  -5   7          8.01          9.43         1.84 o                         
 -10  -5   7         67.65         62.72         4.08 o                         
  -9  -5   7         16.77         16.57         3.40 o                         
  -8  -5   7       2843.99       2902.08        53.96 o                         
  -7  -5   7        530.15        446.96        13.84 o                         
  -6  -5   7       2138.47       2003.83        46.30 o                         
  -5  -5   7       1550.23       1463.36        34.28 o                         
  -4  -5   7          2.13          4.96         2.80 o                         
  -3  -5   7         95.32         91.18        11.82 o                         
  -2  -5   7       1829.81       1896.28        67.70 o                         
  -1  -5   7        184.75        243.77        24.56 o                         
   0  -5   7        500.31        480.85        44.83 o                         
   1  -5   7          1.86          4.21         2.30 o                         
   2  -5   7         38.85         31.19         2.73 o                         
   3  -5   7        474.02        435.63        10.97 o                         
   4  -5   7        644.46        627.79        17.38 o                         
   5  -5   7       1160.49       1106.77        19.58 o                         
   6  -5   7       1386.54       1440.54        27.42 o                         
   7  -5   7       2667.43       2788.66        60.91 o                         
   8  -5   7        410.97        402.77        16.90 o                         
 -11  -4   7        120.00        108.91         4.84 o                         
 -10  -4   7       2511.79       2462.47        41.29 o                         
  -9  -4   7         34.30         30.04         3.44 o                         
  -8  -4   7        640.29        642.73        15.47 o                         
  -7  -4   7        461.79        487.62        11.60 o                         
  -6  -4   7        192.85        155.68         7.60 o                         
  -5  -4   7       5781.80       5542.42       102.32 o                         
  -4  -4   7        559.45        632.80        47.65 o                         
  -3  -4   7       7603.98       7026.05       224.68 o                         
  -2  -4   7        635.67        776.11        33.76 o                         
  -1  -4   7       3230.33       3305.77       148.12 o                         
   0  -4   7          0.43          2.31         2.94 o                         
   1  -4   7       2796.43       2905.36       183.21 o                         
   2  -4   7        365.08        344.01        17.52 o                         
   3  -4   7        227.12        238.07         7.56 o                         
   4  -4   7         18.07         25.77         2.53 o                         
   5  -4   7        511.13        476.32        10.65 o                         
   6  -4   7         13.13         11.75         2.62 o                         
   7  -4   7         56.60         55.73         6.31 o                         
   8  -4   7         95.66         94.10         9.57 o                         
   9  -4   7        438.21        406.37        33.17 o                         
 -11  -3   7          9.82          7.64         2.59 o                         
 -10  -3   7          1.70          3.25         1.98 o                         
  -9  -3   7        205.05        195.27         7.33 o                         
  -8  -3   7        652.67        622.98        15.07 o                         
  -7  -3   7       1474.18       1402.31        25.04 o                         
  -6  -3   7       2336.10       2317.95        40.80 o                         
  -5  -3   7       1439.22       1191.15        50.86 o                         
  -4  -3   7        323.54        324.81        31.14 o                         
  -3  -3   7          8.60         20.21        15.59 o                         
  -2  -3   7       3455.30       3609.90       102.71 o                         
  -1  -3   7       6997.91       6802.97       219.77 o                         
   0  -3   7      12196.85      11778.02       436.92 o                         
   1  -3   7         98.52        154.53        14.66 o                         
   2  -3   7       5680.99       5529.26       131.51 o                         
   3  -3   7        374.94        411.17        17.96 o                         
   4  -3   7        334.07        304.43         7.90 o                         
   5  -3   7       2932.40       2788.34        32.45 o                         
   6  -3   7          1.48          0.88         1.83 o                         
   7  -3   7        280.13        260.84         9.18 o                         
   8  -3   7        326.01        343.12        14.81 o                         
   9  -3   7         24.15         24.98         4.60 o                         
 -11  -2   7         53.56         46.07         3.92 o                         
 -10  -2   7        406.57        457.61        11.05 o                         
  -9  -2   7          0.38          0.16         2.40 o                         
  -8  -2   7          5.49          5.05         2.30 o                         
  -7  -2   7         90.69         79.03         5.01 o                         
  -6  -2   7        425.36        426.52        15.13 o                         
  -5  -2   7       2206.01       2149.68       103.27 o                         
  -4  -2   7         54.79         83.64        13.61 o                         
  -3  -2   7       5560.72       5037.07       120.68 o                         
  -2  -2   7       2241.11       1952.19        53.01 o                         
  -1  -2   7         35.20         26.19         4.24 o                         
   0  -2   7        784.92        906.46        35.21 o                         
   1  -2   7       1167.76       1409.14        56.86 o                         
   2  -2   7      14624.36      13038.59       277.15 o                         
   3  -2   7       8356.45       7641.53       276.01 o                         
   4  -2   7       2995.79       2618.19        40.90 o                         
   5  -2   7       3894.57       3674.94        67.35 o                         
   6  -2   7          1.43          3.67         1.76 o                         
   7  -2   7        241.98        253.69         8.21 o                         
   8  -2   7         16.52         18.34         3.30 o                         
   9  -2   7       1017.72       1097.87        26.34 o                         
 -11  -1   7         27.27         21.41         3.37 o                         
 -10  -1   7         22.65         26.54         2.63 o                         
  -9  -1   7        479.41        493.13        11.79 o                         
  -8  -1   7        114.31        108.87         4.59 o                         
  -7  -1   7        463.08        432.66        13.69 o                         
  -6  -1   7        829.61        829.60        23.75 o                         
  -5  -1   7       1190.75       1261.47        49.43 o                         
  -4  -1   7         29.24         17.77         5.43 o                         
  -3  -1   7        551.03        512.55        25.26 o                         
  -2  -1   7        274.05        271.28        15.89 o                         
  -1  -1   7          4.16          8.48         4.12 o                         
   0  -1   7       4723.48       4304.09       148.57 o                         
   1  -1   7        314.18        309.21        32.86 o                         
   2  -1   7       2862.95       2414.48        91.27 o                         
   3  -1   7        149.37        112.07        15.77 o                         
   4  -1   7       2573.68       2383.26       104.87 o                         
   5  -1   7       5016.34       4984.11        94.86 o                         
   6  -1   7        127.15        121.06         4.09 o                         
   7  -1   7       7834.90       7781.51       110.16 o                         
   8  -1   7        899.90        971.97        22.93 o                         
   9  -1   7        298.48        322.18        11.39 o                         
  10  -1   7          0.60          9.65         3.68 o                         
 -11   0   7         24.38         34.20         5.21 o                         
 -10   0   7       2117.96       2325.32        43.32 o                         
  -9   0   7       1265.16       1270.15        20.53 o                         
  -8   0   7         93.09         93.38         4.86 o                         
  -7   0   7        229.50        257.49        12.45 o                         
  -6   0   7        213.64        211.12         7.54 o                         
  -5   0   7       6646.08       7457.17       230.28 o                         
  -4   0   7       1639.10       1716.51        71.82 o                         
  -3   0   7       6666.93       6488.92       187.91 o                         
  -2   0   7        315.48        312.00        22.55 o                         
  -1   0   7       4467.67       4486.76       203.03 o                         
   0   0   7        479.64        499.37        27.90 o                         
   1   0   7        699.62        582.00        27.02 o                         
   2   0   7        514.07        427.45        26.26 o                         
   3   0   7        423.12        392.82        21.46 o                         
   4   0   7        866.59        822.25        41.88 o                         
   5   0   7       2923.32       2960.16        42.79 o                         
   6   0   7        205.23        224.26         6.88 o                         
   7   0   7        842.42        882.46        16.41 o                         
   8   0   7        132.89        140.23         5.68 o                         
   9   0   7        827.46        907.53        21.15 o                         
  10   0   7       1891.32       2132.51        52.08 o                         
 -11   1   7        253.44        227.76         8.99 o                         
 -10   1   7        294.98        299.93        10.25 o                         
  -9   1   7         26.88         32.42         3.24 o                         
  -8   1   7       2931.23       2880.72        54.32 o                         
  -7   1   7       4558.11       4693.04       134.85 o                         
  -6   1   7         47.36         75.32         4.88 o                         
  -5   1   7       6397.79       7459.71       352.00 o                         
  -4   1   7          4.37          7.30         3.21 o                         
  -3   1   7        577.44        631.56        40.94 o                         
  -2   1   7       7501.71       7477.56       245.48 o                         
  -1   1   7        434.15        338.29        15.05 o                         
   0   1   7      33008.53      33131.18      1612.81 o                         
   1   1   7        753.03        790.79        49.16 o                         
   2   1   7       3016.84       2355.08        77.14 o                         
   3   1   7        415.54        275.77        17.08 o                         
   4   1   7        378.42        322.63        18.78 o                         
   5   1   7        285.21        267.44        14.31 o                         
   6   1   7        128.66        121.43         3.73 o                         
   7   1   7         52.27         54.93         3.01 o                         
   8   1   7         21.80         18.23         2.35 o                         
   9   1   7          4.97         10.25         2.85 o                         
  10   1   7         23.91         36.24         3.94 o                         
 -11   2   7          0.94          2.75         3.50 o                         
 -10   2   7         75.44         69.19         4.98 o                         
  -9   2   7        218.97        224.32        10.84 o                         
  -8   2   7         60.99         52.31         3.86 o                         
  -7   2   7        171.15        185.82         7.75 o                         
  -6   2   7       1627.20       1678.51        37.73 o                         
  -5   2   7      10727.83      11085.86       176.31 o                         
  -4   2   7       1188.47       1051.51        40.09 o                         
  -3   2   7      11183.24      10589.64       450.15 o                         
  -2   2   7      29964.50      31059.62      1048.67 o                         
  -1   2   7       1685.88       1924.11       106.06 o                         
   0   2   7       1379.05       1605.01        59.85 o                         
   1   2   7        449.98        447.07        53.99 o                         
   2   2   7      17621.41      16691.20      1154.69 o                         
   3   2   7      17208.45      16858.19      1185.30 o                         
   4   2   7       6024.28       5368.00       144.76 o                         
   5   2   7       2289.38       1964.21        48.94 o                         
   6   2   7         41.40         45.84         2.46 o                         
   7   2   7        168.34        158.10         5.59 o                         
   8   2   7        798.80        866.81        13.60 o                         
   9   2   7         10.32         10.70         3.15 o                         
  10   2   7          5.01         11.83         2.98 o                         
  11   2   7          1.23          8.44         3.13 o                         
 -10   3   7         35.98         19.52         3.51 o                         
  -9   3   7        249.57        258.88        11.20 o                         
  -8   3   7        160.38        127.24         6.18 o                         
  -7   3   7          5.29          9.15         2.04 o                         
  -6   3   7          3.08          5.90         1.71 o                         
  -5   3   7        907.44        876.70        17.65 o                         
  -4   3   7       1017.30        966.52        67.29 o                         
  -3   3   7       1249.02        996.14        40.66 o                         
  -2   3   7        316.20        249.71        32.85 o                         
  -1   3   7        670.56        732.76        41.63 o                         
   0   3   7      14219.64      13801.73       571.83 o                         
   1   3   7       6878.85       7363.44       329.02 o                         
   2   3   7      16591.84      18305.72       497.45 o                         
   3   3   7       1625.77       1595.89        63.42 o                         
   4   3   7        704.18        627.04        34.69 o                         
   5   3   7       5990.58       5264.32       122.86 o                         
   6   3   7        260.00        291.06         7.84 o                         
   7   3   7      10949.72      10757.30       149.85 o                         
   8   3   7       1686.56       1892.25        28.21 o                         
   9   3   7          1.98          3.39         2.22 o                         
  10   3   7          0.00         -1.22         2.55 o                         
  11   3   7          2.55          3.99         2.80 o                         
 -10   4   7        205.90        233.46        20.26 o                         
  -9   4   7        555.13        596.08        21.37 o                         
  -8   4   7        488.33        465.61        14.44 o                         
  -7   4   7         33.11         45.86         3.53 o                         
  -6   4   7        224.78        184.55         6.66 o                         
  -5   4   7       1727.59       1720.91        42.34 o                         
  -4   4   7       3288.93       3332.81        85.44 o                         
  -3   4   7          5.66          4.91         9.24 o                         
  -2   4   7        216.11        203.69        46.28 o                         
  -1   4   7        820.03        857.46        44.93 o                         
   0   4   7       4121.37       4421.46       204.85 o                         
   1   4   7         27.07         26.78        12.14 o                         
   2   4   7          9.67        106.54       156.39 o                         
   3   4   7       3576.02       3255.15       108.76 o                         
   4   4   7       2351.20       2183.65        50.82 o                         
   5   4   7       6986.62       6415.99       145.17 o                         
   6   4   7        148.50        135.80         4.94 o                         
   7   4   7       1227.57       1232.88        21.68 o                         
   8   4   7       1654.71       1679.80        31.85 o                         
   9   4   7        464.90        470.02        13.55 o                         
  10   4   7       3081.03       3681.43        50.97 o                         
  11   4   7          3.38          4.82         2.46 o                         
 -10   5   7        201.31        157.16        28.27 o                         
  -9   5   7        592.97        603.21        17.42 o                         
  -8   5   7         97.94        118.78         7.41 o                         
  -7   5   7       5805.73       5919.39        98.68 o                         
  -6   5   7       1824.84       1794.23        28.58 o                         
  -5   5   7       2477.73       2307.25        55.54 o                         
  -4   5   7          3.43          6.47         2.03 o                         
  -3   5   7       1613.98       1531.92        74.75 o                         
  -2   5   7       7355.25       7453.24       262.65 o                         
  -1   5   7         60.22         46.93        13.73 o                         
   0   5   7      10259.82      10524.09       445.93 o                         
   1   5   7        140.07         70.21        17.88 o                         
   2   5   7         11.98         31.44         6.74 o                         
   3   5   7        155.43        144.89        10.11 o                         
   4   5   7        712.86        725.88        27.73 o                         
   5   5   7         72.14         52.83         7.01 o                         
   6   5   7       1431.36       1423.69        30.75 o                         
   7   5   7       1700.24       1747.82        37.52 o                         
   8   5   7        210.22        241.92         8.72 o                         
   9   5   7        128.83        130.26         5.32 o                         
  10   5   7        272.08        240.32         8.26 o                         
  11   5   7         13.81         29.93         8.95 o                         
  -9   6   7        560.28        517.76        25.17 o                         
  -8   6   7        211.53        198.93         9.70 o                         
  -7   6   7         53.10         45.84         4.47 o                         
  -6   6   7          7.48         10.67         2.31 o                         
  -5   6   7       4426.69       4398.75        86.01 o                         
  -4   6   7       7661.73       7386.47       143.76 o                         
  -3   6   7       5210.40       4912.53        86.26 o                         
  -2   6   7      12106.06      12240.57       331.56 o                         
  -1   6   7        120.27        141.16        35.95 o                         
   0   6   7       2241.90       2568.89       104.54 o                         
   1   6   7       1590.71       1825.64       114.16 o                         
   2   6   7      10593.77      10459.69       468.03 o                         
   3   6   7      11677.14      10772.05       371.35 o                         
   4   6   7        617.59        616.73        29.63 o                         
   5   6   7       1078.11       1017.21        22.66 o                         
   6   6   7        346.78        336.44        10.15 o                         
   7   6   7        102.47        104.96         4.79 o                         
   8   6   7        127.52        104.64         4.56 o                         
   9   6   7         39.26         40.86         2.98 o                         
  10   6   7        582.45        610.58        12.38 o                         
  11   6   7         37.53         32.45         4.98 o                         
  -8   7   7        279.32        244.32        12.12 o                         
  -7   7   7        748.84        722.59        16.24 o                         
  -6   7   7        202.55        188.03         7.28 o                         
  -5   7   7        508.48        467.71        12.48 o                         
  -4   7   7        362.10        358.37        10.45 o                         
  -3   7   7        297.16        297.59        10.26 o                         
  -2   7   7       6344.66       6227.15        83.32 o                         
  -1   7   7         56.87         54.65         6.63 o                         
   0   7   7      27383.44      28363.53      1199.90 o                         
   1   7   7       9018.77       9566.89       340.28 o                         
   2   7   7       1735.21       1790.61       123.38 o                         
   3   7   7        999.10       1025.70        67.38 o                         
   4   7   7        414.71        457.35        24.02 o                         
   5   7   7       6805.26       6806.64        92.62 o                         
   6   7   7       1766.60       1730.15        28.62 o                         
   7   7   7       2083.32       2126.59        37.91 o                         
   8   7   7        834.86        924.16        22.12 o                         
   9   7   7         42.04         40.51         3.00 o                         
  10   7   7        125.44        125.91         4.87 o                         
  11   7   7         77.75         75.97         6.07 o                         
  -8   8   7         32.12         24.76         3.68 o                         
  -7   8   7        225.31        229.50         9.42 o                         
  -6   8   7        202.27        200.03         7.20 o                         
  -5   8   7         15.63         14.09         2.65 o                         
  -4   8   7         90.25         94.01         5.40 o                         
  -3   8   7       1508.38       1486.52        28.68 o                         
  -2   8   7        509.36        529.97        13.13 o                         
  -1   8   7        184.21        223.93        10.40 o                         
   0   8   7        857.82        841.59        23.29 o                         
   1   8   7       5608.44       5758.36       124.29 o                         
   2   8   7       5081.42       5515.38        90.38 o                         
   3   8   7      12217.11      12492.74       187.31 o                         
   4   8   7         64.71         78.41         5.80 o                         
   5   8   7       4781.24       4783.82        66.81 o                         
   6   8   7        453.98        446.61        14.87 o                         
   7   8   7       1109.16       1060.05        20.09 o                         
   8   8   7       1448.55       1447.20        24.45 o                         
   9   8   7        124.49        137.46         5.63 o                         
  10   8   7       1937.17       2260.95        37.23 o                         
  11   8   7        121.45        128.71         5.93 o                         
  -7   9   7       1567.11       1549.46        42.84 o                         
  -6   9   7        950.34        989.86        20.61 o                         
  -5   9   7         23.51         23.50         2.89 o                         
  -4   9   7        348.17        342.46         9.73 o                         
  -3   9   7        729.99        711.39        16.69 o                         
  -2   9   7       1244.66       1236.77        23.73 o                         
  -1   9   7        447.71        442.89        13.21 o                         
   0   9   7         19.01         21.46         5.66 o                         
   1   9   7        230.71        237.86        12.41 o                         
   2   9   7        302.52        303.64        12.33 o                         
   3   9   7        286.59        270.86        11.10 o                         
   4   9   7          0.09          7.16         3.58 o                         
   5   9   7       9539.56       9457.00       135.96 o                         
   6   9   7       1446.00       1444.74        54.20 o                         
   7   9   7       1105.54       1089.38        29.44 o                         
   8   9   7       2999.78       3077.85        53.12 o                         
   9   9   7         89.52         98.88         5.38 o                         
  10   9   7         31.70         28.73         3.11 o                         
  11   9   7         53.93         40.11         3.36 o                         
  -6  10   7         72.29         75.94         4.70 o                         
  -5  10   7       1509.94       1581.61        33.79 o                         
  -4  10   7       4770.42       5034.37        78.62 o                         
  -3  10   7         50.92         52.17         4.05 o                         
  -2  10   7       3352.65       3487.88        46.74 o                         
  -1  10   7        608.34        636.79        18.63 o                         
   0  10   7         19.26         26.84         3.85 o                         
   1  10   7        203.10        181.33        12.16 o                         
   2  10   7        834.13        871.29        25.53 o                         
   3  10   7       1242.91       1259.96        27.15 o                         
   4  10   7         54.48         62.60         6.05 o                         
   5  10   7        217.94        221.01         9.79 o                         
   6  10   7         19.11         20.04         3.90 o                         
   7  10   7         87.68         83.36         6.57 o                         
   8  10   7       1270.92       1254.80        29.64 o                         
   9  10   7        302.90        290.98         9.50 o                         
  10  10   7        410.75        414.79        18.97 o                         
  11  10   7        358.46        318.75        13.93 o                         
  -5  11   7        423.99        401.98        12.21 o                         
  -4  11   7         39.32         47.57         4.23 o                         
  -3  11   7        504.76        501.08        12.49 o                         
  -2  11   7       2485.71       2516.35        48.18 o                         
  -1  11   7       1339.56       1334.40        25.97 o                         
   0  11   7       7795.36       7891.54       121.00 o                         
   1  11   7       7128.10       7228.96       112.51 o                         
   2  11   7          0.87          9.01         3.01 o                         
   3  11   7          0.17          8.48         2.95 o                         
   4  11   7          7.55         10.54         2.98 o                         
   5  11   7       1468.54       1480.39        35.24 o                         
   6  11   7        291.96        310.52        16.35 o                         
   7  11   7        519.58        517.68        18.30 o                         
   8  11   7        115.15        105.71         7.27 o                         
   9  11   7         67.23         52.23         4.60 o                         
  10  11   7        116.78         95.17         8.12 o                         
  -4  12   7       1137.65       1037.51        34.77 o                         
  -3  12   7          9.74          8.55         3.52 o                         
  -2  12   7       1308.64       1307.16        32.08 o                         
  -1  12   7        831.47        820.36        21.74 o                         
   0  12   7         38.56         44.17         4.79 o                         
   1  12   7       1425.95       1609.53        34.49 o                         
   2  12   7        841.94        945.58        25.86 o                         
   3  12   7       8370.56       8932.47       143.77 o                         
   4  12   7         78.49         92.13         7.95 o                         
   5  12   7       1934.11       2125.17        64.77 o                         
   6  12   7         10.57         16.82         4.65 o                         
   7  12   7         76.84         67.51         5.89 o                         
   8  12   7        976.58        982.46        28.45 o                         
   9  12   7          0.00          1.49         2.33 o                         
  10  12   7        432.01        338.10        34.26 o                         
  -3  13   7         46.63         42.70         3.80 o                         
  -2  13   7         58.85         58.68         5.32 o                         
  -1  13   7        177.98        193.99         8.54 o                         
   0  13   7        201.17        214.73         8.77 o                         
   1  13   7       1985.30       2105.90        40.29 o                         
   2  13   7         74.20         86.45         5.97 o                         
   3  13   7         34.62         33.14         4.22 o                         
   4  13   7          0.89          7.40         3.17 o                         
   5  13   7       3658.68       4019.54       108.87 o                         
   6  13   7       3470.19       3612.78        82.85 o                         
   7  13   7       1119.69       1084.41        24.24 o                         
   8  13   7       1937.84       1852.41        57.82 o                         
   9  13   7          3.54          4.00         1.52 o                         
  -1  14   7         55.15         43.45         3.97 o                         
   0  14   7          7.02          7.71         1.92 o                         
   1  14   7          0.17          0.64         1.70 o                         
   2  14   7          3.23          6.18         2.36 o                         
   3  14   7       1076.55       1177.15        26.43 o                         
   4  14   7         87.80         86.48         5.85 o                         
   5  14   7        109.48        102.42         6.00 o                         
   6  14   7          1.67          1.28         1.80 o                         
   7  14   7         12.91         14.31         2.16 o                         
   8  14   7       1864.69       1017.13        64.36 o                         
   1  15   7       1116.83        935.36        26.21 o                         
   2  15   7          2.14          1.42         2.48 o                         
   3  15   7          2.78          2.92         2.17 o                         
   4  15   7          2.49          1.75         1.36 o                         
   5  15   7          0.84          0.99         1.47 o                         
   6  15   7        121.43         68.43         4.52 o                         
  -6 -12   8        411.18        367.61        22.33 o                         
  -5 -12   8        207.09        221.33        13.96 o                         
  -4 -12   8        411.21        423.92        16.64 o                         
  -3 -12   8       2831.44       3106.23        61.28 o                         
  -2 -12   8         72.60         71.63        11.20 o                         
  -1 -12   8         16.69         22.17         4.06 o                         
   0 -12   8         18.79         12.59         3.45 o                         
  -8 -11   8         34.09         24.59         2.74 o                         
  -7 -11   8          5.33          5.75         3.14 o                         
  -6 -11   8        159.67        174.90         9.26 o                         
  -5 -11   8         22.97         18.57         2.94 o                         
  -4 -11   8        787.44        856.70        20.20 o                         
  -3 -11   8          0.47          3.59         2.74 o                         
  -2 -11   8          1.00          5.18         2.40 o                         
  -1 -11   8       2106.80       2270.24        74.33 o                         
   0 -11   8        185.29        194.75        17.58 o                         
   1 -11   8        141.23        137.14        15.58 o                         
   2 -11   8        327.89        314.15        12.15 o                         
  -9 -10   8        138.53        114.45         6.11 o                         
  -8 -10   8        121.51        134.86         8.35 o                         
  -7 -10   8          1.14          2.71         1.74 o                         
  -6 -10   8        748.77        802.26        16.99 o                         
  -5 -10   8       1033.36       1085.85        26.26 o                         
  -4 -10   8        319.83        365.81        12.00 o                         
  -3 -10   8       1359.85       1443.88        35.82 o                         
  -2 -10   8          3.23          6.05         3.17 o                         
  -1 -10   8        521.92        569.28        19.65 o                         
   0 -10   8        114.13        109.26         6.77 o                         
   1 -10   8        130.59        124.12         7.37 o                         
   2 -10   8        748.25        773.29        23.15 o                         
   3 -10   8         31.32         34.33         4.26 o                         
 -10  -9   8         80.95         49.44         7.11 o                         
  -9  -9   8        308.55        249.62        15.55 o                         
  -8  -9   8       2590.25       2378.82        77.55 o                         
  -7  -9   8        137.87        150.17         7.79 o                         
  -6  -9   8       3597.12       3904.08        68.78 o                         
  -5  -9   8       1045.51       1184.30        29.32 o                         
  -4  -9   8         54.10         65.02         5.86 o                         
  -3  -9   8        644.63        676.66        18.03 o                         
  -2  -9   8        325.33        328.50        12.42 o                         
  -1  -9   8       2058.08       2154.46        48.34 o                         
   0  -9   8        951.57        933.10        24.87 o                         
   1  -9   8       1030.26       1035.55        32.69 o                         
   2  -9   8        503.20        463.69        14.97 o                         
   3  -9   8        162.67        170.42         8.87 o                         
   4  -9   8         10.21         13.85         4.09 o                         
   5  -9   8        156.54        131.14         8.11 o                         
 -10  -8   8         66.86         66.09         3.88 o                         
  -9  -8   8          0.53          0.85         1.64 o                         
  -8  -8   8          1.35          5.08         2.25 o                         
  -7  -8   8          4.04          7.33         2.56 o                         
  -6  -8   8       1050.19       1059.08        22.58 o                         
  -5  -8   8       1802.74       1827.90        43.14 o                         
  -4  -8   8        664.16        680.73        22.53 o                         
  -3  -8   8       8320.54       8604.07       125.62 o                         
  -2  -8   8        142.03        166.26         9.46 o                         
  -1  -8   8         65.05         70.60         5.15 o                         
   0  -8   8         15.02         25.20         4.44 o                         
   1  -8   8        252.32        298.46        12.46 o                         
   2  -8   8       5265.71       5318.01        84.01 o                         
   3  -8   8          1.42          3.31         3.03 o                         
   4  -8   8       1556.89       1565.40        31.57 o                         
   5  -8   8         74.76         57.06         4.26 o                         
   6  -8   8        303.97        270.23        18.48 o                         
 -11  -7   8         11.25          7.94         2.85 o                         
 -10  -7   8         17.28         11.86         1.80 o                         
  -9  -7   8          4.62          4.87         2.04 o                         
  -8  -7   8          0.69          1.77         2.88 o                         
  -7  -7   8        139.14        130.74         6.90 o                         
  -6  -7   8          2.88          9.30         3.12 o                         
  -5  -7   8        281.15        266.79        12.11 o                         
  -4  -7   8        692.08        679.62        20.67 o                         
  -3  -7   8       1608.94       1543.02        28.45 o                         
  -2  -7   8       1186.11       1177.01        28.39 o                         
  -1  -7   8       6082.29       5960.83        93.58 o                         
   0  -7   8       4311.55       4193.97        74.89 o                         
   1  -7   8        116.57        118.51         7.26 o                         
   2  -7   8        503.45        492.43        14.35 o                         
   3  -7   8         36.90         53.50         4.52 o                         
   4  -7   8        357.58        403.27        11.77 o                         
   5  -7   8       1338.48       1416.08        35.24 o                         
   6  -7   8        563.86        612.04        22.37 o                         
   7  -7   8        741.40        535.35        49.80 o                         
 -11  -6   8        349.42        315.94         9.48 o                         
 -10  -6   8        667.42        636.47        17.66 o                         
  -9  -6   8          7.58          4.42         2.37 o                         
  -8  -6   8        434.60        442.55        20.73 o                         
  -7  -6   8         23.97         27.77         3.64 o                         
  -6  -6   8         44.11         49.26         4.82 o                         
  -5  -6   8       1019.10       1011.92        25.08 o                         
  -4  -6   8        199.21        172.69         9.70 o                         
  -3  -6   8        220.17        230.78        11.19 o                         
  -2  -6   8          8.11          4.59         2.34 o                         
  -1  -6   8         15.58         23.05         3.63 o                         
   0  -6   8        229.74        216.73         9.92 o                         
   1  -6   8        601.20        561.78        16.03 o                         
   2  -6   8       5270.14       5139.52       102.72 o                         
   3  -6   8       1152.47       1158.55        23.07 o                         
   4  -6   8        716.61        728.39        15.91 o                         
   5  -6   8        360.97        361.01        13.10 o                         
   6  -6   8          1.78          4.15         2.21 o                         
   7  -6   8        401.25        433.27        15.22 o                         
 -11  -5   8        165.59        142.51         6.47 o                         
 -10  -5   8        120.28        106.02         8.37 o                         
  -9  -5   8          2.35          2.15         2.68 o                         
  -8  -5   8       4917.50       4803.89       112.49 o                         
  -7  -5   8       2463.15       2354.65        60.73 o                         
  -6  -5   8        774.92        703.51        21.45 o                         
  -5  -5   8       2770.78       2809.63        46.06 o                         
  -4  -5   8         44.79         46.30         8.00 o                         
  -3  -5   8        670.62        639.97        19.64 o                         
  -2  -5   8        947.79        907.67        26.56 o                         
  -1  -5   8       1026.31       1007.76        31.37 o                         
   0  -5   8         77.64         82.59         6.17 o                         
   1  -5   8        810.43        835.45        19.06 o                         
   2  -5   8          5.10          5.37         1.78 o                         
   3  -5   8        140.67        137.03         6.26 o                         
   4  -5   8       1207.10       1119.57        24.34 o                         
   5  -5   8        548.62        562.42        14.58 o                         
   6  -5   8        141.70        143.82         8.27 o                         
   7  -5   8        851.49        930.83        23.29 o                         
   8  -5   8         66.15         60.35         6.64 o                         
 -11  -4   8        143.32        117.15         6.23 o                         
 -10  -4   8        718.92        664.27        18.06 o                         
  -9  -4   8        174.72        149.19         7.54 o                         
  -8  -4   8         49.42         53.07         4.75 o                         
  -7  -4   8         32.04         24.36         3.15 o                         
  -6  -4   8       1176.52       1133.98        26.04 o                         
  -5  -4   8       9036.16       8466.86       140.04 o                         
  -4  -4   8         27.49         43.74         7.12 o                         
  -3  -4   8      11689.04      11252.39       425.30 o                         
  -2  -4   8       3077.33       3352.84       168.95 o                         
  -1  -4   8        652.32        657.71        31.46 o                         
   0  -4   8       1320.42       1408.55        54.23 o                         
   1  -4   8         38.45         46.68         9.36 o                         
   2  -4   8       5988.45       5636.70        80.98 o                         
   3  -4   8         19.20         13.47         2.37 o                         
   4  -4   8       1129.98       1066.40        19.91 o                         
   5  -4   8        200.90        199.60         6.81 o                         
   6  -4   8        283.68        259.11         9.47 o                         
   7  -4   8        441.23        433.29        13.20 o                         
   8  -4   8          3.14          4.50         2.84 o                         
   9  -4   8        147.91        134.27        12.16 o                         
 -11  -3   8         45.79         28.02         3.05 o                         
 -10  -3   8          1.68          0.22         2.34 o                         
  -9  -3   8         67.57         64.54         4.54 o                         
  -8  -3   8        991.90        997.94        35.95 o                         
  -7  -3   8        361.95        313.78        11.37 o                         
  -6  -3   8        303.67        280.79        12.97 o                         
  -5  -3   8       2471.73       2348.34        57.14 o                         
  -4  -3   8         67.79         54.28        15.50 o                         
  -3  -3   8       3804.82       3718.13       109.17 o                         
  -2  -3   8       2730.59       2677.96        91.82 o                         
  -1  -3   8       9109.83       9177.34       305.26 o                         
   0  -3   8      19677.51      19685.00       566.55 o                         
   1  -3   8        347.01        353.95        24.59 o                         
   2  -3   8       2997.71       2829.45        93.97 o                         
   3  -3   8        210.37        216.17         7.14 o                         
   4  -3   8        574.25        571.76        11.69 o                         
   5  -3   8       2742.56       2561.03        36.29 o                         
   6  -3   8         15.02         15.49         2.39 o                         
   7  -3   8        341.87        337.32        10.86 o                         
   8  -3   8         86.97         91.03         7.13 o                         
   9  -3   8         14.61         18.21         3.33 o                         
 -11  -2   8          9.00         11.59         2.63 o                         
 -10  -2   8        973.27       1017.82        20.56 o                         
  -9  -2   8        341.17        334.26        10.12 o                         
  -8  -2   8         91.48         92.98         5.43 o                         
  -7  -2   8        123.50        124.67         8.20 o                         
  -6  -2   8        365.87        336.41        15.80 o                         
  -5  -2   8        896.65        730.75        32.76 o                         
  -4  -2   8        458.47        355.50        50.31 o                         
  -3  -2   8        997.10        883.33        42.65 o                         
  -2  -2   8       2244.33       2168.95       103.83 o                         
  -1  -2   8        449.21        482.27        20.65 o                         
   0  -2   8       1509.66       1547.54        54.05 o                         
   1  -2   8       1085.33       1139.49       162.20 o                         
   2  -2   8       7317.10       6807.69       226.30 o                         
   3  -2   8       3366.78       2964.84       114.73 o                         
   4  -2   8       7489.99       7159.49       104.90 o                         
   5  -2   8       1335.50       1236.10        20.72 o                         
   6  -2   8        399.39        406.86         9.13 o                         
   7  -2   8        442.81        427.97        11.44 o                         
   8  -2   8        284.00        285.38        11.13 o                         
   9  -2   8        677.29        743.54        21.14 o                         
 -11  -1   8          0.33          1.78         2.06 o                         
 -10  -1   8          4.88         10.59         2.18 o                         
  -9  -1   8        232.31        230.34         7.19 o                         
  -8  -1   8        964.94        958.76        24.71 o                         
  -7  -1   8       3109.96       2916.07        67.57 o                         
  -6  -1   8        366.56        332.46        11.51 o                         
  -5  -1   8        516.71        499.41        21.54 o                         
  -4  -1   8        319.73        305.64        21.78 o                         
  -3  -1   8       1112.57       1106.34        38.42 o                         
  -2  -1   8       1219.68       1230.88        52.91 o                         
  -1  -1   8         17.89         17.74         5.50 o                         
   0  -1   8        267.95        281.11        18.73 o                         
   1  -1   8         56.80         76.44         9.80 o                         
   2  -1   8         30.43         17.31         5.93 o                         
   3  -1   8        213.00        220.70        21.70 o                         
   4  -1   8        503.77        478.73        13.86 o                         
   5  -1   8       3874.48       3666.89        60.47 o                         
   6  -1   8         25.86         32.57         2.94 o                         
   7  -1   8       4940.43       5012.10        78.19 o                         
   8  -1   8         57.02         71.72         4.95 o                         
   9  -1   8          5.24          7.83         3.21 o                         
  10  -1   8        146.00        136.49        11.17 o                         
 -11   0   8        134.35        162.89        10.36 o                         
 -10   0   8        710.57        773.75        16.89 o                         
  -9   0   8       1839.55       1677.17        25.10 o                         
  -8   0   8         82.85         80.21         4.48 o                         
  -7   0   8        830.11        796.76        21.96 o                         
  -6   0   8         10.08         11.24         2.43 o                         
  -5   0   8      11298.70      10472.10       410.13 o                         
  -4   0   8       2568.71       2508.72       118.84 o                         
  -3   0   8       8396.16       7511.38       195.94 o                         
  -2   0   8        284.12        247.44        15.82 o                         
  -1   0   8       1529.92       1439.08        45.29 o                         
   0   0   8         16.22         76.69        29.02 o                         
   1   0   8          3.45          9.79         2.93 o                         
   2   0   8        646.99        673.43        36.86 o                         
   3   0   8         76.85         67.79        18.46 o                         
   4   0   8          2.46         -3.61         5.25 o                         
   5   0   8        113.55        110.24         3.94 o                         
   6   0   8         39.47         47.38         3.11 o                         
   7   0   8        294.38        262.55         7.74 o                         
   8   0   8        438.51        452.08        11.81 o                         
   9   0   8        547.75        604.36        20.01 o                         
  10   0   8        963.06       1029.42        24.99 o                         
 -11   1   8         55.34         50.06         3.32 o                         
 -10   1   8        104.45        117.95         6.47 o                         
  -9   1   8         50.40         41.57         3.93 o                         
  -8   1   8        754.79        775.65        24.85 o                         
  -7   1   8       3834.16       3490.81        83.68 o                         
  -6   1   8         20.18         21.19         3.15 o                         
  -5   1   8       5241.98       5236.13        97.83 o                         
  -4   1   8         32.61         43.50         6.74 o                         
  -3   1   8       6030.32       5809.79       135.51 o                         
  -2   1   8      14900.12      15915.57       391.05 o                         
  -1   1   8       1882.44       1378.17        76.72 o                         
   0   1   8      26282.79      25816.56       677.60 o                         
   1   1   8        943.18        988.92        63.50 o                         
   2   1   8       1593.77       1292.81        61.33 o                         
   3   1   8          5.46          7.89         3.66 o                         
   4   1   8        627.11        670.35        29.67 o                         
   5   1   8       1700.39       1678.95        24.77 o                         
   6   1   8         20.54         22.91         2.20 o                         
   7   1   8        143.98        168.36         5.39 o                         
   8   1   8         26.58         36.02         3.53 o                         
   9   1   8          0.44         -0.87         3.25 o                         
  10   1   8          2.97          6.57         2.69 o                         
 -11   2   8         31.37         29.37         4.88 o                         
 -10   2   8         37.33         34.80         3.63 o                         
  -9   2   8         21.56         14.55         3.77 o                         
  -8   2   8         10.50          9.22         2.25 o                         
  -7   2   8          7.64          7.81         2.07 o                         
  -6   2   8        293.57        283.27         8.76 o                         
  -5   2   8       4319.75       4146.09        75.03 o                         
  -4   2   8       6095.20       6300.19       212.01 o                         
  -3   2   8       2954.14       2600.98        71.99 o                         
  -2   2   8      11219.57      11396.90       240.82 o                         
  -1   2   8          7.73          9.25         4.14 o                         
   0   2   8      18267.58      19879.75       715.43 o                         
   1   2   8         70.88         63.55         7.57 o                         
   2   2   8      26552.91      24762.96       861.12 o                         
   3   2   8      17567.94      15550.40       484.33 o                         
   4   2   8       3551.93       3198.42        96.39 o                         
   5   2   8       2342.12       2383.17        48.96 o                         
   6   2   8         20.19         24.79         2.20 o                         
   7   2   8        256.90        232.21         6.08 o                         
   8   2   8         32.67         40.52         3.38 o                         
   9   2   8        174.19        207.83         9.08 o                         
  10   2   8        255.38        290.04        18.44 o                         
  11   2   8         12.96         16.21         3.95 o                         
 -10   3   8        153.72        155.13         8.23 o                         
  -9   3   8        302.58        317.43        17.93 o                         
  -8   3   8        370.76        349.32        10.51 o                         
  -7   3   8        615.97        618.05        20.07 o                         
  -6   3   8        418.14        390.02        11.74 o                         
  -5   3   8         42.23         35.98         3.05 o                         
  -4   3   8        541.19        564.78        23.75 o                         
  -3   3   8       1847.26       1972.70       123.86 o                         
  -2   3   8       3248.51       3291.84        85.01 o                         
  -1   3   8          2.18         13.10         3.50 o                         
   0   3   8      29002.23      30217.93      1138.86 o                         
   1   3   8        198.87        209.15        12.84 o                         
   2   3   8        715.10        685.48        28.77 o                         
   3   3   8          1.63         10.09         4.11 o                         
   4   3   8       2311.36       2273.38        69.91 o                         
   5   3   8      12616.20      11678.40       279.33 o                         
   6   3   8         11.77         21.53         2.09 o                         
   7   3   8       9829.56      10082.77       150.06 o                         
   8   3   8       2113.19       2275.44        31.95 o                         
   9   3   8        196.67        181.88         6.88 o                         
  10   3   8         22.18         34.19         4.15 o                         
  11   3   8         26.59         28.94         3.39 o                         
 -10   4   8       1126.89       1122.65        31.86 o                         
  -9   4   8        896.48        915.59        28.58 o                         
  -8   4   8        313.42        319.62        11.31 o                         
  -7   4   8        137.68        130.30         6.44 o                         
  -6   4   8         27.67         31.45         3.16 o                         
  -5   4   8       3949.32       3858.06        90.68 o                         
  -4   4   8        546.94        532.61        14.04 o                         
  -3   4   8       1711.17       1472.18       110.85 o                         
  -2   4   8         77.30        149.49        21.41 o                         
  -1   4   8        606.54        481.70        36.19 o                         
   0   4   8        617.44        588.78        49.25 o                         
   1   4   8        572.15        679.04        33.00 o                         
   2   4   8       8249.69       7897.90       242.72 o                         
   3   4   8      12324.95      11405.57       346.26 o                         
   4   4   8       1956.04       1946.98        47.14 o                         
   5   4   8       3882.02       3585.66        61.34 o                         
   6   4   8        432.02        436.20         9.82 o                         
   7   4   8        452.77        389.01         9.85 o                         
   8   4   8         99.66        114.21         4.78 o                         
   9   4   8       1914.03       2078.36        34.40 o                         
  10   4   8       1209.55       1451.90        35.57 o                         
  11   4   8         26.70         28.58         3.28 o                         
  -9   5   8        762.36        734.53        19.37 o                         
  -8   5   8         44.17         69.59         6.37 o                         
  -7   5   8       5424.07       5704.72       111.28 o                         
  -6   5   8         14.21         15.53         2.48 o                         
  -5   5   8        866.25        845.95        21.22 o                         
  -4   5   8         60.85         61.70         4.06 o                         
  -3   5   8        797.26        756.41        26.51 o                         
  -2   5   8       6771.41       7680.43       377.82 o                         
  -1   5   8         53.93         33.79         9.93 o                         
   0   5   8       5804.65       5368.56       246.21 o                         
   1   5   8         51.35         53.09         7.80 o                         
   2   5   8          1.65         26.85         7.69 o                         
   3   5   8        309.58        273.03        14.46 o                         
   4   5   8         15.98         19.02         4.31 o                         
   5   5   8        374.94        417.84        12.10 o                         
   6   5   8         64.95         68.84         3.75 o                         
   7   5   8       1540.52       1534.37        22.97 o                         
   8   5   8         41.39         52.00         3.35 o                         
   9   5   8          2.58          4.05         2.33 o                         
  10   5   8         11.23         15.73         3.01 o                         
  11   5   8          2.08          7.22         3.67 o                         
  -9   6   8         22.97         15.17         2.37 o                         
  -8   6   8        174.88        176.43        12.01 o                         
  -7   6   8        110.52        118.63         7.07 o                         
  -6   6   8        202.93        187.71         7.08 o                         
  -5   6   8       6056.73       5985.63       114.80 o                         
  -4   6   8       6342.79       6140.20       106.60 o                         
  -3   6   8       1738.51       1595.42        31.91 o                         
  -2   6   8       4946.73       4696.58        94.06 o                         
  -1   6   8          7.21          5.72         6.89 o                         
   0   6   8       5745.08       6710.36       349.10 o                         
   1   6   8       2175.44       2392.50       140.45 o                         
   2   6   8       7232.23       6644.10       199.88 o                         
   3   6   8      15423.19      14862.00       307.90 o                         
   4   6   8          0.93          2.96         3.19 o                         
   5   6   8        361.99        382.33        11.80 o                         
   6   6   8         24.20         32.82         2.95 o                         
   7   6   8        547.48        571.13        13.77 o                         
   8   6   8        246.84        240.98         9.35 o                         
   9   6   8          5.56          9.41         2.23 o                         
  10   6   8         40.59         45.35         3.46 o                         
  11   6   8        111.19        109.65         9.52 o                         
  -8   7   8         10.29          7.25         2.54 o                         
  -7   7   8        261.66        256.85        16.40 o                         
  -6   7   8        932.00        985.56        20.57 o                         
  -5   7   8        624.48        643.75        15.81 o                         
  -4   7   8         95.49         96.55         7.40 o                         
  -3   7   8        377.89        317.49        11.25 o                         
  -2   7   8      12530.29      12116.63       156.38 o                         
  -1   7   8        104.70        130.98         8.75 o                         
   0   7   8      16463.98      16978.18       508.34 o                         
   1   7   8       5124.94       5309.66       194.26 o                         
   2   7   8         21.87         47.89        19.55 o                         
   3   7   8        395.84        414.72        22.83 o                         
   4   7   8        130.45        138.44         8.28 o                         
   5   7   8      11793.03      11799.32       169.15 o                         
   6   7   8       1258.61       1282.77        35.03 o                         
   7   7   8       4271.84       4273.57       100.63 o                         
   8   7   8        891.13        952.48        26.08 o                         
   9   7   8         35.40         33.04         2.83 o                         
  10   7   8         25.59         34.13         3.97 o                         
  11   7   8         20.31         25.05         3.05 o                         
  -8   8   8         92.87         67.97         6.55 o                         
  -7   8   8        162.86        166.73         8.50 o                         
  -6   8   8         25.49         22.36         2.97 o                         
  -5   8   8        161.66        153.41         6.85 o                         
  -4   8   8        343.79        347.67        11.54 o                         
  -3   8   8       1215.60       1217.64        26.25 o                         
  -2   8   8       1940.79       1912.80        31.46 o                         
  -1   8   8        828.26        746.41        19.41 o                         
   0   8   8        235.70        250.70        10.77 o                         
   1   8   8        343.67        351.98        15.70 o                         
   2   8   8      10335.85      10816.30       191.34 o                         
   3   8   8       7436.12       7531.78       134.99 o                         
   4   8   8         41.51         43.65         4.84 o                         
   5   8   8       5154.83       5118.50        88.54 o                         
   6   8   8        107.52        119.35         6.66 o                         
   7   8   8       1970.73       1911.33        40.02 o                         
   8   8   8       3706.69       3770.80        81.82 o                         
   9   8   8         29.65         37.30         3.09 o                         
  10   8   8       1559.27       1808.43        35.95 o                         
  11   8   8         96.64        115.82         5.87 o                         
  -7   9   8        986.81        870.83        61.45 o                         
  -6   9   8         10.54         12.61         2.39 o                         
  -5   9   8         67.33         69.86         4.66 o                         
  -4   9   8        793.36        803.70        23.73 o                         
  -3   9   8        237.53        247.83         9.69 o                         
  -2   9   8       3104.76       3122.40        48.21 o                         
  -1   9   8       1181.56       1186.50        27.94 o                         
   0   9   8         31.29         45.31         5.81 o                         
   1   9   8        492.77        451.05        17.94 o                         
   2   9   8        674.63        707.30        26.00 o                         
   3   9   8         59.34         74.65         6.14 o                         
   4   9   8         19.55         27.23         4.21 o                         
   5   9   8       2057.23       2091.12        38.44 o                         
   6   9   8        982.43        964.75        29.30 o                         
   7   9   8       2045.51       1924.28        57.80 o                         
   8   9   8        351.93        345.50        10.61 o                         
   9   9   8          4.97          6.66         2.39 o                         
  10   9   8        323.00        316.00        12.35 o                         
  11   9   8        193.42        161.93         7.56 o                         
  -6  10   8        333.27        320.19        12.62 o                         
  -5  10   8       1019.61       1003.16        22.16 o                         
  -4  10   8       3513.74       3633.28        63.80 o                         
  -3  10   8        352.22        325.00        11.14 o                         
  -2  10   8       1172.79       1091.19        21.30 o                         
  -1  10   8        409.15        411.34        13.89 o                         
   0  10   8       1657.76       1725.76        31.94 o                         
   1  10   8       3541.67       3532.03        85.16 o                         
   2  10   8        285.24        298.00        12.59 o                         
   3  10   8       5396.88       5655.23       115.48 o                         
   4  10   8        883.74        959.64        26.29 o                         
   5  10   8       3925.49       4005.08        85.76 o                         
   6  10   8       1074.61       1139.43        29.22 o                         
   7  10   8         18.64         16.71         4.80 o                         
   8  10   8          4.31          9.01         3.18 o                         
   9  10   8         58.27         73.82         6.80 o                         
  10  10   8        410.83        391.75        13.11 o                         
  -5  11   8         20.49         17.48         2.19 o                         
  -4  11   8        252.09        264.67         9.13 o                         
  -3  11   8         13.17         13.40         2.99 o                         
  -2  11   8       7256.73       7368.49       152.98 o                         
  -1  11   8       3348.14       3441.55        66.54 o                         
   0  11   8       4905.52       5036.91        97.02 o                         
   1  11   8       2585.00       2661.07        47.80 o                         
   2  11   8        317.26        369.68        14.19 o                         
   3  11   8       1285.54       1388.50        32.16 o                         
   4  11   8         50.45         66.19         5.97 o                         
   5  11   8       5405.82       5707.62       203.78 o                         
   6  11   8       1120.12       1163.15        31.99 o                         
   7  11   8        113.04        111.84         7.72 o                         
   8  11   8         66.68         68.09         5.97 o                         
   9  11   8        772.39        777.98        28.81 o                         
  10  11   8        214.33        178.38        10.12 o                         
  -4  12   8        285.15        276.02        10.29 o                         
  -3  12   8          0.15          2.68         2.09 o                         
  -2  12   8        699.71        661.78        19.50 o                         
  -1  12   8        399.22        395.77        14.97 o                         
   0  12   8        435.62        488.11        16.98 o                         
   1  12   8       2704.86       2930.51        50.96 o                         
   2  12   8        735.23        837.80        21.75 o                         
   3  12   8       6462.57       7115.90       116.62 o                         
   4  12   8        418.30        442.35        17.83 o                         
   5  12   8        375.30        373.81        23.36 o                         
   6  12   8         15.65         11.62         4.10 o                         
   7  12   8       2027.78       1962.17        36.55 o                         
   8  12   8       1761.02       1671.24        40.53 o                         
   9  12   8          0.01          2.05         1.84 o                         
  10  12   8        530.12        305.19        17.65 o                         
  -3  13   8         28.88         21.87         2.55 o                         
  -2  13   8         11.40         15.52         4.10 o                         
  -1  13   8         53.60         55.29         4.26 o                         
   0  13   8        692.54        789.88        21.11 o                         
   1  13   8         54.68         59.25         4.31 o                         
   2  13   8          6.85          7.32         2.71 o                         
   3  13   8        376.45        409.23        12.80 o                         
   4  13   8        171.43        206.20        10.98 o                         
   5  13   8       2408.42       2599.04        78.91 o                         
   6  13   8       2203.55       2294.79        46.13 o                         
   7  13   8        471.40        443.05        15.13 o                         
   8  13   8        214.48        191.01        11.29 o                         
   9  13   8        281.84        178.66         9.12 o                         
  -1  14   8          7.34          6.34         2.17 o                         
   0  14   8        202.59        231.03         9.98 o                         
   1  14   8          1.46          3.73         2.39 o                         
   2  14   8         26.23         36.93         3.01 o                         
   3  14   8         97.99        104.32         5.44 o                         
   4  14   8          0.01          0.72         2.42 o                         
   5  14   8          3.91          3.73         1.87 o                         
   6  14   8        356.31        342.76        10.35 o                         
   7  14   8        167.13        106.44         6.96 o                         
   8  14   8        633.84        271.48        16.89 o                         
   1  15   8       1090.86        825.11        28.14 o                         
   2  15   8        145.38        135.30        12.47 o                         
   3  15   8        290.64        283.19        10.14 o                         
   4  15   8         57.66         42.79         4.12 o                         
   5  15   8         33.67         23.38         2.63 o                         
   6  15   8        108.34         72.03         7.88 o                         
  -5 -12   9        217.46        157.93        13.70 o                         
  -4 -12   9        638.79        641.88        24.97 o                         
  -3 -12   9        261.11        249.43        34.73 o                         
  -2 -12   9        121.13        104.92        10.97 o                         
  -1 -12   9          2.67          1.11         2.00 o                         
  -7 -11   9        103.14         92.45        14.27 o                         
  -6 -11   9        284.25        247.35        11.41 o                         
  -5 -11   9          0.28          1.42         1.99 o                         
  -4 -11   9        156.59        148.27         8.01 o                         
  -3 -11   9         36.78         38.82         4.72 o                         
  -2 -11   9         57.77         49.54         6.87 o                         
  -1 -11   9        241.91        220.97         9.79 o                         
   0 -11   9        181.17        155.31        10.58 o                         
   1 -11   9          4.15          8.02         2.73 o                         
  -8 -10   9          0.95          1.63         2.06 o                         
  -7 -10   9          0.35          2.24         1.65 o                         
  -6 -10   9        493.42        523.44        15.33 o                         
  -5 -10   9       1714.08       1906.52        42.63 o                         
  -4 -10   9        380.61        405.85        12.31 o                         
  -3 -10   9       1669.46       1872.61        43.73 o                         
  -2 -10   9         57.85         59.75         6.72 o                         
  -1 -10   9         26.35         27.45         4.26 o                         
   0 -10   9        605.87        575.30        16.00 o                         
   1 -10   9          2.76          6.43         2.35 o                         
   2 -10   9         39.36         34.88         5.14 o                         
   3 -10   9          6.96          5.84         2.39 o                         
  -9  -9   9         79.15         73.14         5.86 o                         
  -8  -9   9       1523.41       1362.33        50.31 o                         
  -7  -9   9        401.21        383.10        14.04 o                         
  -6  -9   9       1148.00       1267.51        27.42 o                         
  -5  -9   9        378.57        428.31        14.65 o                         
  -4  -9   9        346.76        351.05        12.97 o                         
  -3  -9   9       1773.19       1912.40        39.30 o                         
  -2  -9   9        198.21        224.50        11.78 o                         
  -1  -9   9       5890.51       6026.41       141.98 o                         
   0  -9   9       1569.78       1535.42        39.07 o                         
   1  -9   9       1064.00       1057.62        28.64 o                         
   2  -9   9          0.15          4.10         2.34 o                         
   3  -9   9         36.35         24.72         3.74 o                         
   4  -9   9         29.33         34.86         4.03 o                         
 -10  -8   9         10.33          6.07         1.26 o                         
  -9  -8   9        171.87        142.88         9.50 o                         
  -8  -8   9         11.24          6.74         2.33 o                         
  -7  -8   9          7.66          9.29         2.79 o                         
  -6  -8   9        432.23        462.41        14.15 o                         
  -5  -8   9       1121.88       1198.81        33.01 o                         
  -4  -8   9       1605.37       1677.18        35.80 o                         
  -3  -8   9       3767.19       3841.26        62.44 o                         
  -2  -8   9        484.70        520.00        25.63 o                         
  -1  -8   9         99.02         99.53         6.13 o                         
   0  -8   9       1059.24       1163.05        32.78 o                         
   1  -8   9        984.19       1053.93        27.18 o                         
   2  -8   9       7752.14       7737.47       169.76 o                         
   3  -8   9          4.75          6.32         2.44 o                         
   4  -8   9       1674.48       1679.38        34.39 o                         
   5  -8   9         21.26         17.57         2.17 o                         
 -10  -7   9          9.85          7.58         1.93 o                         
  -9  -7   9          3.82          0.93         1.60 o                         
  -8  -7   9        379.11        350.26        11.63 o                         
  -7  -7   9         42.90         36.10         4.89 o                         
  -6  -7   9        484.96        478.93        18.22 o                         
  -5  -7   9         30.28         24.79         3.66 o                         
  -4  -7   9        299.54        304.57        11.15 o                         
  -3  -7   9       2205.17       2233.24        37.55 o                         
  -2  -7   9         11.98         16.03         3.84 o                         
  -1  -7   9       3486.33       3506.86        56.50 o                         
   0  -7   9       2905.36       2898.65        55.18 o                         
   1  -7   9        527.24        575.18        17.89 o                         
   2  -7   9        866.13        809.41        19.30 o                         
   3  -7   9          0.72          6.47         2.76 o                         
   4  -7   9       2150.18       2281.62        38.36 o                         
   5  -7   9       1089.10       1078.97        27.29 o                         
   6  -7   9        760.03        777.64        21.08 o                         
 -11  -6   9        288.29        199.35        12.86 o                         
 -10  -6   9        629.39        656.62        20.61 o                         
  -9  -6   9          5.79          5.54         2.01 o                         
  -8  -6   9        356.95        445.93        24.42 o                         
  -7  -6   9        224.94        204.77         9.32 o                         
  -6  -6   9        467.94        426.48        15.17 o                         
  -5  -6   9       1868.23       1809.26        36.54 o                         
  -4  -6   9          4.43          6.89         3.10 o                         
  -3  -6   9        635.97        661.13        19.11 o                         
  -2  -6   9         41.15         42.73         3.93 o                         
  -1  -6   9         24.13         20.56         3.67 o                         
   0  -6   9          0.77          5.37         2.96 o                         
   1  -6   9        447.34        379.18        11.96 o                         
   2  -6   9       1772.39       1879.35        33.85 o                         
   3  -6   9        534.30        489.50        13.68 o                         
   4  -6   9        455.06        451.56        12.08 o                         
   5  -6   9         30.62         35.41         4.03 o                         
   6  -6   9        114.48        128.72         6.26 o                         
   7  -6   9        694.48        721.10        27.82 o                         
 -11  -5   9         28.70         24.17         2.75 o                         
 -10  -5   9        513.09        440.33        15.26 o                         
  -9  -5   9          0.11          1.76         2.21 o                         
  -8  -5   9       3268.55       3313.71        82.62 o                         
  -7  -5   9       1785.92       1651.27        54.77 o                         
  -6  -5   9        491.38        484.84        14.22 o                         
  -5  -5   9        562.75        572.34        19.06 o                         
  -4  -5   9        152.70        173.94         9.32 o                         
  -3  -5   9       3136.61       3061.62        69.45 o                         
  -2  -5   9       1418.40       1451.71        34.40 o                         
  -1  -5   9       5463.30       5352.80        91.90 o                         
   0  -5   9       2452.69       2292.67        39.71 o                         
   1  -5   9        154.07        118.53         6.53 o                         
   2  -5   9         18.31         15.00         2.91 o                         
   3  -5   9         60.50         55.73         4.09 o                         
   4  -5   9        586.72        545.66        14.80 o                         
   5  -5   9         72.36         76.82         5.05 o                         
   6  -5   9         60.60         56.22         5.48 o                         
   7  -5   9        453.72        464.66        12.58 o                         
   8  -5   9          4.45          7.76         3.77 o                         
 -11  -4   9         28.92         29.00         4.34 o                         
 -10  -4   9        214.70        216.01         7.36 o                         
  -9  -4   9        399.12        387.50        18.11 o                         
  -8  -4   9         10.17         10.96         3.03 o                         
  -7  -4   9        171.48        140.15         7.30 o                         
  -6  -4   9       3552.90       3427.19        91.90 o                         
  -5  -4   9       8319.42       7667.25       125.35 o                         
  -4  -4   9         91.48        112.41        12.71 o                         
  -3  -4   9      12542.99      12270.82       214.24 o                         
  -2  -4   9       1406.97       1361.22        32.05 o                         
  -1  -4   9          2.89         18.00         5.54 o                         
   0  -4   9       3911.34       4021.10       106.03 o                         
   1  -4   9        324.47        295.60        10.75 o                         
   2  -4   9       9175.11       8431.83        97.37 o                         
   3  -4   9        346.52        347.06        10.90 o                         
   4  -4   9       1228.48       1056.43        21.76 o                         
   5  -4   9        145.38        129.21         6.21 o                         
   6  -4   9         26.33         20.61         3.26 o                         
   7  -4   9          0.69          2.09         2.39 o                         
   8  -4   9          0.07          3.23         3.50 o                         
 -11  -3   9        113.79         93.61        12.64 o                         
 -10  -3   9         28.14         21.96         2.71 o                         
  -9  -3   9         18.26         16.98         2.73 o                         
  -8  -3   9        204.74        185.59         7.48 o                         
  -7  -3   9        441.85        395.91        12.69 o                         
  -6  -3   9          8.28         11.00         2.79 o                         
  -5  -3   9        849.86        899.49        35.67 o                         
  -4  -3   9        649.40        607.87        17.54 o                         
  -3  -3   9       7486.87       7102.01       162.33 o                         
  -2  -3   9       2902.50       2943.34        96.79 o                         
  -1  -3   9       6197.88       5960.85       168.73 o                         
   0  -3   9      19444.44      19942.29       538.80 o                         
   1  -3   9        148.08        166.16        13.59 o                         
   2  -3   9        335.06        245.50         8.68 o                         
   3  -3   9        372.36        361.60         9.92 o                         
   4  -3   9       4216.57       4052.17        50.21 o                         
   5  -3   9       4005.23       3798.31        53.75 o                         
   6  -3   9        464.29        473.02        10.78 o                         
   7  -3   9        952.27        986.77        21.39 o                         
   8  -3   9          0.38          2.39         2.45 o                         
   9  -3   9        257.28        234.44        10.60 o                         
 -11  -2   9         20.04         23.46         2.67 o                         
 -10  -2   9       1101.87       1192.58        48.21 o                         
  -9  -2   9          5.62         11.80         2.75 o                         
  -8  -2   9          1.99          2.71         2.67 o                         
  -7  -2   9        590.02        543.55        17.94 o                         
  -6  -2   9         67.94         58.91         5.85 o                         
  -5  -2   9        251.61        224.99         9.38 o                         
  -4  -2   9          8.21          9.41         2.99 o                         
  -3  -2   9        162.89        125.22        22.80 o                         
  -2  -2   9         47.09         50.32         6.21 o                         
  -1  -2   9        270.29        239.88        16.60 o                         
   0  -2   9        797.78        819.40        36.05 o                         
   1  -2   9          2.63          3.87         3.94 o                         
   2  -2   9      12305.21      12052.78       428.06 o                         
   3  -2   9       3366.67       3148.48        42.72 o                         
   4  -2   9       3740.21       3534.24        50.88 o                         
   5  -2   9        309.47        296.05         8.76 o                         
   6  -2   9        331.84        312.84        10.61 o                         
   7  -2   9       1834.97       1941.52        34.16 o                         
   8  -2   9        192.43        210.30         9.80 o                         
   9  -2   9       1092.58       1234.45        37.47 o                         
 -11  -1   9          0.92          1.65         2.17 o                         
 -10  -1   9        446.96        447.65        15.25 o                         
  -9  -1   9         83.64         75.26         4.69 o                         
  -8  -1   9       5485.85       5368.03        82.04 o                         
  -7  -1   9       4008.17       3932.54        64.55 o                         
  -6  -1   9        264.11        230.59        10.01 o                         
  -5  -1   9         88.34         86.92         6.16 o                         
  -4  -1   9        380.92        318.13        25.31 o                         
  -3  -1   9        877.06        820.23        32.77 o                         
  -2  -1   9       1386.74       1333.61        48.23 o                         
  -1  -1   9          0.82          9.37         4.55 o                         
   0  -1   9         34.96         51.93         7.82 o                         
   1  -1   9        133.93        105.36        11.13 o                         
   2  -1   9          8.84          6.96         8.90 o                         
   3  -1   9         10.55         19.06         4.35 o                         
   4  -1   9        471.63        409.62        10.10 o                         
   5  -1   9       2664.86       2555.84        41.93 o                         
   6  -1   9        305.68        279.68         8.31 o                         
   7  -1   9       1714.76       1711.91        34.90 o                         
   8  -1   9         29.01         30.45         3.87 o                         
   9  -1   9          0.84          9.74         3.98 o                         
 -11   0   9         18.11         14.72         3.15 o                         
 -10   0   9        959.72        970.95        32.41 o                         
  -9   0   9        152.82        166.62         6.46 o                         
  -8   0   9          1.59          6.33         2.34 o                         
  -7   0   9       1758.37       1647.83        31.58 o                         
  -6   0   9        683.24        648.82        16.51 o                         
  -5   0   9      12197.30      11353.98       200.47 o                         
  -4   0   9       1580.81       1655.76        62.06 o                         
  -3   0   9       9551.32       9111.20       235.59 o                         
  -2   0   9       1807.42       1892.00        71.76 o                         
  -1   0   9        474.22        535.49        23.78 o                         
   0   0   9       2681.82       2572.65        83.09 o                         
   1   0   9          0.81          9.07         4.26 o                         
   2   0   9       2256.42       2181.99        88.42 o                         
   3   0   9        317.41        274.68        24.42 o                         
   4   0   9        739.44        733.96        15.42 o                         
   5   0   9          6.11          7.59         1.94 o                         
   6   0   9          0.78         -0.76         1.92 o                         
   7   0   9         32.27         22.85         3.00 o                         
   8   0   9          8.25          8.17         3.06 o                         
   9   0   9        345.88        358.46        12.79 o                         
  10   0   9        145.59        173.39        10.16 o                         
 -11   1   9          0.85          3.33         1.81 o                         
 -10   1   9         95.42         93.08         6.36 o                         
  -9   1   9         11.54          6.37         2.81 o                         
  -8   1   9        789.23        790.25        20.97 o                         
  -7   1   9       3215.60       3139.71        74.63 o                         
  -6   1   9        315.81        295.25        10.91 o                         
  -5   1   9        601.10        620.30        15.08 o                         
  -4   1   9          9.79         32.26        11.49 o                         
  -3   1   9       5905.65       5712.64       158.16 o                         
  -2   1   9      14795.64      14221.10       351.45 o                         
  -1   1   9       2005.53       1926.90        88.37 o                         
   0   1   9       7343.86       6732.94       204.96 o                         
   1   1   9          0.98          9.27         7.13 o                         
   2   1   9          5.36         12.82         7.09 o                         
   3   1   9       2594.37       2291.20        93.23 o                         
   4   1   9       1630.69       1438.54        50.07 o                         
   5   1   9       5837.02       5569.08        87.10 o                         
   6   1   9        224.34        205.76         6.66 o                         
   7   1   9       1630.44       1588.95        33.96 o                         
   8   1   9          2.03          2.42         2.59 o                         
   9   1   9          4.22          5.66         3.37 o                         
  10   1   9         68.52         88.90         6.57 o                         
 -10   2   9         25.27         24.66         3.24 o                         
  -9   2   9        108.68        103.15         6.29 o                         
  -8   2   9         11.21          7.60         2.89 o                         
  -7   2   9          5.49          0.63         2.10 o                         
  -6   2   9        327.55        317.13        11.63 o                         
  -5   2   9        275.73        240.54         8.47 o                         
  -4   2   9       1647.51       1491.89        39.04 o                         
  -3   2   9       4684.23       4750.00       137.10 o                         
  -2   2   9         77.76         56.98         7.89 o                         
  -1   2   9       2293.55       2406.74        86.18 o                         
   0   2   9       8826.28       8946.38       269.12 o                         
   1   2   9       3809.62       4037.38       130.52 o                         
   2   2   9      15787.64      14769.37       352.55 o                         
   3   2   9       8376.70       7764.96       622.31 o                         
   4   2   9       1748.23       1402.48        66.97 o                         
   5   2   9        240.14        210.08         6.88 o                         
   6   2   9        101.80        109.69         4.40 o                         
   7   2   9        694.37        712.50        17.26 o                         
   8   2   9       1078.61       1062.35        22.07 o                         
   9   2   9        825.73        943.01        21.44 o                         
  10   2   9       1062.32       1243.32        33.17 o                         
  11   2   9          3.61          5.19         3.87 o                         
 -10   3   9        283.51        287.11        10.64 o                         
  -9   3   9        492.22        518.28        14.54 o                         
  -8   3   9        492.60        532.32        13.00 o                         
  -7   3   9        879.84        855.83        26.61 o                         
  -6   3   9          0.28         -0.38         2.30 o                         
  -5   3   9         12.08          9.76         2.54 o                         
  -4   3   9        461.34        425.28        11.97 o                         
  -3   3   9        163.69        201.21        23.39 o                         
  -2   3   9         77.21         97.91         9.15 o                         
  -1   3   9         17.32          6.97         4.32 o                         
   0   3   9       4464.92       4385.94       167.82 o                         
   1   3   9          2.59          7.17         3.41 o                         
   2   3   9         68.92         95.60        12.49 o                         
   3   3   9       1170.59       1209.39        74.95 o                         
   4   3   9        640.23        497.93        25.57 o                         
   5   3   9      15912.98      15493.33       314.63 o                         
   6   3   9        683.15        738.44        15.86 o                         
   7   3   9       1857.30       1852.67        34.00 o                         
   8   3   9        760.96        806.94        17.60 o                         
   9   3   9          5.52          7.87         3.04 o                         
  10   3   9        644.43        720.56        17.19 o                         
  11   3   9          0.40          2.44         1.85 o                         
 -10   4   9        819.36        707.76        17.76 o                         
  -9   4   9        142.06        134.55         8.55 o                         
  -8   4   9        152.80        152.64         6.99 o                         
  -7   4   9       1630.96       1681.25        32.76 o                         
  -6   4   9         53.44         48.97         4.18 o                         
  -5   4   9       5864.60       5862.36       111.08 o                         
  -4   4   9       4371.92       4275.39        69.48 o                         
  -3   4   9       1796.04       1692.10        39.11 o                         
  -2   4   9         60.40         76.81         8.76 o                         
  -1   4   9         12.41         14.48         4.09 o                         
   0   4   9        651.48        572.85        23.10 o                         
   1   4   9        187.42        197.50        16.60 o                         
   2   4   9         30.73         32.96         6.19 o                         
   3   4   9       4025.79       3992.37       151.07 o                         
   4   4   9          8.83         16.63         6.16 o                         
   5   4   9        520.26        560.23        14.06 o                         
   6   4   9         94.16        102.53         4.30 o                         
   7   4   9       1337.27       1373.79        25.44 o                         
   8   4   9       2132.15       2318.57        47.23 o                         
   9   4   9       1240.30       1416.59        25.49 o                         
  10   4   9       3147.40       3594.44        78.18 o                         
  11   4   9         13.93         15.47         3.93 o                         
  -9   5   9        390.31        377.74        18.71 o                         
  -8   5   9        616.19        601.00        15.00 o                         
  -7   5   9       1864.90       1826.03        37.90 o                         
  -6   5   9         14.36         16.22         2.83 o                         
  -5   5   9        220.01        210.97         7.53 o                         
  -4   5   9        573.63        559.16        13.08 o                         
  -3   5   9       1901.86       1843.21        33.55 o                         
  -2   5   9      17240.40      17316.22       422.50 o                         
  -1   5   9        230.17        256.76        25.26 o                         
   0   5   9      11650.28      11071.21       272.53 o                         
   1   5   9        326.75        277.56        20.16 o                         
   2   5   9          0.41          1.49         3.12 o
[truncated: 277,183 more chars]
